# Supplementary material for: Genetic Diversity and Association Analysis for Carotenoid Content among Sprouts of Cowpea (Vigna unguiculata L. Walp)
Source: Int J Mol Sci. 2022 Mar 28;23(7):3696. doi: 10.3390/ijms23073696 (PMC8998333; doi:10.3390/ijms23073696)
Supplement: Supplementary file 1 [file ijms-23-03696-s001.zip]

Archive with 2 entries (2 files):
- Suplementary Tables__Sodedji et al..xlsx
- Supplementary Figures_Sodedji et al..pdf
