# Supplementary material for: Genetic Diversity and Association Analysis for Carotenoid Content among Sprouts of Cowpea (Vigna unguiculata L. Walp)
Source: Int J Mol Sci. 2022 Mar 28;23(7):3696. doi: 10.3390/ijms23073696 (PMC8998333; doi:10.3390/ijms23073696)
Supplement: Supplementary file 1 [file ijms-23-03696-s001.zip › Suplementary Tables__Sodedji et al..xlsx]

## Sheet: Table S1
Table S1: List of the 125-cowpea accessions
Accessions	Designation	Country	Region
C001	Adjaikun	Benin	West Africa
C002	Akounado	Benin	West Africa
C003	ANONSIN	Benin	West Africa
C004	AWLETCHI	Benin	West Africa
C005	AYIYI	Ghana	West Africa
C006	CIG	Uganda	East Africa
C007	CIT	Uganda	East Africa
C008	CJO	Uganda	East Africa
C009	DAMADAMI (Tvu-16403)	Benin	West Africa
C010	DEUXTON	Benin	West Africa
C011	Ebelat*NE51	Uganda	East Africa
C012	FUAMPEA 1	Nigeria	West Africa
C013	I.C. 2806	India	Asia
C014	I.C. 2809	India	Asia
C015	I.C. 2946	India	Asia
C016	INIA-40	Mozambique	East Africa
C017	IT07K-211-1-8	Nigeria	West Africa
C018	IT84D-449	Nigeria	West Africa
C019	IT84S-2049	Nigeria	West Africa
C020	IT86D-1038	Nigeria	West Africa
C021	IT86D-1057	Nigeria	West Africa
C022	IT86D-888	Nigeria	West Africa
C023	IT87S-1390	Nigeria	West Africa
C024	IT97K-449-39-1-1	Uganda	East Africa
C025	IT97K-499-35	Nigeria	West Africa
C026	IT97K-556-6	Nigeria	West Africa
C027	IT97K-819-132	Ghana	West Africa
C028	IT98K-205-8	Nigeria	West Africa
C029	IT98K-498-1	Nigeria	West Africa
C030	K522	Pakistan	Asia
C031	KAKI	Benin	West Africa
C032	KAKI GROS GRAIN	Benin	West Africa
C033	KAKI PETIT GRAIN	Benin	West Africa
C034	Kpegnikoun	Benin	West Africa
C035	KPLOBE	Benin	West Africa
C036	KPODJIGUEGUE	Benin	West Africa
C037	KUMASSI	Ghana	West Africa
C038	KVU 27-1	Kenya	East Africa
C039	LOBIA 13	India	Asia
C040	Massava-11	Mozambique	East Africa
C041	MU9	Uganda	East Africa
C042	MU9KAB	Uganda	East Africa
C043	MUAB	Uganda	East Africa
C044	Namuesse D	Uganda	East Africa
C045	NE23	Uganda	East Africa
C046	NE44	Uganda	East Africa
C047	NE45	Uganda	East Africa
C048	NE46	Uganda	East Africa
C049	NE5	Uganda	East Africa
C050	NE50	Uganda	East Africa
C051	NE53	Uganda	East Africa
C052	Nhyira	Ghana	West Africa
C053	Nontchewagbehami	Benin	West Africa
C054	Nyapla	Ghana	West Africa
C055	P 1115	India	Asia
C056	P 1120	India	Asia
C057	P 1159	India	Asia
C058	P 1171	India	Asia
C059	P 614	India	Asia
C060	P 636	India	Asia
C061	P 640	India	Asia
C062	P 659	India	Asia
C063	P 695	India	Asia
C064	P 721	India	Asia
C065	P 843	India	Asia
C066	Pakadha	Uganda	East Africa
C067	POLON LEEMA	Sri lanka	Asia
C068	SANZI	Ghana	West Africa
C069	SEC3B	Uganda	East Africa
C070	Secow1T	Uganda	East Africa
C071	SECOW5T	Uganda	East Africa
C072	Sèwé	Benin	West Africa
C073	IT84S-2246-4	Nigeria	West Africa
C074	Timbawone-Moteado	Mozambique	East Africa
C075	TONA	Ghana	West Africa
C076	Toumpipeake	Nigeria	West Africa
C077	TVu 1411	Brazil	US_Ocenia
C078	Tvu-1	Nigeria	West Africa
C079	Tvu-10466	Burkina-Faso	West Africa
C080	Tvu-12897	India	Asia
C081	Tvu-12937	India	Asia
C082	Tvu-1330	Uganda	East Africa
C083	Tvu-13463	Kenya	East Africa
C084	Tvu-14253	Bostwana	Asia
C085	Tvu-14393	Senegal	West Africa
C086	Tvu-15445	Swaziland	Asia
C087	Tvu-15687	Nigeria	West Africa
C088	Tvu-15861	yemen	Asia
C089	Tvu-16403	Benin	West Africa
C090	Tvu-16408	Benin	West Africa
C091	Tvu-16449	Autralia	US_Ocenia
C092	TVu 17263	Nigeria	West Africa
C093	Tvu-2731	India	Asia
C094	Tvu-2736	India	Asia
C095	Tvu-2785	India	Asia
C096	TVu 2891	India	Asia
C097	Tvu-3234	India	Asia
C098	TVu 3428	India	Asia
C099	Tvu-3965	Nigeria	West Africa
C100	Tvu-43	Nigeria	West Africa
C101	Tvu-467	Mauritania	North Africa
C102	Tvu-473	United States	US_Ocenia
C103	Tvu-6641	Liberia	West Africa
C104	Tvu-6642	Liberia	West Africa
C105	Tvu-7778	Côte d'Ivoire	West Africa
C106	TVu 8460	Nigeria	West Africa
C107	Tvu-8461	Nigeria	West Africa
C108	TVu 8834	Benin	West Africa
C109	Tvu-9866	Malawi	East Africa
C110	Tvu-9031	Nigeria	West Africa
C111	Tvu-946	Nigeria	West Africa
C112	Tvu-9474	Egypt	North Africa
C113	Tvu-9492	Egypt	North Africa
C114	Tvu-972	Nigeria	West Africa
C115	Tvu-9848	Malawi	East Africa
C116	UCR 2576	India	Asia
C117	UCR 5279	Uganda	East Africa
C118	UCR-5272	Ghana	West Africa
C119	Videgnikun	Benin	West Africa
C120	VIDEZA (White color)	Ghana	West Africa
C121	VITA7	Nigeria	West Africa
C122	VOZZONO Brown	Uganda	East Africa
C123	WC33	Uganda	East Africa
C124	WC39	Uganda	East Africa
C125	Xingove	Mozambique	East Africa

## Sheet: Table S2.
Table S2: Means values of the 125-cowpea accessions for sprouts performance, lutein, zeaxanthin, and β-carotene
Accessions	Lutein	Zeaxanthin	ß-Carotene
C001	72.3667	19.3233	15.4667
C002	28.0667	9.38	7.3
C003	26.8333	5.27667	9.86667
C004	74.3	19.2	14.9333
C005	47.2333	13.67	11.0333
C006	17.3	7.73667	5.16667
C007	113.667	34.3033	23
C008	130.733	29.26	27.6333
C009	31.9333	11.5067	10.3333
C010	40.7333	10.5033	6.06667
C011	37.8	10.5567	7.73333
C012	4.46667	3.2	1.96667
C013	61.1333	12.1567	7.56667
C014	18	6.99333	5.03333
C015	24.8333	6.58667	9.16667
C016	24.9	5.87667	7.16667
C017	3.66667	2.17	2.6
C018	34.3	4.46333	11.2
C019	15.8667	2.55333	3
C020	31.5667	6.52667	7.56667
C021	42	12.06	14.6667
C022	42.3333	12.48	7.93333
C023	48.2667	12.6833	15.4
C024	24.7333	7.58667	4.76667
C025	18.8333	6.68667	4.46667
C026	10.2667	5.13667	3.26667
C027	41.5333	10.6133	11.6333
C028	22.9	7.13	5.4
C029	81	21.0967	18.4
C030	32.2333	8.71333	6.96667
C031	67.7	16.7567	11.2333
C032	44.3	11.83	9.3
C033	38.6	11.45	11.9667
C034	16.2	5.60333	5.7
C035	30.2667	9.06	5.7
C036	59.3667	14.2367	14.6
C037	56.2333	13.8467	15.3333
C038	43.5	11.6233	10.5667
C039	31.4333	11.23	8
C040	108.867	27.2567	15.7
C041	77.5333	19.1733	14.0333
C042	100.933	25.2267	18.0333
C043	58.8667	15.36	12.0333
C044	182.367	65.2233	34.8667
C045	131.233	34.0667	27.3333
C046	56.8333	14.0567	15.6667
C047	36.3333	9.91667	7.93333
C048	49.9667	13.1267	8.56667
C049	48.3667	12.82	8.6
C050	20.2667	6.98	3.86667
C051	64.5333	15.8	11.4667
C052	61.8333	16.1333	11.4333
C053	6.2	3.83	3.13333
C054	32.8	10.2167	7.93333
C055	19.6667	7.13333	5.03333
C056	30.9667	9.51333	5.43333
C057	39.1333	12.38	6.8
C058	52.3	14.1233	12.9
C059	81.2667	20.5067	18.6
C060	40.1333	6.34	17.3667
C061	90.1333	23.3067	29.0333
C062	87.3667	19.8967	31.7333
C063	66.8333	15.46	20.5667
C064	38.9333	9.52	12
C065	18.9333	6.12667	7.26667
C066	57.5333	15.12	14.9
C067	16.2	6.21	6.13333
C068	26.8667	8.29	7.96667
C069	52.4	13.4833	16.0333
C070	23	6.59	7.6
C071	18.4333	6.17333	6.2
C072	24.0333	7.56667	7.03333
C073	14.9667	6.14667	4.23333
C074	20.5333	7.31	7
C075	19.7667	7.31	5.7
C076	21.5667	7.45	5.06667
C077	14.5333	6.09	4.36667
C078	23.5667	7.84333	6.16667
C079	35.2	10.0467	8.96667
C080	33.1667	9.33667	7.9
C081	28.6667	9.11	8.26667
C082	28.4667	9.08	7.1
C083	46.4667	12.8367	10.5333
C084	30.3333	9.12333	5.73333
C085	24.3667	8.33667	4.8
C086	78.5667	19.4667	19.5667
C087	40.6333	11.0133	8.73333
C088	36.4667	11.1367	9.1
C089	52.5333	16.9533	10.6
C090	39.3333	10.39	10.5
C091	43.1667	12.2933	10.0667
C092	39.2333	10.85	9.46667
C093	33.7333	9.37667	8
C094	53.9333	14.13	12.2
C095	149	36.7233	25.3
C096	83.0333	18.7067	18.3
C097	169.733	36.4533	35.4667
C098	52.9333	11.2033	12.1667
C099	128.133	26.8433	25.3667
C100	92.5333	18	19.9333
C101	93.8667	21.3167	17.4667
C102	84.8667	18.5	17.4
C103	123.933	25.9167	24.6333
C104	86.5	29.4567	16.5333
C105	47.9	10.8133	8.46667
C106	40.1333	10.67	8.66667
C107	80.5667	16.32	15.7
C108	82.3333	17.6467	21.1
C109	134.667	27.7667	30.4333
C110	99.8333	23.95	21.2
C111	127.267	26.7167	32
C112	63.0667	15.3933	15.7333
C113	162.567	34.64	39.2667
C114	78.5667	20.2033	18.6667
C115	153.133	31.42	38.4667
C116	62	15.9433	17.8667
C117	40.6667	10.6133	10.7
C118	137.133	29.6467	23.1667
C119	89.8667	19.31	17.3
C120	136.2	26.99	28.8
C121	59.2667	15.0167	10.8
C122	96.3667	19.99	19.7333
C123	125.167	25.2233	23.9333
C124	78.2333	18.96	15.2667
C125	120.567	24.45	23.5667

## Sheet: Table S3.
Table S3: genetic data of the 125-cowpea accessions scored across 3120 genomic regions (SNPs)
Designations	TrimmedSequence_plus_Strand	Chromosome	Position	C001	C002	C003	C004	C005	C006	C007	C008	C009	C010	C011	C012	C013	C014	C015	C016	C017	C018	C019	C020	C021	C022	C023	C024	C025	C026	C027	C028	C029	C030	C031	C032	C033	C034	C035	C036	C037	C038	C039	C040	C041	C042	C043	C044	C045	C046
S_Vung_CA1	TGCAGACATAAGAAGTACCTTACACACGACGAATCAACAAAATTAC	1	164055	0	0	0	0	0	0	0	2	0	0	0	0	0	0	0	0	0	0	0	0	0	0	0	0	0	0	0	0	0	0	0	0	0	0	0	0	0	0	0	0	0	1	0	0	0	0
S_Vung_CA2	TGCAGCAACCAGGTACATATTGTACGGAGGTAATGACATTGATTTTTCATCCTATGGAGAAAGCTGGAA	1	312710	0	0	0	0	0	0	0	2	0	0	0	0	0	0	0	0	0	0	2	0	0	2	0	0	0	0	2	0	0	0	2	0	0	0	1	0	0	0	0	2	0	2	0	2	0	0
S_Vung_CA3	TGCAGATAACTTTGCAAGACAAAATTTGTATTTTCTTCACTTCAAGTGAGGCATGCTAGATTTAC	1	433254	0	0	0	2	0	0	0	0	0	0	2	0	0	0	0	0	0	0	0	0	1	0	0	0	0	1	0	0	0	0	0	2	0	0	0	2	0	2	0	0	0	0	0	0	0	0
S_Vung_CA4	TGCAGCACACTTCTCTCAGTCCAAATGGTAAACTACTACTAATTGTTGGAGACAATCCTGAAGCTATGC	1	530355	2	2	0	0	0	2	0	2	0	0	0	0	0	0	0	0	0	0	0	0	0	2	0	0	0	0	0	0	0	0	0	0	0	0	0	0	0	0	0	0	2	0	2	0	2	0
S_Vung_CA5	TGCAGGGAAACCATGCACTTTACTAGCCTTTGAGATTTGGTAGTAAAGTTCACCCACTGATGCTCCAGC	1	595929	2	0	0	0	0	0	0	2	0	0	0	0	0	2	0	1	0	0	0	0	0	2	0	0	0	0	0	0	0	0	0	0	0	0	0	0	0	0	0	0	2	0	2	0	2	0
S_Vung_CA6	TGCAGGGAATCCATGAACTTTACTTTCCTTTGAGATTTTGTAGTAAAGTTCACCCAATGATGCTCCAGC	1	633215	0	0	0	0	0	0	0	0	0	0	0	0	0	0	0	0	0	0	0	0	0	0	0	0	0	0	0	0	0	0	0	0	0	0	0	0	0	0	0	0	0	0	0	0	0	0
S_Vung_CA7	TGCAGGAAAACCATGAACTTTTCTAGCCTTTGAGATTTTGTAGTAAAGTTCACCCAATGATGCACCAGC	1	640181	0	0	0	0	0	0	0	2	0	0	0	0	0	0	0	0	0	0	0	0	0	2	0	0	0	0	0	0	0	0	0	0	0	0	0	0	0	0	0	0	0	0	0	0	0	0
S_Vung_CA8	TGCAGAGTACTGCAAATTCAACATGAAAGGATGAATAATAAATCATTGAAACGATTTTGATGTTTATGC	1	842986	0	0	0	0	0	2	0	0	0	0	0	0	0	2	0	2	0	0	0	0	0	2	0	0	0	0	0	0	0	0	0	0	0	0	0	2	0	0	0	0	0	0	2	0	0	0
S_Vung_CA9	TCTCAATTCTCTGAACTCCGAAACAAAAAATGGCGAACTTTTGGGTTCTTCTTCTCGTTGTCCTCTGCA	1	967164	0	0	0	0	0	2	0	0	0	0	0	0	0	2	0	1	0	0	0	2	0	0	0	0	0	0	0	0	0	0	0	0	0	0	0	2	0	0	0	0	0	0	2	0	0	0
S_Vung_CA10	TGCAGCTAATGCCATGAATGCATATGCCTGCAAGCCACCAATTTTGTGATTCTTGCCATACTCTGCTAC	1	1065694	0	0	0	2	0	0	0	0	0	0	2	0	0	0	0	0	0	0	0	0	1	0	0	0	0	1	0	0	0	0	0	2	0	0	0	0	2	2	0	0	0	0	0	1	0	0
S_Vung_CA11	CCAATTTCAAAATCTGCAAATTCCGACACGCCGCAACGCCGCGCAAGACGGCGTCGTCGCACCGCTGCA	1	1072779	0	0	0	2	0	0	0	0	0	0	2	0	0	0	0	0	0	2	0	0	1	0	0	0	0	1	0	0	0	0	0	2	0	0	0	0	2	2	0	0	0	0	0	0	0	0
S_Vung_CA12	GGTTGGAAACTTTCAACCAGGTAAAAAAGGCTCGAATTTGTAGCGTTTGGAAAGTGCAAGGAAACTGCA	1	1124849	0	0	0	0	0	0	0	2	0	0	0	0	0	0	0	0	0	0	0	0	0	2	0	0	0	0	0	0	0	0	2	0	0	0	0	0	0	0	0	0	0	0	0	0	0	0
S_Vung_CA13	GGTTGAAAACTTTCAACCAGGTGAAAAAGGCTCGAATTTGTAGCGTTTGGAAACTGCAAGGAAACTGCA	1	1124897	0	0	0	0	0	2	0	0	0	1	0	0	0	2	0	0	0	0	0	2	0	2	0	0	0	0	0	0	2	0	0	0	0	0	0	0	0	0	0	0	0	0	2	0	0	0
S_Vung_CA14	TGCAGTTTTTTCAGTTCGTCTTTCAGCACATCTTCCTGCGGTTTTCAGCTCATCTTTCTCTCTTATGGG	1	1251631	0	0	0	0	0	2	0	0	0	1	0	0	0	0	0	0	0	0	0	0	0	0	0	0	0	0	0	0	2	0	0	0	0	0	0	0	0	0	0	0	0	0	2	0	0	0
S_Vung_CA15	TGCAGCTTTGCAATGCCATGCACAATGCTTTGTCCACGGTTTGCTTCCCAACACAGTATCCTGAAAAAC	1	1299312	0	2	0	0	0	0	0	2	0	0	0	0	0	0	0	0	0	0	0	0	0	0	0	0	0	0	0	0	0	0	0	0	0	0	0	0	0	0	0	0	0	0	0	0	0	0
S_Vung_CA16	TGCAGTTCAACTATATTTGAAACAAAAGGTGTGTCTAATGTTGAAAAAGGTAGTGGATTCAATAATAAA	1	1889594	0	0	0	2	0	0	2	0	2	0	2	0	0	0	0	0	0	2	0	2	0	0	1	0	2	1	0	2	0	2	0	0	2	0	0	0	0	2	0	0	0	0	0	0	0	0
S_Vung_CA17	TGCAGAGAAAATTAGGAAGGAACATCTAGTGCCAGAAACTGTCGTTCAAAATCAAAAGAACAATACTGT	1	1892812	2	2	0	0	2	2	0	2	0	2	0	2	2	0	2	2	2	0	2	0	0	2	1	2	0	1	2	0	2	0	2	0	0	2	2	2	0	0	0	2	2	2	2	2	0	2
S_Vung_CA18	TGCAGAGTATGCAACTGATAAGCCTTGTGCAAGCTACATGAAGAAGAGGGTAAACCCTGTTGGTGTAGA	1	2347514	0	0	0	2	2	0	0	0	0	0	2	0	0	0	0	0	2	0	2	2	0	0	0	0	0	1	0	0	0	0	0	0	0	0	1	0	0	2	0	2	2	2	2	2	0	2
S_Vung_CA19	ACATTCATGTCATGATTCAATTCCAGGTCTTTCTAAAATTCCACATTGTGGCAAAACTTCCAGCCTGCA	1	2524899	0	0	0	2	0	0	0	0	0	0	2	2	0	0	0	0	0	0	2	0	0	0	0	0	0	1	2	0	0	0	0	0	0	0	0	0	2	2	0	2	2	2	2	2	0	2
S_Vung_CA20	CGAAAACGACGCCTTGGAGCCTTCCCTCGCTTCACAAAACGACAGCATAGGCATCTTTCGGTCACTGCA	1	2528683	2	2	2	0	2	2	2	2	2	2	0	2	0	0	0	2	2	2	0	0	2	2	1	0	2	0	2	2	2	2	2	2	2	2	0	2	2	0	2	0	0	0	0	0	2	0
S_Vung_CA21	TGCAGTACAACTGTTCCAAGTTTTCAGTAGAGACTCAGCCTTGCATTTTGTTAC	1	2634646	2	2	0	0	2	2	2	2	0	1	0	0	0	0	0	2	2	2	0	0	1	2	0	0	0	0	1	0	2	0	2	2	0	2	0	2	0	0	2	0	0	0	0	0	2	0
S_Vung_CA22	TGCAGCAAAACCAATGGCTGTGCTAAGTAACCCATCTATACCACTAGCACCCCTGTTAGCAGCCACCCT	1	2706611	2	2	0	0	2	2	2	2	0	2	0	0	0	0	0	2	2	2	0	0	2	2	0	0	0	0	2	0	2	0	2	2	0	2	0	2	0	0	2	0	0	0	0	0	2	0
S_Vung_CA23	TGCAGAAAGAAAAGTTTGCGTTAGTTCCTGATTAGTTCATAGTTCTAACCAAATAGAATAATGCAGTGA	1	2722357	2	2	0	0	2	2	2	2	0	1	0	0	0	0	0	2	2	2	0	0	1	2	0	0	0	0	1	0	2	0	2	2	0	2	0	2	0	0	2	0	0	0	0	0	2	0
S_Vung_CA24	TGCAGTTTCTTGCACAGATGGAGGTGCCCTTTTGGAGTCCAAGCCTTGAAGCAAAGGCTCTATGGCTCC	1	2789788	2	2	0	0	2	2	2	2	0	1	0	0	0	0	0	2	2	2	0	0	2	2	0	0	0	0	2	0	2	0	2	2	0	2	0	2	0	0	2	0	0	0	0	0	2	0
S_Vung_CA25	TGCAGGCACAGGGATACCTCCCTGTCATCCTCATCTGTGGTGATAGGTCTCTTCTTTAC	1	3159729	0	0	2	2	0	0	0	0	2	1	2	2	0	0	0	0	0	0	2	2	0	0	1	0	2	1	0	2	0	2	0	0	2	0	1	0	2	2	0	2	2	2	2	2	0	2
S_Vung_CA26	TTTGCCAAACGCGTTACAACGAGGAGGAGAGAGTTCCTCTTCTGCTGCAATGTGGTCACGGCTTCTGCA	1	3201537	0	0	2	2	0	0	0	0	2	1	2	2	1	0	0	0	0	0	2	2	1	0	1	0	2	1	1	2	0	2	0	0	2	0	1	0	2	2	0	2	2	2	2	2	0	2
S_Vung_CA27	AAAAAAGTTGGTTTAGCAGAAAAAAACAAGTCTCGTGAACCCTTCTTGTCTGGGGGGAAAAAGACTGCA	1	3319883	0	2	0	0	2	2	2	0	0	1	0	2	1	2	2	2	2	2	0	0	1	0	1	2	0	1	0	0	2	2	2	2	0	2	0	2	2	0	2	0	0	0	0	0	2	0
S_Vung_CA28	CAACACTCAAGGACCTTGACCTAAATTTTATATTCCGGTTACAGAAGTCTTGGTTCCAAGAATTCTGCA	1	3351341	2	0	2	2	0	2	0	0	2	2	2	2	1	0	0	2	0	0	2	2	0	2	1	0	2	1	2	2	2	2	0	0	2	0	1	0	2	2	0	2	2	2	2	2	0	2
S_Vung_CA29	CTTCTTCTTCTTCTTCTGTTTTGGCCTGCAACTTCCCACATCATTATCATAATCATGGGTGTGGCTGCA	1	3464685	0	0	2	0	0	2	0	0	2	2	0	2	0	0	0	2	0	0	2	0	1	2	1	0	2	0	0	2	2	0	0	0	2	0	2	0	0	0	0	2	2	2	2	2	0	2
S_Vung_CA30	ATTTGACATGAGGAAAATAGCTGAAAAGATGATTGGGAATGATAAGAATAATGAGATTGAGCAGCTGCA	1	3500128	0	0	2	0	0	2	0	0	2	2	0	2	2	0	0	0	0	0	2	2	0	0	0	0	2	0	2	2	2	0	0	0	2	0	2	0	0	0	0	2	2	2	2	2	0	2
S_Vung_CA31	TGCAGCAAGATCTCAGAAACAAAGTTCGTGGAAAAAAGTTTCTGCTTGTGCTGGATGACGTGTGGAATG	1	3500184	0	0	2	0	0	2	0	0	2	2	0	2	1	0	0	2	0	0	2	2	1	0	0	0	2	0	0	2	2	0	0	0	2	0	0	0	0	0	0	2	2	2	2	2	0	2
S_Vung_CA32	TCCATCACTCTGAAGAGCTCCACTTCTGTTGCTTACAATAGAGAAGTCATCTTCCTGAAGATTACTGCA	1	3672112	0	2	2	2	2	2	0	0	2	2	2	2	2	0	0	1	2	0	2	2	0	0	0	0	2	1	2	2	2	2	0	2	2	0	1	0	2	2	2	2	2	2	2	2	0	0
S_Vung_CA33	GGTCTGTTACTGCTTGCAGAAATGAGTTCAGCAGGTAACCTTGCCAAGGGAGATTATACAGCAGCTGCA	1	3715545	0	0	2	2	2	2	0	0	2	2	2	2	2	0	0	0	2	0	2	2	1	0	0	0	2	1	0	2	2	2	0	2	2	0	2	0	2	2	0	2	2	2	2	2	0	2
S_Vung_CA34	TTTTGGAATTTATGAATAAAAGAGATTTTGAAATAGATCTATGTTATGGTATAGCTAATATTAGCTGCA	1	3769835	0	0	2	2	2	2	0	0	2	2	2	2	2	0	0	1	2	0	2	2	2	0	0	0	2	1	2	2	2	2	0	2	2	0	1	0	2	2	2	2	2	2	2	2	0	2
S_Vung_CA35	TGCAGTTTGCCCTCTTCGCATGAAGAGTTCTACAAATGACTAACAACCCCTATTAGCTATGGTCATGCC	1	3800691	0	0	2	2	2	2	0	0	2	2	2	2	2	0	0	2	2	0	2	2	0	0	0	0	2	1	2	2	2	0	0	2	2	0	1	0	2	2	2	2	2	2	2	2	0	2
S_Vung_CA36	GTAAAAAAAATGACGGTTCTAAAATTCATTGCTTTTTTACAAGATAAACATGCTTATAGTTATACTGCA	1	3856059	0	0	2	2	2	2	0	0	2	2	2	2	1	0	0	1	2	0	2	2	0	0	0	0	2	1	2	2	2	0	0	2	2	0	1	0	2	2	2	2	2	2	2	2	0	2
S_Vung_CA37	TGCAGTTTGGAGATAATACTGAAATATCAAATAAGGTAAACTGTGAAATGAAGCCCTACTCCACGAATT	1	3856153	0	0	2	2	2	2	0	0	2	2	2	2	0	0	0	2	2	0	2	2	0	0	0	0	2	1	2	2	2	0	0	2	2	0	2	0	2	2	2	2	2	2	2	2	0	2
S_Vung_CA38	ATTGCTGTTTTGTGGTGGGTTTTATGAACGAAACAGAGAGCAATGTATCGTTGGATATTGGAACCTGCA	1	3926488	0	0	2	2	2	0	0	0	2	1	2	2	1	0	0	0	2	0	2	2	0	0	0	0	2	1	2	2	0	0	0	2	2	0	2	0	2	2	0	2	2	2	2	2	0	2
S_Vung_CA39	TGCAGAACTGACCATCTTGCTTGGTTGGACATCTGCCCAAATGCAAGAACGTCAAAGTTTAC	1	3940688	0	0	2	2	2	0	0	0	2	1	2	2	1	0	0	0	2	0	2	2	1	0	0	0	2	1	1	2	0	0	0	2	2	0	1	0	2	2	0	2	2	2	2	2	0	2
S_Vung_CA40	GTGTTGGCGACTGTCGGCGCTGACGTCGGTTTTGGTGATGCGTTGCGGCAGCCACAAACGAGACCTGCA	1	4363520	2	2	0	0	0	2	2	2	0	1	0	0	0	0	2	2	0	2	0	0	1	2	2	0	0	0	0	0	2	2	2	0	0	2	2	2	0	0	0	0	0	0	0	0	2	0
S_Vung_CA41	TGCAGAGAGGACGAAAGGAAAGTGTTCCGAAGATGGTGAATCATTGAAATGAGGAGTGTGTGTTTTTCT	1	4363595	2	2	0	0	0	2	2	2	0	1	0	0	0	0	2	2	0	2	0	0	0	2	2	0	0	0	2	0	2	2	2	0	0	2	2	2	0	0	0	0	0	0	0	0	2	0
S_Vung_CA42	TGCAGGAACAGGAGAGGTGGTAAACTGTTCTGAGGAGCAGAATGGTGACCTCTTTCACAGTGTACTTGG	1	4841914	2	2	0	0	2	2	2	2	0	2	0	0	2	2	2	2	2	2	0	0	1	2	2	2	0	1	2	0	2	2	2	0	0	2	1	2	0	0	0	0	0	0	0	0	2	2
S_Vung_CA43	ATCTCAGATCTCTCTCATATACACTCTTTGCCAAACCCAAATAGTCAAAAAAAACTCACCCCAACTGCA	1	7111570	2	2	0	2	2	2	2	0	0	0	2	0	0	0	2	2	2	2	0	2	2	2	1	0	2	1	0	0	0	0	0	1	0	2	0	2	0	2	2	0	0	0	0	0	0	0
S_Vung_CA44	TGTATGGTGATTACTGTTGCCACTTTTGTTGTTATGAGTTCATCTTGAGTCCTATAACTGCATGCTGCA	1	7637594	0	0	0	0	0	0	0	0	0	0	0	0	0	0	0	0	0	0	0	0	0	0	0	0	0	0	0	0	0	0	0	0	0	0	0	0	0	0	0	0	0	0	0	0	0	0
S_Vung_CA45	TGCAGCTTGGAATTGTGGTTTCGTACTTGTGATCTACAAGGCGTCTAGCGATGCTTTAC	1	8451993	0	0	1	0	0	0	0	0	0	0	0	0	0	0	0	0	0	0	0	0	0	0	1	0	0	0	0	0	0	0	0	0	0	0	1	0	0	0	0	0	0	0	0	0	0	0
S_Vung_CA46	GTAATTGAAATGAAAATAGTCACAATATATGGAAACAAATACATGACCTGCCTGCA	1	10248850	0	0	0	0	0	0	0	0	0	0	0	0	0	0	0	0	0	0	0	0	0	0	1	0	0	0	0	0	0	0	0	0	0	0	1	0	0	0	0	0	0	0	0	0	0	0
S_Vung_CA47	TGCAGGCAAATTGCATTCAGAATCCAAGTCCAAAAACAACAGGAACATAAGTTGAACACTTCGAAGAAG	1	10289572	0	0	0	0	0	0	0	0	0	0	0	0	0	0	0	0	0	0	0	0	0	0	0	0	0	0	0	0	0	0	0	0	0	0	0	0	0	0	0	0	0	0	0	0	0	0
S_Vung_CA48	TGCAGGAACAATTTTACATCACAGATTATCAACATGTTCGTACACCGGTGGCATTGGCTGGGTACAGTA	1	10946264	0	0	0	0	0	0	0	0	0	0	0	0	0	0	0	0	0	0	0	0	0	0	1	0	0	0	0	0	0	0	0	0	0	0	1	0	0	0	0	0	0	0	0	0	0	0
S_Vung_CA49	TGCAGCAGCTTCATTGGCACTTGGGATAAAATCTGAGGTGAGATTGGCTGGGGAAGTTATGATGTAATT	1	10994167	0	0	0	0	0	0	0	0	0	0	0	0	0	0	0	0	0	0	0	0	0	0	1	0	0	0	0	0	0	0	0	0	0	0	1	0	0	0	0	0	0	0	0	0	0	0
S_Vung_CA50	GTAAAGCATCACTAGACGTACCGTAGATCACAAAATCATAATCAAAACTCAAAGCTGCA	1	15757295	0	0	0	0	0	0	0	0	0	0	0	0	0	0	0	0	0	0	0	0	0	0	2	0	0	0	0	0	0	0	0	0	0	0	2	0	0	0	0	0	0	0	0	0	0	0
S_Vung_CA51	CCTCAGCCTGCGTCTTCAGCTATCGGAGCCCAAGAACATGGACTCCCAGCCCAAGCCCAAGGCCCTGCA	1	17340700	0	0	0	0	0	0	0	0	0	0	0	0	0	0	0	0	0	0	0	0	0	0	0	0	0	0	0	0	0	0	0	0	0	0	0	0	0	0	0	0	0	0	0	0	0	0
S_Vung_CA52	TGCAGTATTTTTTTCAAAAACGCAAACGTTGCTTCCAACACTATTTTTTGTGTGGAAGAGAACTTGATT	1	17603409	0	0	0	0	0	0	0	0	0	0	0	0	0	0	0	0	0	0	0	0	0	0	0	0	0	0	0	0	0	0	0	0	0	0	0	0	0	0	0	0	0	0	0	1	0	0
S_Vung_CA53	TGCAGTTTCGGGCAATTTCATTGGCGGTAAGAGGGTAAAAGGTTTCCCTGATCAACATTTAC	1	18464634	0	0	0	0	0	0	0	0	0	0	0	0	0	0	0	0	0	0	0	0	0	0	0	0	0	0	0	0	0	0	0	0	0	0	0	0	0	0	0	0	0	0	0	0	0	0
S_Vung_CA54	TGCAGCTCATATTGATCATCTAATATTCTGTTTTCATCCAAGCAGACTATTTTCAGTATTAGATTTGTG	1	18610264	0	0	0	0	0	0	0	0	0	0	0	0	0	0	0	0	0	0	0	0	0	0	0	0	0	0	0	0	0	0	0	0	0	0	0	0	0	0	1	0	0	0	0	0	0	0
S_Vung_CA55	ATAGTGTCATTGTTACAGACAAATATGTATCCTCCAAGCACCTCATTGCGTGGGAGTGTCTCTGCTGCA	1	18655365	0	0	0	0	0	0	0	0	0	0	0	0	0	0	0	0	0	0	0	0	0	0	0	0	0	0	0	0	0	0	0	0	0	0	0	0	0	0	0	0	0	0	0	0	0	0
S_Vung_CA56	TGCAGAATATCCACGTGACGAGAACCGAAGGCTTGGAATGGAATGATTTTCTATTGGGTTGTTGTATGA	1	20107327	0	0	0	0	0	0	0	0	0	0	2	0	0	0	0	0	0	0	0	0	0	0	0	0	0	0	0	0	0	0	0	0	0	0	0	0	0	0	0	0	0	0	0	0	0	0
S_Vung_CA57	CGATACAACCATCCACTAACAGTTCACTAATATCTACAATTACCCCTTCCCTCACATATTCCTACTGCA	1	20500767	0	0	0	0	0	0	0	0	0	0	2	0	0	0	0	0	0	0	0	0	0	0	0	0	0	0	0	0	0	0	0	0	0	0	0	0	0	0	0	0	0	0	0	0	0	0
S_Vung_CA58	TAGGAGGGAATGAAACTGTGAGAAGCAACTAAAACTAGGGAAGCTAGTAATGGATCCGGATCATCTGCA	1	20586260	0	0	0	0	0	0	0	0	0	0	0	0	0	0	0	0	0	0	0	0	0	0	0	0	0	0	0	0	0	0	0	0	0	0	0	0	0	0	0	0	0	0	0	0	0	0
S_Vung_CA59	GTAAACTTGCCTTCTTGCTTTCAGCCAGAAGCTCTTCTGCA	1	21272614	0	0	0	0	0	0	0	0	0	0	0	0	0	0	0	0	0	0	2	0	0	2	0	0	0	0	0	0	0	0	0	0	0	0	0	0	0	0	0	0	0	0	0	0	0	0
S_Vung_CA60	GACGAGTCCTTTGGAATCATCATTGAGTCAGCCTCAGACAATGTGAGCATAGCCATAAGGTGCACTGCA	1	21274050	0	0	0	0	0	0	0	0	0	0	0	0	0	0	0	0	0	0	2	0	0	2	0	0	0	0	0	0	0	0	0	0	0	0	0	0	0	0	0	0	0	0	0	0	0	0
S_Vung_CA61	TGCAGGGAATGATGCTGGCATGTCGTACATATATGAGACTACTATGTCAAATGACTCTCCACTTGACTT	1	21529897	0	0	0	0	0	0	0	0	0	0	0	0	0	0	0	0	0	0	2	0	0	2	0	0	0	0	0	0	0	0	0	0	0	0	0	0	0	0	0	0	0	0	0	0	0	0
S_Vung_CA62	TTGAACGAGATGTTCCCGAGTGACTTGGAGGTGAACAAACCAGGATGTTTCAACATAAGCTACCCTGCA	1	21714393	0	0	0	0	0	0	0	0	0	0	0	0	0	0	0	0	0	0	2	0	0	2	0	0	0	0	0	0	0	0	0	0	0	0	0	0	0	0	0	0	0	0	0	0	0	0
S_Vung_CA63	GTGAACAAAATGTTCCCGAGTGACTTGGAGGTCAACAAACCAGGATGTTTCAACATAAGCTACCCTGCA	1	21714455	0	0	0	0	0	0	0	0	0	0	0	0	0	0	0	0	0	0	2	0	0	2	0	0	0	0	0	0	0	0	0	0	0	0	0	0	0	0	0	0	0	0	0	0	0	0
S_Vung_CA64	TGCAGGAAGGAACTTTTTATGTCATACAAGTCATATTATCAGGTACCAGGACCTTTTATATAAAGTTAC	1	21826898	0	0	0	0	0	0	0	0	0	0	0	0	0	0	0	0	0	0	2	0	0	2	0	0	0	0	0	0	0	0	0	0	0	0	0	0	0	0	0	0	0	0	0	0	0	0
S_Vung_CA65	ATTACAGGGGATAATAGAACCTACACTTTATGTGGTGTTATTGGATTGGATAATAGAATAGAAACTGCA	1	21874072	0	0	0	0	0	0	0	0	0	0	0	0	0	0	0	0	0	0	2	0	0	2	0	0	0	0	0	0	0	0	0	0	0	0	0	0	0	0	0	0	0	0	0	0	0	0
S_Vung_CA66	TGCAGGTTGTGGTGTTTTCGTATGCATAGTTGTCAACTTTAGTTATTGTGGTGTTTTTGTATGCATAGC	1	21874146	0	0	0	0	0	0	0	0	0	0	0	0	0	0	0	0	0	0	2	0	0	2	0	0	0	0	0	0	0	0	0	0	0	0	0	0	0	0	0	0	0	0	0	0	0	0
S_Vung_CA67	CTATTCAATCTAACAGGGTTGTCACCAAGAACTGGTTCACCATCCACAAGTGTAAGTTTTGACTCTGCA	1	21946682	0	0	0	0	0	0	0	0	0	0	0	0	0	0	0	0	0	0	2	0	0	2	0	0	0	0	0	0	0	0	0	0	0	0	0	1	0	0	0	0	0	0	0	0	0	0
S_Vung_CA68	TTCATCATGAATTCCTGATGCCTGTATTTCTTGAGCCATGCGAGAAATGGAAAGGGTTTGCTTCCTGCA	1	22517876	0	0	0	0	0	0	0	0	0	0	0	0	0	0	0	0	0	0	2	0	0	2	0	0	0	0	0	0	0	0	0	0	0	0	0	0	0	0	0	0	0	0	0	0	0	0
S_Vung_CA69	TTCATCATGAATTCTTGATGCCTGTATTTCTTGAGCCATGCGAGAAATGGAAAGGGGTTACTTCCTGCA	1	22517879	2	2	2	2	2	2	2	2	2	2	2	2	2	2	2	2	2	2	0	2	2	0	2	2	2	2	2	2	2	2	2	2	2	2	2	2	2	2	2	2	2	2	2	2	2	2
S_Vung_CA70	TGCAGAGCGCGGAGGAATTCGGTGGACACGTTTAGGCTTGCGGTGGAAGCGTCTTCGTCATCTTCTTCT	1	22682516	0	0	0	0	0	0	0	0	0	0	0	0	0	0	0	0	0	0	2	0	0	0	0	0	0	0	0	0	0	0	0	0	0	0	0	0	0	0	0	0	0	0	0	0	0	0
S_Vung_CA71	TGCAGTGCTTCGTGAGCTGCAATTTGCTTTGTCTGTCTTTCTTCACTTTGTTTCTTTGCCACTTTTGTT	1	22831472	0	0	0	0	0	0	0	0	0	0	0	0	0	0	0	0	0	0	2	0	0	0	0	0	0	0	0	0	0	0	0	0	0	0	0	0	0	0	0	0	0	0	0	0	0	0
S_Vung_CA72	TGCAGACAAAAACCGCATAATAAAATATGTTTCTTTCCTCTCACGTTTCTATCCCATATACAAAAACAC	1	22867399	0	0	0	0	0	0	0	0	0	0	0	0	0	0	0	0	0	2	0	0	0	0	0	0	0	0	0	0	0	2	0	1	0	0	2	0	0	0	0	0	0	0	0	0	0	0
S_Vung_CA73	ATTTTGATTGGGAACTAGGTCAGTTGGATTGTATTTTTTTTGATTGAGTGGTATGGAATTTTTACTGCA	1	22879476	2	2	2	2	2	2	2	2	2	2	2	2	2	2	2	2	2	0	2	2	2	2	2	2	2	2	2	2	2	2	2	0	2	2	2	2	2	2	2	2	2	2	2	2	2	2
S_Vung_CA74	TGCAGAACGACTGTGTTTAGTCACTCCCAGACTGTTGTTGTATGTGGGAACTGCCAGACGGTGTTGTGC	1	22879595	0	0	0	0	0	0	0	0	0	0	0	0	0	0	0	0	0	0	0	0	0	0	0	0	0	0	0	0	0	0	0	2	0	0	1	0	0	0	0	2	0	0	0	0	0	0
S_Vung_CA75	GTTAGTGTGATCTGACTATGGTTCATCTGTTATCAGGTGGGACATTTGCTCTTTATTCTCTGCTCTGCA	1	23155658	0	0	0	0	0	0	0	0	0	0	0	0	0	0	0	0	0	2	0	0	0	0	0	0	0	0	0	0	0	0	0	1	2	0	1	0	0	0	0	0	0	0	0	0	0	0
S_Vung_CA76	TGCAGGACCTGTGTTTTGGCCTGTTTTTGTTATTGCCACCCTTGCTGCAATTGTTGGGAGTCAAGCTGT	1	23157280	0	0	0	0	0	0	0	0	0	0	0	2	0	0	0	0	0	2	0	0	0	0	0	0	0	0	0	0	0	0	0	2	2	0	2	0	2	0	0	0	0	0	0	0	1	0
S_Vung_CA77	TGCAGCTGGAAGTTGGAAGAAGCTAGTGAGGTAAAGTGATTTTGTTAC	1	23210909	0	0	0	0	0	0	0	0	0	0	0	0	0	0	0	0	0	2	0	0	0	0	0	0	0	0	0	0	0	0	0	1	2	0	1	0	0	0	0	0	0	0	0	0	0	0
S_Vung_CA78	CACCCCTTCATACACATGATATGAACCATGGCTCTAAATTGCGATTGCAATGGCATCATTCATACTGCA	1	23243592	0	0	0	0	0	0	0	0	0	0	0	2	0	0	0	0	0	2	0	0	0	0	0	0	0	0	0	0	0	0	0	1	2	0	1	0	2	0	0	0	0	0	0	0	0	0
S_Vung_CA79	TGCAGAAGCAATTGCCCAGAGAATCATTGATTGTAAACCAAAAGTTGTAATTACTTGCAATGCTGTTAC	1	23580113	2	0	0	0	2	0	0	0	0	0	0	0	0	0	0	0	2	0	0	0	0	0	0	2	0	0	0	0	0	0	0	0	0	0	0	0	0	0	0	0	0	0	0	2	0	0
S_Vung_CA80	CTCCAACCCTAGTTCTTCCTCCTACATTTTCTGCTGGTTGTCACTTCTCCTCTGCACCCCTCTGCTGCA	1	23586582	2	0	2	2	2	0	0	2	0	0	0	0	0	0	0	0	2	0	0	0	0	2	0	2	2	0	0	0	0	2	0	0	0	0	1	0	0	2	2	0	0	0	0	2	0	2
S_Vung_CA81	TGCAGTGGGATGACTACTGAAGAAGTAGAAGAAGAAGAAAACAAGAGAAAATTACATAAAAATCAAGTT	1	24104650	2	0	2	2	2	0	2	2	2	1	0	2	1	0	0	0	2	0	2	2	1	2	2	2	2	0	2	0	0	2	0	2	2	0	2	0	2	2	2	2	2	2	0	2	0	2
S_Vung_CA82	TTATGTGTTCCCTGAACTAAAGTACTGGTGTAAAATATGTATTGTCTTCCTCTATAAGGCAGAACTGCA	1	24157872	2	0	2	2	2	0	2	2	2	2	0	2	0	0	0	0	2	0	2	2	2	2	1	2	2	0	2	0	0	2	2	1	1	0	2	0	2	2	2	0	2	0	0	2	0	0
S_Vung_CA83	AAGCTTATCTTTCACGTAAATCGAGGAATACCCAACAGGGTTAGTTCGCGGTTGAGAGCTTCGACTGCA	1	24191741	2	2	2	2	2	0	2	2	2	2	0	2	0	0	0	0	2	0	2	2	1	2	1	2	2	0	2	0	0	2	0	1	2	0	2	2	2	2	2	0	2	0	0	2	0	0
S_Vung_CA84	GTAATCATGCCGATATGGGTTTCTGATAAGAAATCAGGAAATAAAAAAACCTTTCTGCA	1	24574599	2	2	2	2	2	0	0	2	2	0	0	2	0	0	0	0	2	0	2	0	1	2	0	2	2	0	0	0	0	2	2	1	2	2	2	2	2	2	2	0	0	0	0	2	0	2
S_Vung_CA85	TATTATTGTTGATTATCCATGTGGAATGCCCATATGATAGTACTGTTTACCATACAGGTTTCTACTGCA	1	24651660	2	2	2	2	2	0	2	2	2	0	0	2	0	0	0	0	2	2	2	0	2	0	0	2	2	0	0	0	0	2	2	2	2	2	2	2	2	2	2	0	0	0	0	2	0	1
S_Vung_CA86	GCACAAATTTCTACTTCTGGCTCCTGGAAAACAAAATATATATTGATACAAGCACACCAAAAAACTGCA	1	24665544	2	0	2	2	2	0	2	0	2	0	0	2	0	0	0	0	2	2	2	0	2	0	0	0	2	0	0	0	0	2	2	2	2	2	2	2	2	2	2	2	0	0	0	2	0	2
S_Vung_CA87	TGCAGTGTGGATTCCAAATTACCAGAATAATAGATGGGCAGGATTTTAC	1	24665615	2	0	0	2	2	0	2	0	2	0	0	2	0	0	0	0	2	2	2	0	2	0	0	0	2	0	0	0	0	2	2	2	2	2	2	2	2	2	2	0	0	0	0	2	0	2
S_Vung_CA88	TGCAGAGACATCAAGACATCCATGACCTGGTAAAGGAAAAATGAAAACTATATATTAGCACAAAGAAAG	1	24667625	2	2	2	2	2	0	2	2	2	0	0	2	0	0	0	0	2	2	2	0	2	2	0	2	2	0	0	0	0	2	2	2	2	2	2	2	2	2	2	0	0	0	0	2	0	2
S_Vung_CA89	GCTCACTTTTCACCAACATGGATAGACCATCTATAAATTCTGTGTAAAGCTTTGGAAACATGAACTGCA	1	24773133	0	0	0	0	0	0	0	2	0	0	0	0	0	0	0	0	0	0	0	0	0	2	0	2	0	0	0	0	0	0	0	0	1	0	0	0	0	0	0	0	0	0	0	0	0	0
S_Vung_CA90	ACTTTCTTTATCTGTGTCGTACCTCTTTGTGTTTACGGAGGATTCTCTCAGATGATGTTTGTCACTGCA	1	24775085	0	0	0	0	0	0	0	2	0	0	0	0	0	0	0	0	0	0	0	0	0	2	0	2	0	0	0	0	0	0	0	0	0	0	0	0	0	0	0	0	0	0	0	0	0	0
S_Vung_CA91	TGCAGAAAACGAAGCATAATCCGTAACTGTGAATGGTGGCATATATTGTGAAAACAGGGAAAAGGGAGT	1	24775206	0	0	0	0	0	0	0	2	0	0	0	0	0	0	0	0	0	0	0	0	0	2	1	2	0	0	0	0	0	0	0	0	0	0	0	0	0	0	0	0	0	0	0	0	2	0
S_Vung_CA92	CCTCTATTGGATCCCCAAGTGAACACTTCCCCACCCTGAGTAGCAATGACTGTATGATGCTTAGCTGCA	1	24907218	2	2	2	2	0	2	2	0	2	0	0	2	0	0	0	2	0	2	0	0	2	0	0	0	2	0	0	0	2	0	0	2	2	0	2	2	2	2	2	0	0	0	2	0	0	2
S_Vung_CA93	TGCAGTTCATGTTTCCAAAGCTTTACACAGAATTTATAGATGGTCTATCCATGTTGGTGAAAAGTGAGC	1	25021157	0	0	0	0	0	0	0	1	0	0	0	0	0	0	0	0	0	0	0	0	0	2	0	2	0	0	0	0	0	0	0	0	1	0	0	0	0	0	0	0	0	0	0	0	0	0
S_Vung_CA94	TGCAGTTCATGTATCCAAAGCTTTACACAGAATTCATAGATGGTCTATCTATGTTGGTGAAAAATGAGC	1	25021194	0	0	0	0	2	0	0	0	0	0	0	0	0	0	0	0	2	0	0	0	0	2	0	2	0	0	0	0	0	0	0	0	0	0	0	0	0	0	1	0	0	0	0	2	0	0
S_Vung_CA95	TGCAGTGGTTGCCTTTGCTGCAAATGTACCACTTCTTCCCTTCTGATTTCAGCGGGATCCCGTCCTTTC	1	25028256	0	0	0	0	2	0	0	0	0	0	0	0	0	0	0	0	2	0	0	0	0	2	0	2	0	0	0	0	0	0	0	0	0	0	0	0	0	0	0	0	0	0	0	2	0	0
S_Vung_CA96	ACATCCTTTTTCATGTACATTATTCATAGACAATTTTCAGTTTCATGCATTCAGAGGACAAGACCTGCA	1	25124634	0	0	0	0	0	0	0	0	0	0	0	0	0	0	0	0	0	0	2	0	0	2	0	0	0	0	0	0	0	2	0	0	0	0	0	0	0	0	0	0	0	0	0	0	0	0
S_Vung_CA97	TAGAACATTTAGTTACCCTATATTATGCTAGTAACATAACTATTCTCCATGGTTACCTTTTTTGCTGCA	1	25162729	0	0	0	0	0	0	0	0	0	0	0	0	0	0	0	0	0	0	2	0	0	2	0	0	0	0	0	0	0	2	0	0	0	0	0	0	0	0	0	0	0	0	0	0	0	0
S_Vung_CA98	TGCAGCCATGTATCTCCTTCTTCAAAGACCAACAACGCTCCTTCAAAAGCTCAACAATGCCAAACCGCA	1	25443739	0	0	0	0	0	1	0	2	2	0	0	0	0	0	0	0	0	0	2	0	0	2	1	2	2	0	0	0	1	2	2	1	0	0	0	0	0	0	0	0	0	0	0	0	0	0
S_Vung_CA99	TTTCTGGATTTGTATCAGGAAGCAGTGCTCGGTGACTCAGGCGCAGCTGGCCCTTTTCATTGATCTGCA	1	25446432	0	0	0	0	0	0	0	0	0	0	0	0	0	0	0	0	0	0	0	0	0	0	0	0	0	0	0	0	0	0	0	0	0	0	0	0	0	0	0	0	0	0	0	0	0	0
S_Vung_CA100	GGCTTTTCAAATACTGACATATTACAAGAGCAGGAAAAATTTTGAATCTGTTTTCTGCGGAAAGCTGCA	1	25477718	0	0	0	0	0	0	0	0	0	0	0	0	0	0	0	0	0	0	0	0	0	0	0	0	0	0	0	0	0	0	0	0	0	0	0	0	0	0	0	0	0	0	0	0	0	0
S_Vung_CA101	GCATGCGGTCTCAAGTTCTTCAGTTGCCAGAAAACAGAATGACCAACTTACACTGCTATACCAGCTGCA	1	25479186	0	0	0	0	0	0	0	0	0	0	0	0	0	0	0	0	0	0	0	0	0	0	0	0	0	0	0	0	0	0	0	0	0	0	0	0	0	0	0	0	0	0	0	0	0	0
S_Vung_CA102	TGCAGCAGTACGTTGGCAAGTAACTGTTCTATTAGACAGTTACAGCTAACTTGTAACTAAGCTCTGTAT	1	25483150	0	0	0	0	0	0	0	0	0	0	0	0	0	0	0	0	0	0	0	0	0	0	0	0	0	0	0	0	0	0	0	0	0	0	0	0	0	0	0	0	0	0	0	0	0	0
S_Vung_CA103	TGCAGTAACACTGTAAGGATTCAACAATTACACCCTCAAACACAATTTCGTGTGCTAGTTTGGGATTGC	1	25597178	2	0	0	0	2	0	0	2	0	0	0	0	0	0	0	0	2	0	2	0	0	0	0	2	2	0	0	0	0	2	0	0	0	2	0	0	0	0	1	0	0	0	0	0	0	0
S_Vung_CA104	GTTCAGTCTAGTAAATGTACCCTTCCCATTTTTGAATTTGTGATTCTCTCAACTTTTTGATTTTCTGCA	1	25626973	2	2	2	2	2	2	2	2	2	2	2	2	2	0	0	2	2	2	2	2	2	2	2	2	2	1	2	0	2	2	0	2	2	2	2	2	2	2	2	2	2	2	2	2	2	2
S_Vung_CA105	CGCGCGCTGCTAAGTCGCCGAAACTCTCGCGAGTCGCCGTTGTCTCGTTCAGACAGAGCACTAACTGCA	1	25990640	2	2	2	2	2	2	2	2	2	1	2	2	2	0	0	2	2	2	2	2	2	2	2	2	2	1	2	0	0	2	2	2	2	2	2	2	2	2	2	2	2	2	2	2	2	2
S_Vung_CA106	TGCAGGAGAAAACCCTCGCTCCTCTCCTCCCTGGGGTTCCCTGCTGTTCCCTCTCTGCGGTTCGTCAGG	1	25990718	2	2	2	2	2	2	2	2	2	1	2	2	2	0	0	2	2	2	2	2	2	2	2	2	2	1	2	0	0	2	2	2	2	2	2	2	2	2	2	2	2	2	2	2	2	2
S_Vung_CA107	AACTTTACTGTTTACAGTCTCAACATCAATGGATGGGAAATGATGATAGCACTCGGTTTCATGGCTGCA	1	26048519	0	0	0	0	0	0	0	0	0	0	0	0	0	2	2	0	0	0	0	0	0	2	0	0	0	1	0	2	2	0	0	0	0	0	0	0	0	0	0	0	0	0	0	0	0	0
S_Vung_CA108	TGCAGCAAACAAACAGAATCACCGAAAGCAAAAGTTCATTGAAACTAAAAAACTGCACGGAGCTACATC	1	26390652	2	1	2	2	2	2	2	2	2	1	2	2	1	0	0	1	2	2	2	2	2	2	2	2	2	1	2	0	0	2	2	2	2	2	2	2	2	2	2	2	2	2	2	2	2	2
S_Vung_CA109	CACCAATGGGTTTGAGTTTCGCTTCCATTAGTTTCTACAAAGTGTAATCCGTGTTTACTACAACCTGCA	1	27290343	0	0	0	0	0	0	0	0	0	2	0	0	1	0	0	1	0	2	0	2	0	0	0	0	0	0	0	0	2	0	0	0	0	0	0	2	0	0	0	2	2	2	0	0	0	0
S_Vung_CA110	TGCAGACTTAAACTCTAGACTCCAATACCCCCGGTTAGCAACACCAAACTAATTAC	1	27290789	0	0	0	0	0	0	0	0	0	2	0	0	1	0	0	0	0	2	0	2	0	0	1	0	0	0	2	0	2	0	0	0	0	0	0	2	0	0	1	2	2	2	0	2	0	0
S_Vung_CA111	TAAAAAATGGATTAGGGTTCAATGTTGTTCCATACCCCACATGCACTTTTGTCATCAAAGTCATCTGCA	1	27365789	0	0	0	0	0	0	0	0	0	2	0	0	0	0	0	0	0	2	0	0	2	0	2	0	0	0	2	0	0	0	0	0	0	0	0	0	0	0	0	0	2	0	0	0	0	0
S_Vung_CA112	TGCAGCGTTGGTTTGCCAAGTTCCCTGAATTCAAAAACAGAGACTTTTATATAATGGGAGAGAGTTATG	1	27502989	0	0	0	0	0	0	0	0	0	0	0	0	2	0	0	0	0	0	0	0	0	0	0	0	0	0	0	0	0	0	0	1	0	0	0	0	0	0	0	0	0	0	0	0	0	0
S_Vung_CA113	ATAGCTTCAATAGGAGGCATTTCATCATCTTTCTGTGCAGCATGAACTCTTCGAAGAGTACCTTCTGCA	1	27797990	0	0	0	0	0	0	0	0	0	0	0	0	0	0	0	1	0	0	0	0	0	0	1	0	0	0	0	0	0	0	0	0	0	0	0	0	0	0	0	0	0	0	0	0	2	0
S_Vung_CA114	TGCAGTTCCATGGGATCTACTTGACAATTGGGCCAACAAACAAGGGATTGCTTCCTTTGATAAATTGCA	1	27920726	0	2	0	0	0	0	0	0	0	0	0	0	0	0	0	1	0	0	0	0	0	0	0	0	0	0	0	0	0	0	0	0	0	0	0	0	0	0	0	0	0	0	0	0	2	0
S_Vung_CA115	TGCAGTGCAAAAGTACCCGTCTGAGTATACTATGGGCATAACTAGCCTTGTTGAGATTATCTTAC	1	28092822	2	0	0	0	0	0	0	0	0	0	0	0	0	0	0	0	0	0	0	0	0	0	1	0	0	0	0	0	0	0	0	0	0	0	0	0	0	0	1	0	0	0	0	0	0	0
S_Vung_CA116	TGCAGTGCTTCGAAAATGATGGTCTTTTTCTGCTAGATGCTTCTTCCTCAGAAACCTTTGGAGGAAGGT	1	28190507	0	0	0	0	0	0	0	0	0	0	0	0	0	0	0	0	0	0	0	0	0	0	0	0	0	0	0	0	0	0	0	0	0	0	0	0	0	0	0	0	2	0	0	0	2	0
S_Vung_CA117	ACCCTCCTTCGTTACAACACGCATGGTTGCCACGATACTGTTATTGTTACACCTCCCTTGTCCACTGCA	1	28415045	0	0	0	0	0	0	0	0	0	0	0	0	0	0	0	0	0	0	0	0	0	0	1	0	0	0	0	0	0	0	0	0	0	0	0	0	0	0	0	0	2	0	0	0	2	0
S_Vung_CA118	AAAATACTTGAATTGGCTGAAAAATTTTCTACATATGGTGTGAATGGCAGTGACGGGTCAAGCACTGCA	1	28485669	0	0	0	0	0	0	0	0	2	0	0	0	0	0	0	0	0	0	0	0	0	0	0	0	0	0	0	0	0	0	0	0	0	0	0	0	0	0	0	0	0	0	0	0	0	0
S_Vung_CA119	GTAACATGCTGAAGCAGGTTTGTGTTATGAGTTCTTGCATTGGCAAGTGTAGCTGCA	1	28494193	0	0	0	0	0	0	0	0	0	0	0	0	0	0	0	0	0	0	0	0	0	0	0	0	0	0	2	0	0	0	0	0	0	0	0	0	0	0	0	0	2	0	0	0	2	0
S_Vung_CA120	CTTGTCCACTCTACCCAACTTTAGGGTCAACTTTCATGAGCATTACAAAGGAAATATGTTTCATCTGCA	1	28671251	0	0	0	0	0	0	0	0	0	0	2	0	0	0	0	0	0	0	0	0	0	0	1	0	0	0	0	0	0	0	0	0	0	0	0	0	0	0	0	0	0	0	0	0	0	0
S_Vung_CA121	CAAAAGTGGTGATTTAGCTCCACTTCTATCCTCTCTACTCACAGATTTATGGGTCTGTATGGCGCTGCA	1	28885366	0	0	0	0	2	0	0	0	0	0	0	0	0	0	0	0	2	0	2	2	0	0	0	2	0	0	2	0	0	0	0	2	0	0	1	0	0	0	0	0	2	0	0	0	2	0
S_Vung_CA122	AGAACCATCTTCCCCAATAAAATCAACAATATTCCTTGATTCATCCCGGAATGATGGCCTGATTCTGCA	1	28887394	0	0	0	0	0	0	0	0	0	0	0	0	0	0	0	0	0	0	0	0	0	0	0	0	0	0	0	0	0	0	0	0	0	0	0	0	0	0	0	0	2	0	0	0	2	0
S_Vung_CA123	TGCAGAAATGGACGCATTATTTCGAAGCGTGCAAGCAGGATTGCATTCCAATAAACGCTCACAGCCAGA	1	28901894	0	0	0	0	2	0	0	0	0	0	0	0	0	0	0	0	2	0	2	0	0	0	0	2	0	0	0	0	0	0	0	2	0	0	1	0	0	0	0	0	2	0	0	0	2	2
S_Vung_CA124	GGGTTTTCTTGTCTCTAGTTTCTAGTTCTGTTGCCTCCGCGGTGCAAACACATTACTTTATGTGCTGCA	1	28902763	0	0	0	0	0	2	0	0	0	0	0	0	0	0	0	0	0	0	0	2	0	0	1	0	0	0	0	0	0	0	0	0	0	0	0	0	0	0	0	0	2	0	0	0	2	0
S_Vung_CA125	GTAACAATTGAAACGGCAAATGAGGCAGGTATAAAAGAGAAAGCAATGTTGACAATAACTGCA	1	28998199	0	0	0	0	0	0	2	0	0	2	2	0	1	0	0	0	0	0	0	2	0	0	0	0	1	0	0	0	1	0	0	0	0	2	0	0	0	0	0	2	0	2	0	0	0	0
S_Vung_CA126	TGCAGATATATGTCTTATATCATGAAGAACGCGGATTGCAAGAGGCATGAATCCTCATAAAATGGATCT	1	29070428	2	0	0	0	0	0	0	0	0	0	0	0	0	0	0	2	0	0	0	0	0	0	0	0	0	0	0	0	0	0	0	0	0	0	0	0	0	0	0	0	0	0	0	0	0	0
S_Vung_CA127	TGCAGACCAGCCAGTCCCCATATTTTATGGGCCAACAGCATGTCAAGTTGACCCATTTTATTATCCTTA	1	29076825	0	0	0	2	0	0	0	2	2	0	0	0	0	0	0	0	0	0	0	0	0	2	1	1	0	0	0	0	0	2	0	0	0	0	1	0	0	2	2	0	0	1	0	2	0	0
S_Vung_CA128	GCAAAACAGTCACGCAGAGGAAGTACAACAGGAACTTCCCATCTAGCATCAACATATTGTATATCTGCA	1	29183679	0	2	2	0	2	2	0	2	2	0	0	2	0	0	0	1	2	0	2	0	0	2	2	2	0	0	2	0	0	0	2	2	0	0	1	0	0	0	1	0	2	0	0	2	0	2
S_Vung_CA129	GTAAAATTGTGTATGTGGTTCTTGAGGCCCAGTACCAATCATCACTCACTGCTGCA	1	29197520	2	2	2	0	2	0	0	2	2	0	0	2	0	0	0	1	2	0	2	0	0	2	2	2	0	0	2	0	0	2	2	2	0	0	1	0	0	0	1	0	2	0	0	2	2	2
S_Vung_CA130	TGCAGTTCTGAATACCAATCCCTGTGAACAAATAAAGGTTTGGGTTCAAAATTGGTGGTTTCTATTAGT	1	29204856	0	0	0	0	0	0	0	0	0	0	0	0	0	0	0	0	0	0	0	0	0	0	0	0	0	0	0	0	0	0	0	0	0	0	0	0	0	0	0	0	0	0	0	0	2	0
S_Vung_CA131	TGCAGTAATGATTATGATGAAAAGCATATTGCAACAAAGATAGCTATTGCAAATAATCGAGCTTCATTT	1	29279287	0	2	0	0	2	0	0	2	2	0	0	2	0	0	0	0	2	2	2	0	0	2	1	2	0	0	0	0	0	0	2	2	0	0	2	0	0	0	1	0	0	0	0	2	0	1
S_Vung_CA132	TGCAGGATGTTGTTGACTACGGCATTGGATTTGCCTTTAC	1	29306564	2	2	2	0	2	1	0	2	2	0	0	0	0	0	0	0	2	2	2	0	0	2	2	2	0	0	2	0	0	2	2	0	0	0	1	0	0	0	1	0	2	0	0	2	2	1
S_Vung_CA133	TGCAGACGACGCTAACAAACAAAAGAATAAATAAGTCAAAATACAAAATCGAAAGAAAACGGCTACATG	1	29329330	0	0	0	0	2	0	0	2	0	0	0	0	0	0	0	0	2	0	2	0	0	2	2	2	0	0	2	0	0	0	2	0	0	0	1	0	0	0	1	0	2	0	0	2	0	0
S_Vung_CA134	TGCAGAACCACCATGATCCTTCTCAATATGCTCCACTAGGGATACCGGGTCAACAAACCCTCTACTACA	1	29350100	0	0	2	0	0	0	0	0	0	0	0	0	0	0	0	0	0	0	0	0	0	0	0	0	0	0	0	0	0	0	0	0	0	0	0	0	0	0	0	0	0	0	0	0	2	0
S_Vung_CA135	TGCAGAAAGTATAATCAGGCCCAAACTTGTCACTGAATTCTAACTGGCATATAAAATTACTGATATGAG	1	29450724	0	2	2	0	2	0	0	2	2	0	0	2	0	0	0	0	2	0	2	0	0	2	1	2	0	0	2	0	0	2	2	2	0	0	1	0	0	0	1	0	2	0	0	2	2	2
S_Vung_CA136	TGCAGGAGATAAAGAATCACCATGGATCCTTTCAACTAGAGGCAGGTTCTGGAATCAATGCATCTTTTT	1	29450966	0	1	0	0	2	0	0	2	2	0	0	0	0	0	0	0	2	0	0	0	0	0	0	0	0	0	0	0	0	0	0	0	0	0	1	0	0	0	0	0	0	0	0	0	2	0
S_Vung_CA137	TGCAGGGAAGTCTGTTCTCAGCTATGTGATCAATCAGTTCTTTAC	1	29459951	0	0	2	0	0	0	0	2	0	0	0	0	0	0	0	0	0	0	2	0	0	2	1	2	0	0	2	0	0	2	0	2	0	0	0	0	0	0	1	0	2	0	0	2	0	2
S_Vung_CA138	TGCAGCCAAGGCCTGCTTCATCTATTACACCAGGAAAGTTCAAATGGTTCCCTTCCAAGAACTTCATTT	1	29472290	2	2	2	0	0	0	0	2	2	1	0	2	0	0	0	0	0	0	2	0	0	2	1	2	0	0	0	0	0	2	2	2	0	0	0	0	0	0	1	0	0	0	0	2	2	2
S_Vung_CA139	TGCAGAAATGCCATTATAGTTCCTGAAATTACCAGACATCAATCAATTTAC	1	29492238	2	0	0	2	0	0	0	0	0	1	0	0	0	0	0	0	1	0	0	0	1	0	0	0	0	0	0	0	1	0	0	0	0	0	1	0	0	2	0	0	0	0	0	0	0	0
S_Vung_CA140	TGCAGAAAGTGCATTCAAGAAGCACACAATTTGCAATAATTGAAGGGGAACCAAGTTCAATTTGAGGCC	1	29649924	0	0	2	0	0	0	0	2	0	0	0	0	0	0	0	0	0	0	0	0	0	0	0	0	0	0	0	0	0	2	0	0	0	0	0	0	0	0	2	0	0	0	0	2	0	0
S_Vung_CA141	TCTGTAAATAAGAACATTTCATCACAGAAATAACATAGGTCCTTTTCCCTTCTGAATTTCATTTCTGCA	1	29768878	2	2	2	2	2	0	0	2	2	1	0	2	0	0	0	1	2	0	2	0	0	2	2	2	0	0	2	0	1	2	2	2	0	0	2	0	0	2	2	0	2	0	0	2	2	2
S_Vung_CA142	TTTCCAAATTTTATATAAAGATAAACCTAGTTGTCACTGAAGTAGTTTCAGTTCATGTTGAAAACTGCA	1	29788840	0	0	0	0	2	0	0	0	2	0	0	2	0	0	0	0	2	0	2	0	0	0	1	0	0	0	0	0	0	2	2	2	0	0	1	0	0	0	0	0	0	0	0	0	0	0
S_Vung_CA143	CATCATTTTTTTGTTCTTTTTATAGCATTCGTTTGATATATGCTCTGCATTTGTGTTTGTGCAACTGCA	1	29856192	2	2	2	2	2	0	0	2	2	0	0	0	0	0	0	0	2	0	2	0	0	2	2	2	0	0	2	0	0	2	2	2	0	2	2	0	0	2	2	0	2	0	0	2	2	2
S_Vung_CA144	TGCAGCTCTTAGCTCACACACTATGCGGTGGTGCTCCTCAACCCATCTTGCGTATTCCACGTCAAACAT	1	29873163	0	2	2	2	2	0	0	2	2	0	0	2	0	0	0	1	2	0	2	0	0	2	1	2	0	0	2	0	0	2	2	2	0	2	2	0	0	2	2	0	2	0	0	2	2	1
S_Vung_CA145	GTAATTTACTGTATGCGACCTTTGTTGCTGGTTTTAGCTGCA	1	29933169	0	1	2	0	0	0	0	2	2	0	0	2	0	0	0	1	0	0	0	0	0	0	0	0	1	0	2	0	0	0	0	2	0	2	0	0	0	0	1	0	2	0	0	0	2	0
S_Vung_CA146	TGACCATGCTCCCCGGTGGTGGAGTAGGGGGCCCCCTGTTTCGCCGCCGCATTATGCTCACGCGCTGCA	1	30102923	0	0	0	0	0	0	0	2	0	0	0	0	0	0	0	0	0	0	2	0	0	2	2	0	0	0	0	0	0	0	0	0	0	0	0	0	0	0	2	0	0	0	0	0	0	0
S_Vung_CA147	TGCAGATGGAGGGAAAAAAAAGGGAAAATGTGAGCAAGACGAAGGATTAC	1	30267030	2	2	2	2	2	2	2	2	2	2	2	2	2	2	2	2	2	2	2	2	2	2	2	2	2	1	2	2	2	2	2	2	2	2	2	2	2	2	2	2	2	2	2	2	2	2
S_Vung_CA148	CAATTAGATCCATTTTATGACTAGGCCGGGAGAAAGATACCTTGTTAGCTTCCAACCTCCGCCGCTGCA	1	30427429	0	0	0	0	0	0	0	0	0	0	0	0	0	0	0	0	0	0	0	0	0	0	0	0	0	0	0	0	0	0	0	0	0	0	0	0	0	0	0	0	0	0	0	0	0	0
S_Vung_CA149	CAATTCCCTTTATTGCTGGCAGGATTGACATTGAAAAATCTGCTCTCAGTAACTCGGGTCAGCTCTGCA	1	30678302	0	0	0	0	0	0	2	0	0	1	0	0	0	0	0	0	0	0	0	2	1	0	0	0	2	1	0	0	0	0	0	0	0	0	0	0	0	0	0	0	0	0	0	0	0	0
S_Vung_CA150	TGCAGTCCAACAGGTTATCAAGCATATACATTACAAGGTCGACGCAGATCTATTTCCAAAGAAGAAGAA	1	30678371	0	0	0	0	0	0	2	0	0	1	0	0	0	0	0	0	0	0	0	2	0	0	0	0	2	1	0	0	0	0	0	0	0	0	0	0	0	0	0	0	0	0	0	0	0	0
S_Vung_CA151	TGCAGTCACTGACTTCGCTTGGTCATTGGTTAGGAATGGTAGAGCTTTGGATGTTATTGAAGATGCTAT	1	30701494	0	0	0	0	0	0	2	0	0	0	0	0	0	0	0	0	0	0	0	2	0	0	0	0	2	1	0	0	0	0	0	0	0	0	0	0	0	0	0	0	1	0	0	0	0	0
S_Vung_CA152	CCTCTAGCTTATCCTCCAGAAAATTAGATTCATCATGAACTTCCACAAATACCTGCAACTGTTTCTGCA	1	30733543	0	0	0	0	0	0	2	0	0	1	0	0	0	0	0	0	0	0	0	2	1	0	0	0	2	1	0	0	0	0	0	0	0	0	0	0	0	0	0	0	0	0	0	0	0	0
S_Vung_CA153	GTTTGCAAATTTCTGATTCAGAAAACACGTCCTCGTACAACTTCAATCCTTTCACAACATTCACCTGCA	1	30766772	2	2	2	2	0	2	2	0	2	2	2	2	0	0	0	1	0	2	2	2	0	0	1	0	2	1	2	0	1	2	2	2	0	2	0	0	0	2	2	2	0	2	2	0	2	2
S_Vung_CA154	GAGTTTCATTGTTGATCCGCTTCTATCCTCTTAGCTTAGACGAACAAAGATGCTCTTTTCCAATCTGCA	1	30870481	0	0	0	0	0	0	2	0	0	1	0	0	0	0	0	0	0	0	0	0	2	0	0	0	2	1	0	0	0	0	0	0	0	0	0	0	0	0	0	0	0	0	0	0	0	0
S_Vung_CA155	TGCAGCCTGTAATTTGATGGCTAATGATAAAACCTTGGCCTTATATTCAACTGTGTGGGGCCATTACCC	1	30949600	0	0	0	0	0	0	2	0	0	2	0	0	0	0	0	0	0	0	0	2	1	0	0	0	2	1	0	0	0	0	0	0	0	0	0	0	0	0	0	0	0	0	0	0	0	0
S_Vung_CA156	TGCAGGGGCAGCATGTCTTGTATTACAGAACTATTGGATTAC	1	31026109	2	0	2	2	0	2	0	0	2	0	2	2	0	0	0	1	0	2	2	0	0	0	1	0	0	0	0	0	1	2	2	2	0	2	0	0	0	2	2	0	0	0	0	0	2	0
S_Vung_CA157	TGCAGAGTATTATTACCGCTCAATCGCCGATTCATGCATGCAATCTGGTTCAAGTTTCAAGATTTATTT	1	31047885	2	0	2	2	0	2	0	0	2	0	2	2	0	0	0	2	0	2	2	0	0	0	1	0	2	0	0	0	1	2	0	2	0	2	0	0	0	2	2	0	0	0	0	0	2	0
S_Vung_CA158	TCACCCGGAGATGGATCTAACCACTTGGATTCGTTCCCCACAGAGGCCTCCATGGCACTGTGTTCTGCA	1	31070755	0	2	2	0	2	2	0	2	0	2	0	2	2	0	0	1	2	0	2	0	2	0	1	2	0	1	2	0	1	2	2	0	2	0	2	2	2	0	2	2	2	2	2	2	2	2
S_Vung_CA159	TGCAGGATAGGGAGGGCAAAGACGACGGAGAGAGAGAGAACCCATGGTGGCTTATATATTAC	1	31314709	0	0	2	0	2	0	0	0	0	0	0	0	0	0	0	0	2	0	2	0	0	2	0	2	0	0	0	0	0	2	0	0	0	0	0	0	0	0	1	0	0	0	0	0	0	1
S_Vung_CA160	TGCAGAGTCCACCATCATGAACATTCAGTATCATTCCATCAATAAAGTCTAAGGCAAAATAATTTCCAA	1	31354854	0	0	2	0	2	0	0	0	0	0	0	0	0	0	0	0	2	0	2	0	0	2	0	2	0	0	0	0	0	2	2	0	0	0	0	0	0	0	2	0	0	0	0	0	0	0
S_Vung_CA161	TTGAGGGTTAGAAGGTTTGGAAATTGGTCTTACCTTCACATACGATTGATTTGTTTTTTGTCCTCTGCA	1	31399847	0	0	0	0	2	0	0	0	0	0	0	0	0	0	0	0	2	0	2	0	0	0	0	2	0	0	0	0	0	2	2	0	0	0	0	0	0	0	0	0	0	0	0	0	0	0
S_Vung_CA162	TGAGGGTTAGAAGGTTTGGTAATTGGTCTTACCTTGACATACGATTGATTTGTTTCTTTGTCTTCTGCA	1	31399889	0	0	2	2	0	0	2	0	0	0	0	0	2	0	0	1	0	0	2	0	1	2	0	0	2	0	0	0	0	0	0	2	0	0	0	0	0	2	2	2	0	0	2	0	2	2
S_Vung_CA163	GTAAAGAATAATAAGTCAAACCCCTAGTTAGAATCTTCAAACCCTGCA	1	31605734	0	0	2	0	0	0	0	0	0	0	0	0	0	0	0	0	0	0	2	0	0	2	1	0	0	0	0	0	0	2	0	0	0	0	0	0	0	0	0	0	0	0	0	0	0	0
S_Vung_CA164	TGCAGATTCAGTTCATAGTCGAGCTCTCTCTATCCATTCATTTGTTGCATTTTCCGAACTGATTCGGTG	1	31709328	0	0	0	0	2	0	0	0	0	0	0	0	0	0	0	0	2	0	0	0	0	2	2	0	0	0	0	0	0	0	0	0	0	0	2	0	0	0	0	0	0	0	0	2	0	0
S_Vung_CA165	TGCAGCACCTTTCCAATGAACGTGAACCGTGTTGTTAGTCTCCTTTCTTATTGCGACGCCGCTTCGTTT	1	31778823	0	0	2	0	2	0	0	2	0	0	0	0	0	0	0	0	2	0	0	0	0	2	1	0	0	0	0	0	0	0	0	0	0	0	2	0	0	0	0	0	0	0	0	2	0	0
S_Vung_CA166	TCTAGGTCCAGATCTTCTTCCGGTCAGAAGGGTTTAGTTTCTTATGGAGATGCTAGTCCTGATTCTGCA	1	31816779	0	0	0	0	0	0	0	0	0	0	0	0	0	0	0	0	0	0	2	0	0	0	0	0	0	0	0	0	0	2	0	0	0	2	0	0	0	0	0	0	0	0	0	0	0	0
S_Vung_CA167	TGCAGCTCAACTCTGCCGACCCCAACGCTCACCTCACCGGCGCCTCCTTCCACGCGCCGGTCTATCAGT	1	31886370	0	0	2	0	0	0	0	0	0	0	0	0	0	0	0	0	0	0	2	0	0	0	0	0	0	0	0	0	0	2	0	0	0	2	0	0	0	0	0	0	0	0	0	0	0	0
S_Vung_CA168	TGCAGGTTACGGTCGTAGCTCATTCTGTCTTCCATGTTACCCTTTGATTACAGTTGCGCAGAGAAAGAA	1	31887369	0	0	2	0	0	0	0	0	0	0	0	0	0	0	0	0	0	0	0	0	0	0	1	0	0	0	0	0	0	2	0	0	0	2	0	0	0	0	0	0	0	0	0	0	0	0
S_Vung_CA169	TCTTTGCTTTCAGTACGGGTCTAAAGACACATGTGCATATATTTGGTAAATAATACATACTGTACTGCA	1	31918066	0	0	0	0	0	0	0	0	0	0	1	0	0	0	0	0	0	0	0	0	0	2	0	0	0	0	0	0	0	0	0	0	0	0	0	0	0	0	1	0	0	0	0	0	0	0
S_Vung_CA170	TGCAGTTGGCTGAAGAGAATCTATTTTGGTCACGCGCCCACTCATAAAGCATGCAGTACTGATCTGGAT	1	31925591	0	0	2	0	0	0	0	0	0	0	0	0	0	0	0	0	0	0	2	0	0	0	0	0	0	0	0	0	0	2	0	0	0	2	1	0	0	0	0	0	0	0	0	2	0	0
S_Vung_CA171	TGCAGTTCTGCCTGCCCATTTTTGTAAAGTATTACCTTTACTTGATTTTGAAAAAAAACAACTTTTACT	1	32024587	0	0	2	0	0	0	0	0	2	0	0	0	0	0	0	0	0	0	2	0	0	0	0	0	0	0	0	0	0	2	0	0	0	2	1	0	0	0	2	0	0	0	0	2	0	0
S_Vung_CA172	TGCAGTTCTGCCTGCCCATTTTTGTAAAGTATTACCTTTACTTGATTTTGAAAAAAAAACAACTTTTAC	1	32024588	0	0	2	0	0	0	0	0	2	0	0	0	0	0	0	1	0	0	2	0	0	0	0	0	0	0	2	0	0	2	0	0	0	2	1	0	0	0	1	0	0	0	0	2	0	0
S_Vung_CA173	TGCAGTTCTGCCTGCCCATTTTTGTAAAGTATTACCTTTACTTGATTTTGAAAAAAAAAACAACTTTTA	1	32024589	0	0	2	0	0	0	0	0	2	0	0	0	0	0	0	1	0	0	2	0	0	0	0	0	0	0	0	0	0	2	0	0	0	2	1	0	0	0	2	0	0	0	0	2	0	0
S_Vung_CA174	TGCAGTTCTGCCTGCCCATTTTTGTAAAGTATTACCTTTACTTGATTTTGAAAAAAAAAACAACTTTTA	1	32024590	0	0	2	0	0	0	0	0	2	0	0	0	0	0	0	1	0	0	2	0	0	0	0	0	0	0	0	0	0	2	0	0	0	2	1	0	0	0	0	0	0	0	0	2	0	0
S_Vung_CA175	TGCAGTCAAATAGTGGTAAAACATCTGAATGTTGACAGTGAAAATCCAGGAACATTAGCTTCCGGAACT	1	32650050	2	0	0	0	0	0	0	2	2	0	0	0	0	0	0	0	0	0	2	0	0	0	0	0	0	0	0	0	0	0	0	0	0	2	1	0	0	0	0	0	0	0	0	2	0	0
S_Vung_CA176	TGCAGCTTCCTGCATGCTCCTCACCTACATGTGGGCATTGGGCTTGGTTAGTCCCAATCATATTTACTA	1	33249725	0	2	2	0	2	2	2	0	2	2	0	0	2	2	2	2	2	2	2	2	2	2	1	0	2	2	2	2	2	0	2	2	2	0	0	2	0	0	1	0	2	2	2	0	2	1
S_Vung_CA177	TGCAGAATAGTACATGCCCCGCAATGGCAAGTTGTGATGTGTTTGGTGGTAGCTTTATTTGCCCTTTAC	1	33688984	2	0	2	2	2	0	0	2	0	0	2	0	0	0	0	0	2	0	0	0	0	0	1	2	0	0	0	0	0	2	2	0	0	2	2	0	0	2	2	2	0	0	0	2	0	2
S_Vung_CA178	TGTGATATAGTAGAGCATTGTTGTTTTTCTCTGTGACTAAGAATTGGCTTACAAATTTGGTGCTCTGCA	1	33868587	2	0	0	2	2	0	2	0	0	0	2	0	1	0	0	2	2	0	0	0	0	2	1	2	0	0	0	0	0	2	0	0	0	2	2	0	0	2	1	2	0	2	2	2	0	2
S_Vung_CA179	TGCAGGTTTTGTTGCTGATGAAAAATCTCACTCTCAACTTGTCTGGTCCTGACTTTGTGTCCGTTGTAA	1	33868691	2	0	0	2	2	0	2	0	0	0	2	0	0	0	0	2	2	0	0	0	0	2	1	2	0	0	0	0	0	2	0	0	0	2	2	0	0	2	1	2	0	2	2	2	0	2
S_Vung_CA180	GCACTGCAAGAATCCAAAATTGCAGTATCATTGCTAATACGTTTTCGACATGGAAGCATGGTATCTGCA	1	34015074	0	0	0	0	0	0	0	0	0	0	0	0	0	0	0	0	0	0	2	0	0	0	0	0	0	0	0	0	0	0	0	0	0	0	0	0	0	0	0	0	0	0	0	0	0	0
S_Vung_CA181	TGCAGCAATGGCTGCACCGATGAAAGGTCCAACCCAGAAGATCCACTACCATTCCAAAACAATTTTCAG	1	34126616	2	2	2	0	2	2	2	2	0	2	0	2	2	2	0	2	2	0	2	2	2	2	2	2	0	1	2	0	2	0	2	1	2	2	0	2	2	0	2	0	0	2	2	0	2	2
S_Vung_CA182	TGCAGTTGTTTGTGAAGATTGACGTCAATTGGACTGATTTTCAGTCGTGTTGACTTGATTGAAAACCTC	1	34187798	0	2	0	2	0	0	0	2	2	0	2	0	0	0	0	0	0	0	0	0	2	0	1	0	0	0	2	0	0	0	0	0	0	0	2	0	0	2	0	0	2	0	0	2	0	0
S_Vung_CA183	CAGTTACGGCGTCACCACCGGCTTCGGTGCCACCTCACACCGCCGAACCAAACAAGGCGGTGCACTGCA	1	34212343	0	0	0	2	0	0	0	2	2	0	2	2	0	0	0	0	0	0	1	0	2	1	1	0	0	0	0	0	0	0	2	0	0	0	1	0	2	2	1	0	2	0	0	2	0	0
S_Vung_CA184	TGCAGAAAGAACTCATCAGGTAACTAACTAACTCTACTCTACTCCCCCCTCTCTCTGTACACATACACT	1	34218665	0	0	0	2	0	0	0	2	2	0	2	2	0	0	0	0	0	0	0	0	1	0	1	0	0	0	2	0	0	0	0	0	0	0	1	0	2	2	1	0	2	0	0	2	0	0
S_Vung_CA185	TAGCTTGTCTCAAAGGTTTGGTAAAAATATTTGTCTCTTGGTCTTCAGTGCAGTAGTACACAAGCTGCA	1	34241807	0	0	0	2	0	0	0	2	2	0	2	0	0	0	0	0	0	0	0	0	1	0	1	0	0	0	2	0	0	0	0	0	0	0	0	0	0	2	1	0	2	0	0	2	0	0
S_Vung_CA186	TGCAGAACACCCACAATCCATTTTTTTATTCTTATGATTCATAGTCTTGAATTTCATGTTACATCAACA	1	34287574	0	0	0	2	0	0	0	2	2	0	2	0	0	0	0	2	0	0	0	0	0	0	0	0	0	0	1	0	0	0	0	0	0	0	2	0	0	2	0	0	2	0	0	2	0	0
S_Vung_CA187	TTTTTTTTTTTTTCAAATTTAGTTGCACACAATCTATTGGATGACATATCAGTGAACATATTTTCTGCA	1	34668353	2	2	0	0	2	2	0	2	2	1	2	2	0	2	2	1	2	2	0	0	1	0	2	2	0	1	2	2	2	2	2	0	2	2	2	2	2	0	0	0	2	2	0	2	0	0
S_Vung_CA188	TGCAGTTTCTTGCGGAATCTTTGGATGTGATTCAAGATGCAGATTGGGTTATGTCTCTAGGAAATGTTT	1	34669391	2	2	0	0	2	2	0	2	2	0	2	2	0	2	2	1	2	2	0	0	2	0	1	2	0	1	2	2	2	2	2	0	2	2	2	2	2	0	0	0	2	2	0	2	0	2
S_Vung_CA189	TGCAGAATATGAAATTAGTAGCATATGATTCATCATGGTTTGTCTGTTAC	1	34669655	2	2	0	0	2	2	0	2	2	1	2	2	2	2	2	1	2	2	0	0	2	0	2	2	0	1	2	2	2	2	2	0	2	2	2	2	2	0	0	0	2	2	0	2	0	2
S_Vung_CA190	AATACTGATTTGACTGATATTTGGACTATGGAATAGATTACATCTATGAAAGAACCTGACTAACCTGCA	1	34689012	2	2	0	0	2	2	0	2	2	0	2	2	0	2	2	2	2	2	0	0	2	0	2	2	0	1	2	2	2	2	2	0	2	2	2	2	2	0	0	0	2	2	0	2	0	2
S_Vung_CA191	TGCAGGTAATAAGTCCTCCAAAGTTTTATCTGTAAAGAGGGTATTAC	1	34805509	0	0	0	0	0	2	0	0	0	2	0	0	0	0	0	0	0	0	0	2	0	2	0	0	0	0	0	0	2	0	0	0	0	0	0	0	0	0	0	0	0	2	2	0	2	0
S_Vung_CA192	TGCAGAAAAAAGTGGCTGCAAGAATCTACCACATTGAATACTATTCTGGCTCATCCTACACCTTAGGTC	1	34901943	0	0	0	0	0	2	0	0	0	2	0	0	0	0	0	0	0	0	0	0	0	2	0	0	0	0	0	0	2	0	0	0	0	0	0	0	0	0	0	0	0	2	2	0	2	0
S_Vung_CA193	GTAACCAAACACGGCACAGGGATATTGCGTCGTGGAACACTATTATCTCTGCTGCA	1	34924572	0	0	0	0	0	2	0	0	0	1	0	0	0	0	0	0	0	0	1	0	0	2	0	0	0	0	2	0	2	0	0	0	0	0	0	0	0	0	0	0	0	2	2	0	2	0
S_Vung_CA194	TGCAGTGAACCCTGGAAACGCCCTTCTTTTTCAAGTATTATGGATTCTTTGAAAGGATTGATCAAACCC	1	35126830	0	2	2	0	0	2	2	2	0	2	0	2	2	2	0	2	0	2	0	2	2	2	1	0	2	1	2	2	2	0	2	2	2	0	0	2	2	0	2	2	2	2	2	0	2	2
S_Vung_CA195	TGCAGCTGAAATGTCTGAGAGTGCTCTGGAGCTCATCATTGGGAATGAGTCGCAAATGAGAGAGAGGAT	1	35193757	0	2	2	0	0	2	2	0	2	2	0	2	2	2	0	2	0	2	0	2	2	2	1	0	2	1	2	2	2	0	2	2	2	0	0	2	2	0	0	2	2	2	2	0	2	2
S_Vung_CA196	TGCAGGAAAGCTAATCTACATAGAAACCAGAAAGCAACATATGTCAAAAAAAGAGATGGACAAGTGGCT	1	35194276	0	2	2	0	0	2	2	2	2	2	0	2	0	2	0	2	0	2	0	2	2	2	1	0	2	1	2	2	2	0	2	2	2	0	0	2	2	0	1	2	2	2	2	0	2	2
S_Vung_CA197	TGCAGTTTCATCGAGTCATATAGAGGGTTCAAGTTCAATCACCATACTGTCTTTCTTTTTCTTTACAAC	1	35323832	0	0	2	0	0	0	0	0	0	0	0	0	0	0	0	2	0	0	0	0	0	0	0	0	0	0	0	0	0	0	0	0	0	0	0	0	0	0	0	0	0	0	0	0	0	0
S_Vung_CA198	GTAATCTGTCATGTACGGAAGTGAAAGCACTTTCTAGAACTCAGTGACTTACTGCA	1	35377204	2	2	0	0	0	2	2	0	2	2	2	2	1	2	0	2	0	2	2	2	2	2	1	0	2	1	2	2	2	2	2	2	2	2	0	2	2	0	0	2	2	2	2	0	2	2
S_Vung_CA199	TGCAGTGCAGTTTTTCTTGATTCATCTCTTTTCAAAACCATGGTATTGCTAAGCCTCTCAATTCTGCAA	1	35848151	0	2	2	2	0	2	2	0	2	2	0	2	0	2	0	2	0	2	0	2	2	2	1	0	2	1	0	2	2	0	2	2	2	0	0	2	2	2	2	0	0	2	2	0	2	0
S_Vung_CA200	TGCAGGACCTCCGGTTAGAGTGAGTGGAATGTTTAC	1	36248756	0	2	0	2	0	0	0	0	2	2	0	2	1	0	0	1	0	0	0	2	1	0	1	0	2	0	0	0	0	0	0	1	0	0	0	0	0	2	2	2	2	1	0	0	0	2
S_Vung_CA201	TGCAGGAAAATGCTAGTGACAGTGATGATTCCGACGGGCAGAAGCGTGTTGTGCGGTCGGCGAAAGATA	1	36454475	0	2	2	0	0	0	0	0	0	0	0	0	1	0	0	0	0	0	0	0	0	0	1	0	0	0	2	2	1	0	0	0	0	0	0	0	0	0	2	2	2	2	0	0	0	2
S_Vung_CA202	TGCAGACAAAACGAAATTTACCAGATTACATACGCATCCTTCAACGAATTAC	1	37058861	0	0	0	0	0	0	0	2	0	0	0	0	0	0	0	0	0	0	0	0	0	0	1	0	0	0	0	0	0	2	0	0	0	1	1	0	0	0	0	0	0	0	0	0	0	0
S_Vung_CA203	TGCAGCTGTAAAACGTGGACAAATCTGCTCCGTTTCGAACGGCCACCGCTTGGTGCTTCACGGCTCCGG	1	37098330	0	0	0	0	2	0	0	2	0	0	0	0	0	0	0	0	2	0	0	0	0	0	1	0	0	0	0	0	0	2	0	0	0	1	2	0	0	0	0	0	0	0	0	2	0	0
S_Vung_CA204	GTAATAGATACTATAATACAATACTAATAGAATCACAAACACACATGTGTTGTAATTTTTTATTCTGCA	1	37303370	0	2	0	2	0	0	2	0	2	2	0	2	2	2	0	2	0	2	0	2	2	0	1	0	2	1	2	2	1	0	0	2	2	0	0	0	2	2	0	1	2	2	0	0	2	2
S_Vung_CA205	TACGTGGCATGAAGGGCAGAGATAATGAATGAGGTAAAAAATCAGGACTTGATGATCCCGAGTGCTGCA	1	37320746	0	0	0	2	0	0	2	0	2	2	0	2	2	2	0	2	0	2	0	2	2	0	1	0	2	1	2	2	1	0	0	2	2	0	0	0	2	2	0	0	2	2	0	0	2	0
S_Vung_CA206	TGCAGGCCAATTCCTAAAGGCTGGACTTGGCGCTGGAACTGATTGGTTGAAAGCTCTTCGTGTTCCTCA	1	37777625	2	2	2	0	2	0	2	2	0	1	2	0	1	0	2	0	2	0	2	0	0	0	1	1	0	1	2	2	1	2	2	0	0	2	2	2	0	0	2	2	0	0	0	2	2	2
S_Vung_CA207	TGCAGATGGCACATCTGAGAAGAACATGGACACTGGAATTGTTATCCAGGACTGCGACATTGTTGCTGA	1	37785187	0	0	0	2	0	2	0	0	2	1	0	2	1	2	0	2	0	2	0	2	2	2	1	0	2	1	0	0	1	0	0	2	2	0	0	0	2	2	0	0	2	2	2	0	0	0
S_Vung_CA208	CAACAAGGCTTTCTCATGATTGCAATTTCGGTTACAATATCAATTTTTTAGACCTTTTTAGCAACTGCA	1	37825449	0	0	0	0	0	0	0	0	0	0	0	0	0	0	0	0	0	0	0	0	0	0	0	0	0	0	0	2	1	0	0	0	0	0	0	0	0	0	0	2	0	0	0	0	0	0
S_Vung_CA209	ATACGGCAGATTTGTTTCTTTTAGTCTTTCCATAGGTCAGAGTTGCTCTAATGTCTAAAATAATCTGCA	1	37862620	2	2	2	2	0	2	2	2	2	2	2	2	0	2	0	2	0	2	2	2	2	2	1	0	2	1	2	2	2	0	2	2	2	1	0	2	2	2	1	2	2	2	2	0	2	2
S_Vung_CA210	CCATTGCTGTTACCATCACCGTCTCTAGGTACTCCAATGATTGAGGAGATTGCTGCTGCCAAAGCTGCA	1	37883832	0	0	0	0	0	0	0	0	0	0	0	0	0	0	0	0	0	0	0	0	0	0	0	0	0	0	2	0	0	0	0	0	0	0	0	0	0	0	0	0	0	0	0	0	0	0
S_Vung_CA211	AGAAAAATACCGAAGTTGGGTTCAATTCACTGAGACAACTTTTTGGAAGATTTTTTTGCACTTCCTGCA	1	37968451	0	2	0	2	0	2	2	0	2	2	0	2	0	2	0	2	0	0	0	2	2	2	1	0	2	1	0	2	2	0	0	1	2	0	0	2	2	2	0	1	2	2	2	0	2	0
S_Vung_CA212	GAGACATACAGGCAAAACTCTCATCTTTGAAACTTGGGCCATAGATACTAATTCCACCAGTTCCCTGCA	1	37981235	0	0	0	0	0	0	0	0	0	0	0	0	0	0	0	0	0	2	0	0	1	0	0	0	0	0	0	0	0	0	0	1	0	0	0	0	0	0	0	0	1	0	0	0	1	0
S_Vung_CA213	TGCAGTAAGAAATGGATAGGAGAAAAAGACAAAAAAAAATAGATCGACTCAAAATGAACAAGGTCATAA	1	38025156	0	0	0	0	0	0	0	0	0	0	0	0	0	0	0	0	0	2	0	0	0	0	0	0	0	1	0	0	0	0	0	1	2	0	0	0	0	0	0	0	0	0	0	0	0	0
S_Vung_CA214	TGCAGCTGCTTTTTTAGCTTCTCTTGAGGAGCCTAAGCTCACAAGTTTGGCAGATGCTGGGAAGAAACC	1	38060770	0	0	0	2	0	0	0	0	2	0	0	0	0	0	0	0	0	0	0	0	0	0	0	0	0	0	0	0	0	0	0	0	0	0	0	0	2	2	0	0	0	0	0	0	0	0
S_Vung_CA215	CTCCCCGAGGTTCCCCCACCTCCAGTAGCAGCAGAGGTTTCAGAGACTTCTACTCCAAGTATAACTGCA	1	38061247	0	0	0	2	0	0	0	0	2	0	0	0	0	0	0	0	0	0	0	0	0	0	0	0	0	0	0	0	0	0	0	0	0	0	0	0	0	2	0	0	0	0	0	0	0	0
S_Vung_CA216	GTAAGAAAAGTTACATCCTTCCATTGTTGATGTAAGTAAGGTGGTATAGTTGCTGCA	1	38075870	0	0	0	0	0	0	0	0	0	0	0	0	0	0	0	0	0	2	0	0	0	0	0	0	0	1	0	0	0	0	0	2	2	0	0	0	0	0	0	0	0	0	0	0	0	0
S_Vung_CA217	TGCAGGGTATGCCTTTTTCTTTTCTTTTCTTATTCTCATACACTTGTTTTAGGTCCTAGCATTCATGAG	1	38127398	0	0	0	2	0	0	0	0	2	0	0	0	0	0	0	0	0	0	0	0	0	0	0	0	2	0	0	0	0	0	0	0	0	0	0	0	0	2	0	0	0	0	0	0	0	0
S_Vung_CA218	ATTAGCCGTTGATAAATACCTGTCCCTGCTTATCATCAGATCCAGTCCAGTTTAGCTCCTCCATCTGCA	1	38159965	0	0	0	0	0	0	0	0	0	0	0	0	0	0	0	0	0	2	0	0	0	0	0	0	0	1	0	0	0	0	0	2	2	0	0	0	0	0	0	0	0	0	0	0	0	0
S_Vung_CA219	TGCAGGTTTTGCTAAGAAGCTACAGTAATTGCTCATTTTAGCTTTGCTGCGAAAAATTCCTTAGGAGTA	1	38247212	0	0	0	0	0	0	0	0	0	0	0	0	0	0	0	0	0	0	0	0	0	0	0	0	0	1	0	0	1	0	0	0	2	0	0	0	0	0	0	0	0	0	0	0	0	0
S_Vung_CA220	CCCTGTTCCAACAAGAAGCCTTATTAGCAGTCATCACCCCCACCCTTTTAGGCATGAATCTATCCTGCA	1	38247773	0	0	0	0	0	0	0	0	0	0	0	0	0	0	0	0	0	0	0	0	0	0	0	0	0	1	0	0	0	0	0	0	2	0	0	0	0	0	0	0	0	0	0	0	0	0
S_Vung_CA221	GCAACATCAGTGAAATTTGCTATGCCACCTCCAATAAGTAGGGCTCTCTTACGGCCATCAGGGTCTGCA	1	38289667	0	0	0	0	0	0	0	0	0	0	0	0	0	0	0	0	0	0	0	0	0	0	0	0	0	2	0	0	1	0	0	0	2	0	0	0	0	0	0	0	0	0	0	0	0	0
S_Vung_CA222	GTAATTTTGCCCCAGCTAGTGTTGTTCGCTGCA	1	38297050	0	0	0	0	0	0	0	0	0	0	0	0	0	0	0	0	0	0	0	0	0	0	0	0	0	1	0	0	1	0	0	0	2	0	0	0	0	0	0	0	0	0	0	0	0	0
S_Vung_CA223	GCTGAGTATATGGTGCGGCCTCCTATGCCACCAGTGTATTTCTTCCTCATCGATGTTTCCATATCTGCA	1	38297775	0	0	0	0	0	0	0	0	0	0	0	0	0	0	0	0	0	0	0	0	0	0	0	0	0	1	0	0	1	0	0	0	2	0	0	0	0	0	0	0	0	0	0	0	0	0
S_Vung_CA224	TGCAGTACAAATCAATGGATGCTTCACCTTCATTCAATTAGGTAACAAAAAGACAAACCAAAACTTCCA	1	38623956	2	2	2	2	2	2	2	2	2	2	2	2	2	0	0	2	2	2	2	2	2	2	2	2	2	1	2	2	1	2	0	2	2	2	2	2	2	2	1	0	2	0	2	2	2	2
S_Vung_CA225	TGCAGGCCTTTCTTCACATTTCTGAATCGTTTTTTCATCAGAAAGTGGAAAAGAGGTGTAGGATGAATT	1	38680776	0	0	0	2	0	0	0	0	2	0	0	0	0	0	0	0	0	0	0	0	0	0	0	0	2	0	0	0	0	0	0	0	0	0	0	0	0	2	0	0	0	0	0	0	0	0
S_Vung_CA226	TGCAGTCCCACCTTTTCTTTAGAATTGAAATTCTAGTTAGTTTATAAGTTTTTTGAAGTTCTTGTCCAA	1	38727811	0	0	0	2	0	0	0	0	2	0	0	0	0	0	0	0	0	0	0	0	0	0	0	0	2	0	0	0	0	0	0	0	0	0	0	0	2	2	0	0	0	0	0	0	0	0
S_Vung_CA227	AGTAGAACCAAAAGAGTATAGTATGGTGTTTTTTTGTTGCGTACCCATAAGAAGGTATTGATGTCTGCA	1	38816534	0	0	0	2	0	0	0	0	2	0	0	0	0	0	0	0	0	0	0	0	0	0	0	0	2	0	0	0	0	0	0	0	0	0	0	0	0	2	0	0	0	0	0	0	0	0
S_Vung_CA228	TGCAGGTCCAACTTGGAATTCCCACTGCATAATATACAAGAAATCAAAATATATTATACAAAGCAAACA	1	38817127	0	0	0	2	0	0	0	0	2	0	0	0	0	0	0	0	0	0	0	0	0	0	0	0	2	0	0	0	0	0	0	0	0	0	0	0	2	2	0	0	0	0	0	0	0	0
S_Vung_CA229	TATTTTTCTACTTGCAATTTACTGAAACACCCTTGCAAATATTTCCCCCTTTCGTTGCCTGCTTCTGCA	1	38834181	0	0	2	0	0	0	0	0	0	0	0	0	0	0	0	0	0	0	0	0	0	0	0	1	0	0	0	0	0	0	0	0	0	0	0	0	0	0	0	0	0	0	0	0	0	2
S_Vung_CA230	TGCAGTGACTTGGTGTTTGTGTTTGTTCTACCCATTATAATCATGCAAAAGGATTTGGATCCACCACTA	1	39051865	2	2	2	2	0	2	2	2	2	2	2	2	1	0	0	2	0	2	2	2	1	2	1	0	2	1	2	2	2	2	2	2	2	1	0	2	2	2	2	2	2	2	2	2	2	2
S_Vung_CA231	TGCAGAGCTACTTCCAGGTGGGTTTATCCATGTAATTGCTAAATTTATACTGTTTTAC	1	39073306	0	0	0	0	0	0	0	0	0	0	0	0	0	0	0	0	0	0	0	0	0	0	0	0	0	0	0	0	0	0	0	0	0	1	2	0	0	0	1	0	0	0	0	2	0	2
S_Vung_CA232	TGCAGCTGGAGTTCTTTCCCTCATAGTCTCATTCATTGCATTCTTTATCATGTTCTGGAGAAAACAAAA	1	39176302	0	0	0	2	0	0	0	0	0	0	0	0	0	0	0	0	0	0	0	0	0	0	0	0	0	0	0	0	0	0	0	0	0	1	0	0	0	2	0	0	0	0	0	0	0	0
S_Vung_CA233	TGCAGAATGAAAAGTTAGGTGTCTATCACTTGAACATGGCTTGTGGAAGACAGGCAAAGGAGGCATAGA	1	39355256	0	0	2	0	0	2	0	0	0	1	2	0	1	0	0	1	0	2	0	0	0	0	1	0	2	1	2	2	2	0	0	2	2	0	0	0	0	0	1	2	2	2	0	0	0	0
S_Vung_CA234	GTAAAATATCCATGGTGGCTCTCACTAATAGTCCTAAGCAGCCATGGTCCTGTTCTGCA	1	39403215	2	2	0	2	2	0	0	2	2	0	0	2	0	0	2	0	2	0	2	0	0	0	1	2	0	0	0	0	0	2	2	0	0	2	1	0	2	2	0	0	0	0	0	0	0	0
S_Vung_CA235	TTCTAAAATGTGGGGTGGGAATTCTGTGTTCGCAGGTATAACTTCTTCCAATGGTGGCCACTCGCTGCA	1	39683233	0	0	0	0	0	0	0	0	0	0	0	0	1	0	0	1	0	0	0	0	0	0	0	0	0	0	0	0	0	0	0	0	0	1	0	0	0	0	0	1	2	2	0	0	0	0
S_Vung_CA236	TATTATTTTTCTTATTTTTATCTGTCAATGTATGTTCAGGTTCAGCATACTCACATGACTGATACTGCA	1	39964852	2	0	0	2	0	0	0	0	2	0	0	0	0	0	0	1	0	0	2	0	0	2	0	0	0	0	2	0	0	2	0	1	0	0	0	0	0	2	1	0	2	0	0	0	0	0
S_Vung_CA237	CCAACAAGACTTGGTTGAGTCGTCTCTCTGTTTCATGCACAGCACATGAACTCATCTTGCTCCGCTGCA	1	39998018	0	0	0	0	0	0	0	0	0	0	0	0	0	0	0	0	0	0	0	0	0	0	0	0	0	0	0	0	0	0	0	0	0	0	0	0	0	0	0	0	2	0	0	0	0	0
S_Vung_CA238	CCAACAAGACTTGGTTGAGTCGTCTCTCTGTTTCATGCACAGCACATGCACTCATCTTGCTCCGCTGCA	1	39998039	0	0	0	0	0	0	0	0	0	0	0	0	0	0	0	0	0	0	0	0	0	0	0	0	0	0	0	0	0	0	0	0	0	0	0	0	0	0	0	0	2	0	0	0	0	0
S_Vung_CA239	TGCAGAAGGGTGTAAGGGTGATTGAATTAGATATATGGCCTAATGAATCAAAGGATGATGTGCATGTTC	1	40024251	1	2	2	2	0	2	2	0	2	2	2	2	1	2	2	2	0	2	2	2	2	2	1	2	2	1	2	2	2	2	2	2	2	2	0	2	2	2	2	2	0	2	2	0	2	0
S_Vung_CA240	TGCAGTCTGTCTTCATCATCGGAGACTTGGCCAAGTTGGTGGCATGTATTTTGGTTTCTCTAACCTACA	1	40366196	0	0	2	0	0	2	2	0	0	2	2	0	1	0	0	2	0	2	0	2	1	0	0	0	2	1	0	2	2	0	0	2	2	1	0	2	2	0	0	2	0	2	2	0	2	0
S_Vung_CA241	TGCAGTAACACCAAACTACTAGACAAGTTGGGATCGTTTAC	1	41216382	0	0	0	0	2	0	0	2	0	0	0	0	0	0	2	0	2	0	0	0	0	0	1	0	0	0	0	0	0	0	0	0	0	1	1	0	0	0	0	0	0	0	0	0	0	2
S_Vung_CA242	TGCAGATTCAGAGTTCACAGTTCAAACAGTTGCATTGAATCGAAGCTGCCACTTTCCTGTTCTGTTCTG	1	41217210	0	0	0	0	2	0	0	2	0	0	0	0	0	0	2	0	2	0	0	0	0	0	1	0	0	0	0	0	0	0	0	0	0	1	0	0	0	0	2	0	0	0	0	0	0	2
S_Vung_CA243	AAAATTTTTTATCTATCCCAGAAATCTGCTGCCAAGCCTCTACAAGCTCCACAGGGTTATTCATCTGCA	1	41550488	0	0	0	2	0	0	2	0	0	2	0	0	0	0	0	0	0	2	0	2	0	0	0	0	2	0	0	0	1	0	0	2	0	0	0	0	0	2	0	0	0	0	0	0	2	0
S_Vung_CA244	TGCAGCTTCTTTTTTTGTCATCAAACTCTGACAGAGCATGGAACCTTCAACAACATAATTCAAGGGAAA	1	41556200	0	0	2	0	0	2	0	0	0	1	0	0	0	0	0	1	0	0	0	0	1	0	1	0	0	1	0	2	1	0	0	0	0	0	0	2	0	0	1	0	0	2	2	0	0	0
S_Vung_CA245	GTAAGTTTTGACATGGCAGAAAGCACTGAAATGTTATCATCATTGCAATCTGCA	1	41574004	0	0	0	2	0	0	2	0	0	1	0	0	0	0	0	0	0	0	0	2	0	0	0	0	2	0	0	0	2	0	0	2	0	0	0	0	2	2	0	0	0	0	0	0	2	0
S_Vung_CA246	TGCAGTTCCTTTTTCTGTGCTAGCACGTTTTATGCGGAAACATAACACACACATATGTGTTATGAGACA	1	41596478	0	2	0	2	0	2	2	0	2	2	0	2	0	2	0	1	0	2	0	2	1	0	0	0	2	1	0	2	2	0	0	0	2	1	0	2	2	2	0	0	2	2	2	0	2	0
S_Vung_CA247	TGCAGAATACCATGAAAAGAGTTAGTAACCAACCAAGCACTGTTGCAGCCTTCAAATATGTTATTTACA	1	41613912	0	0	0	2	0	0	2	0	0	2	0	2	0	2	0	0	0	2	0	2	1	0	0	0	2	1	0	0	2	0	0	0	2	0	0	0	2	2	0	0	0	0	0	0	2	0
S_Vung_CA248	TGCAGAAAAATTTGAAGAAATGTGAATGACTGGCAAAAAGACTAAATGAAACAGTAAATATCCAATGGG	1	41654803	0	0	0	2	0	0	2	0	0	2	0	2	0	2	0	0	0	2	0	2	0	0	0	0	2	0	0	0	2	0	0	0	2	0	0	0	0	2	0	0	0	0	0	0	2	0
S_Vung_CA249	TGCAGAAAGTAAAAGACTTCAATTTCAAAAGATAATCACAAGTTTCTGCAACTAAACATAATAAAAATG	1	41666747	0	0	2	0	0	2	0	0	0	0	0	0	0	2	0	2	0	2	0	0	1	0	1	0	2	0	0	0	0	0	0	2	0	0	1	0	0	0	0	0	2	0	2	0	0	0
S_Vung_CA250	CCAAAGTAACAGAACTAAGACTGAATAAATGTGGTTTTTCTGAATTTTGATGGTTACAATCGTACTGCA	1	41694310	0	0	0	2	0	0	2	0	0	1	0	2	0	0	0	2	0	0	0	2	1	0	0	0	0	1	0	0	2	0	0	0	2	0	0	2	0	2	0	0	0	0	0	0	2	0
S_Vung_CA251	TGCAGAAAGGTCCTTCTGTTGCTGATACTGTTATAGGGGAGGGAAACACAACAGCATGGAAGATGTGTG	1	41694356	0	0	0	2	0	0	2	0	0	2	0	0	0	0	0	1	0	2	0	2	2	0	0	0	0	1	0	0	2	0	0	0	2	0	0	2	0	2	0	0	0	0	0	0	2	0
S_Vung_CA252	TGCAGACCGGATTTTGTTGCTAGATTCATATTTTAGTGTGGTTATTTTTCATGGGATGACAATAGCTCA	1	41696090	0	2	0	2	0	0	2	0	2	1	0	0	0	0	0	0	0	2	0	2	2	0	0	0	0	1	0	0	2	0	0	0	2	0	0	2	0	2	0	0	0	0	0	0	2	0
S_Vung_CA253	GTACCACTTACCATTTCCCATGCTTCTTGATAAGACAATGTCTTCAAAATCACAGCTTCGCCAACTGCA	1	41750750	0	2	0	0	0	2	0	0	2	1	0	2	0	2	0	2	0	2	0	0	0	0	1	0	2	0	0	2	2	0	0	2	2	1	0	0	0	0	0	0	0	2	2	0	0	0
S_Vung_CA254	TGCAGATTGATAATGGCCTTATGACACCCACCATGAAAATTCGAAGAGATAAAGTTGTGGCTCAATATA	1	41770515	0	2	0	2	0	2	2	0	2	2	0	2	2	2	0	2	0	2	0	2	2	0	1	0	2	1	2	2	2	0	2	2	2	1	0	2	2	2	0	0	0	2	2	0	2	0
S_Vung_CA255	TGCCCTGATCTAATTTTAGACTATTGAGTACTACTGTGGGCTCTCGAATCTATATAGCCAACTCCTGCA	1	41824989	0	0	0	2	0	0	0	0	2	2	0	2	0	2	0	2	0	2	0	0	1	0	0	0	2	1	0	2	2	0	0	2	2	1	1	2	2	2	0	0	0	2	2	0	2	0
S_Vung_CA256	TGCAGGCACAATATCTTTGAGAAGAACCATATCTGATTTGTTCCTCCAAGAACCTCCACTTCATTTACA	1	41910195	0	0	0	2	0	0	2	0	2	2	0	2	0	0	0	1	0	2	0	2	2	0	0	0	2	1	0	2	2	0	0	2	2	1	1	0	2	2	0	0	0	2	0	0	2	0
S_Vung_CA257	AGAGAGAAGGGAGTAACAGAAAAGAACCTTCAATTTCGAAAGAAGGGAAGTCGGATACAATGTGCTGCA	1	41920774	0	2	0	2	0	0	2	0	2	2	0	2	0	0	0	1	0	2	0	2	1	0	0	0	2	1	0	2	2	0	0	2	2	1	1	0	2	2	0	0	0	2	0	0	2	0
S_Vung_CA258	TGCAGATTACACTTGCACGTCGGGGTCAATAGAGCAAGCGTTATACTTTAGACAACTGTTCTTAC	1	41929350	0	2	0	2	0	0	2	0	2	2	0	2	0	0	0	0	0	2	0	2	1	0	0	0	2	1	2	2	2	0	0	2	2	1	1	0	2	2	0	0	0	2	0	0	2	0
S_Vung_CA259	TGCAGGTAGCTTCTGCTGGGATCGACAGCCTGATTACAGCGCTTTCAGAGAAAGTAGCTTTGGTCATGG	1	41939427	0	0	0	0	0	0	0	0	2	0	0	2	0	0	0	1	0	2	0	0	1	0	0	0	2	1	0	2	2	0	0	2	2	1	1	0	2	0	0	0	0	2	0	0	0	0
S_Vung_CA260	TGCAGTACTTCCTCGCTCACTCCAATCTTTGCCACGCACCAACTCCCTCCTCCCACCATCTCCATTATC	1	41942331	0	0	0	2	0	0	2	0	0	2	0	0	0	0	0	0	0	0	0	0	0	0	0	0	0	0	0	0	0	0	0	0	0	0	0	0	0	2	0	0	0	0	0	0	2	0
S_Vung_CA261	GAGTCAGCATCCTCCAAGTCATTGTTATCATTATCTATCATCGGAGAATCTCTTCCGACAATTTCTGCA	1	41991388	0	0	0	2	0	0	2	0	0	1	0	0	0	0	0	0	0	0	0	2	0	0	0	0	0	0	0	0	0	0	0	0	0	0	0	0	2	2	0	0	0	0	0	0	2	0
S_Vung_CA262	TGCAGACCTAGTACCTGTTAGCTCCAAAACCGTGGACTAAAAGTAGCGCAGGGCCATTGTTCCCAGAAT	1	42007566	2	2	2	2	0	2	2	0	2	2	2	2	2	2	0	2	0	2	2	2	2	2	0	0	2	1	2	2	2	2	2	2	2	1	1	2	2	2	2	2	2	2	2	0	2	0
S_Vung_CA263	TGCAGCAAGTTCAACGCAACCAAATCAGGGTATGGAGACGGGCCTAGATGCAATTGGCACTAACACTGA	2	100933	1	2	0	2	2	2	2	0	2	2	2	2	2	2	1	1	2	2	0	2	2	2	2	0	2	1	2	2	2	0	2	2	2	0	1	2	2	2	2	2	2	2	2	0	2	2
S_Vung_CA264	CGCGGGGAAGCCTCCGAGCGACGACGTCGTGTTCGAGGAGGAGGGCGTCGCGGCCGTGGCTCCCCTGCA	2	954907	0	1	0	2	2	2	2	0	2	2	2	0	1	2	1	0	2	2	0	2	2	2	2	0	2	1	2	2	2	0	2	2	2	0	1	2	2	2	2	2	2	2	2	0	2	2
S_Vung_CA265	TGCAGAAACTTATTCACGTGGACTTTGTAACCAAAATGGGTCTAACATTTTTTTGTTATATGCACAAAC	2	1041983	0	2	0	2	2	2	2	0	2	2	2	0	0	2	1	1	2	2	0	2	2	2	2	0	2	1	2	2	2	0	2	2	2	0	1	2	2	2	2	2	2	2	2	0	2	2
S_Vung_CA266	TGCAGGAATCACCTTTCATGCTTCTGTACATCTGGTTATTTTTGAAAAAGAGGAATAAAGAAGCACCAA	2	1045470	0	2	0	2	2	2	2	0	2	2	2	2	2	2	1	0	2	2	0	2	2	2	2	0	2	1	0	2	2	0	2	2	2	0	0	2	2	2	2	2	2	2	2	0	2	2
S_Vung_CA267	TGCAGACTAAATAAGTTGTAAATTATGCTGGAATGAATGAAAGGACTTGAATAAATATGATGAATATTG	2	1081726	0	2	0	2	2	2	2	0	2	2	2	2	2	2	1	1	2	2	0	2	2	2	2	0	2	0	2	2	2	0	2	2	2	0	1	2	2	2	2	2	2	2	2	0	2	2
S_Vung_CA268	TGCAGCGGGTGAATCTCTTGGAGCTATCAGAAAACGAGACACTTGCCTTCTTCTTAC	2	1501568	0	2	0	2	2	2	2	0	2	2	2	2	2	2	1	1	2	2	0	2	2	2	2	0	2	1	0	2	2	0	2	2	2	0	2	2	2	2	2	2	2	2	2	0	2	2
S_Vung_CA269	TGCAGCATGATGAATAATCAATCGAGAGCAATGAGAAGAAGAATAGCAAAATTTGTCACAATTTCAATA	2	1637284	0	2	0	2	0	2	2	0	2	2	2	0	0	2	1	1	0	2	0	2	1	2	1	0	0	1	0	2	0	0	2	2	0	0	2	2	2	0	0	2	2	2	2	0	2	2
S_Vung_CA270	TGCAGGAGATTTTCTCAGATTTGCAATGGTGGTCAATAAATCATTTGATTACTTTCATTAC	2	2080849	0	2	0	2	2	2	2	0	2	2	2	2	1	2	1	1	2	2	0	2	2	2	2	0	2	1	0	2	2	0	2	2	2	0	1	2	2	2	2	2	2	2	2	0	2	2
S_Vung_CA271	TTTGGCAGTTCTGAAATGATTTGCACAGGTTACAAGATCATAGAACTTACTTTTTGTGCAGCTTCTGCA	2	2084378	0	2	0	2	2	2	2	0	2	2	2	0	0	2	1	1	2	2	0	2	2	2	2	0	2	1	0	2	2	0	2	2	2	0	1	2	2	2	2	2	2	2	2	0	2	2
S_Vung_CA272	TGCAGAAGACCCTCCAACACTCAAGTAAACAAGATGCTCTAGCAAGCGGTCAAAGCTAAGATTTAGTGA	2	2126531	0	0	0	0	2	0	0	0	0	0	0	0	0	0	0	0	2	0	0	0	2	0	1	0	2	0	0	0	2	0	0	0	2	0	2	0	0	2	2	0	0	0	0	0	0	0
S_Vung_CA273	GAAGGGATGAAGTACCTGGGATCGAACGATAGAAGTGAGATCATCAGGAGTAACAGCACCACCACTGCA	2	2216528	0	2	0	2	2	2	2	0	2	2	2	2	1	2	1	1	2	2	0	2	2	2	2	0	2	1	0	2	2	0	2	2	2	0	1	2	2	2	2	2	2	2	2	0	2	2
S_Vung_CA274	CCTTTCTCCTCGTGAGAACTGAGAACAGTTTGCTGATATTCACTACAGTTCTCCTTCATTTCCCCTGCA	2	2317391	0	2	0	2	2	2	2	0	2	2	2	0	0	2	1	2	2	2	0	2	2	2	2	0	2	1	0	2	2	0	2	2	2	0	0	2	2	2	2	2	2	2	2	0	2	2
S_Vung_CA275	TGCAGAACAAGTTGAGAGCTTTGGGAGGAAATATTGACGGTGGGCCTGTGATCAAGCTGGTTTATGTCA	2	2317489	0	2	0	2	2	2	2	0	2	2	2	2	1	2	1	1	2	2	0	2	2	2	2	0	2	1	0	2	2	0	2	2	2	0	0	2	2	2	2	2	2	2	2	0	2	2
S_Vung_CA276	CAAGGTTCTCACTGATCAGTCACAATATAATAACTAACTGCAACTAACATAAATGATGCTTGTACTGCA	2	2813004	0	2	0	2	2	2	2	0	2	2	2	2	1	2	1	2	2	2	0	2	2	2	2	0	2	1	2	2	2	0	2	2	2	0	1	2	2	2	2	2	2	2	2	0	2	2
S_Vung_CA277	TGCAGTGAATTTACACATTTTCATTACTTTGTTTAGGCATTGATGAACCAACAAAAGCCACTTGGACAA	2	3468312	0	2	2	2	2	2	2	2	2	2	2	2	0	2	2	2	2	2	0	2	2	2	2	0	2	0	2	2	2	0	2	2	2	0	2	2	2	2	2	2	2	2	2	0	2	2
S_Vung_CA278	TGCAGATGGGACCACACCATGCATCTTTCCATATCGAAAATGGAGTCATGGAACCTTGATTATCATTTA	2	3608270	0	2	0	2	2	2	2	0	2	2	2	2	2	2	1	2	2	2	0	2	2	2	2	0	2	1	2	2	2	0	2	2	2	0	0	2	2	2	2	2	2	2	2	0	2	2
S_Vung_CA279	TGCAGAACCAACCTACAAAAGTAAACCAGCACAACCAATTGATTCATTCCATATTTAGATCTAGTTAGG	2	3623449	0	0	0	2	2	2	2	0	2	2	2	2	1	2	1	2	2	2	0	2	2	2	2	0	2	1	0	2	2	0	2	2	2	0	1	2	2	2	2	2	2	2	2	0	2	2
S_Vung_CA280	TGCAGTCTTTTCATAAGACCAAATTGGTATTATAAATTCAATAATATGTGGCAACTGAATTTCAGAAAA	2	3624079	0	0	0	2	2	2	2	0	2	2	2	2	2	2	1	2	2	2	0	2	2	2	2	0	2	2	2	2	2	0	2	2	2	0	1	2	2	2	2	2	2	2	2	0	2	2
S_Vung_CA281	TGCAGCGGCAATCGGACGTGGGCGGGCGGCCATGGAAGACGACGGCTGCGGAGTGTGGCGACTGCGGAG	2	4522741	0	0	2	0	0	0	0	2	0	0	0	0	1	0	0	0	0	0	2	0	0	0	0	2	0	1	0	0	0	0	0	0	0	0	1	0	0	0	0	0	0	0	0	2	0	0
S_Vung_CA282	TTCTGTAGGCTAGAAAATTCTGCTGCAAACCTTTCAGGGTCTTCACATCATGATGGGCCAGGAGCTGCA	2	4633883	2	2	0	2	2	2	2	0	2	2	2	2	2	2	2	2	2	2	0	2	2	2	2	0	2	1	2	2	2	2	2	2	2	2	1	2	2	2	2	2	2	2	2	0	2	2
S_Vung_CA283	TTTTGCTCTGACAATGTTGAACAGAATACTTTCAATGATCCAAAAAATGGGAACTCGATGAAACCTGCA	2	6100243	0	2	0	2	2	2	2	0	2	2	2	2	2	2	1	2	2	2	0	2	2	2	2	0	2	1	2	2	2	0	2	2	2	0	1	2	2	2	2	2	2	2	2	0	2	2
S_Vung_CA284	ATTAGTTCTTTATATTACATAGACCAATTACATTGTAGTCTTCTTCTCCAATGATTATTAGAATCTGCA	2	6128400	0	2	0	2	2	2	2	0	2	2	2	0	2	2	1	2	2	2	0	2	2	2	2	0	2	1	0	2	2	0	2	2	2	0	1	2	2	2	2	2	2	2	2	0	2	2
S_Vung_CA285	CCACTGCCCCCAAAGGACTCGAACACAACAGCCAGAAACATAGCCATAATATGCACACTTTTTGCTGCA	2	6147693	0	2	0	2	2	2	2	0	2	2	2	2	1	2	1	2	2	2	0	2	2	2	2	0	2	1	0	2	2	0	0	2	2	0	1	2	2	2	2	2	2	2	2	0	2	2
S_Vung_CA286	GTAAATCATCTGAGTGATGCAGCTCAATACGTGACATACTCTCAGAAGAAATCTGCA	2	6364583	0	2	0	2	2	2	2	0	2	2	2	2	1	2	1	1	2	2	0	2	0	2	1	0	2	2	2	2	2	0	2	0	2	2	2	2	2	2	2	2	2	2	2	0	2	2
S_Vung_CA287	TGCAGCACCTTCTTGGGAACCCTAGCCGCCACGATTCCGGAACCCCGAGGGGCGGGTACCATCCTCACG	2	6629747	0	2	0	2	2	2	2	0	2	2	2	2	0	2	1	1	2	2	0	2	2	2	1	0	2	1	2	2	2	0	2	0	2	0	2	2	2	2	2	1	2	2	2	0	2	2
S_Vung_CA288	TGCAGGGGGTTAAAGTTCTCTCGAGAATGCTTGTGTTTATGTGAATGTAAAATCCATTGTGGAAAGTTC	2	6705843	0	2	0	2	2	2	2	0	2	2	2	2	0	2	2	2	2	2	0	2	2	2	2	0	2	1	2	2	2	0	2	2	2	0	2	2	2	2	2	1	2	2	2	0	2	2
S_Vung_CA289	GAATTTCGCAGGCTACTCCACCTATCCAAACCAGGCATTTCAACAGGTGTTGTACCTACTGCTGCTGCA	2	6713007	0	2	0	2	2	2	2	0	2	2	2	0	0	2	1	1	2	2	0	2	0	2	1	0	2	1	2	2	2	0	0	0	2	0	1	2	2	2	2	1	2	2	2	0	2	2
S_Vung_CA290	GGCGCGAGTCCCTCCGGCTACGACGCCGGTACTCGAGCCAAACGAGCACCACATGCACAAGGCACTGCA	2	6931952	0	1	0	2	2	2	2	0	2	2	2	2	0	2	1	2	2	2	0	2	2	2	2	0	2	1	2	2	2	0	2	2	2	0	1	2	2	2	2	2	2	2	2	0	2	2
S_Vung_CA291	ACAATGCTTCAACAACGTTACCTCAACGTCGTTCTCTTTATCATCAAAACCCTCAATCTCAATCCTGCA	2	6965818	0	0	0	2	2	2	2	0	2	2	2	0	0	2	1	2	2	2	0	2	2	2	2	0	2	1	0	2	1	0	0	2	2	0	1	2	2	2	2	1	2	1	2	0	2	2
S_Vung_CA292	TGCAGACAGAAGCGGGTGTATCAGGAACTGTTTCTTCTTTCATCTCATTAGGCTCTAAAGATGATGCAA	2	7738024	0	0	0	0	0	0	0	0	0	0	0	0	0	0	0	1	0	0	0	2	1	0	1	0	0	0	0	0	0	0	0	2	0	0	0	0	0	0	0	0	0	0	0	0	0	0
S_Vung_CA293	GTAATCATCACTTACAACAACAAGGCATGCCATTCACTATCAAATACTGCA	2	11800102	2	0	2	0	0	0	0	2	0	0	0	2	0	0	2	2	0	0	2	0	0	0	0	2	0	1	0	0	0	2	0	0	0	2	2	0	0	0	0	0	0	0	0	2	0	0
S_Vung_CA294	TCAAATGGAAACTCTACTGTTGTGAGCTTCTATGTGCCACTAGCCAACCAAAAGAACCCTCCTTCTGCA	2	14226147	0	0	2	0	0	0	0	0	0	0	0	0	0	0	0	0	0	0	0	0	0	0	0	0	0	0	0	0	0	0	0	0	0	0	0	0	0	0	2	0	0	0	0	0	0	0
S_Vung_CA295	GTAAAAAGATTGAAAATTTTGGAGGGCAGGCCCCGCCTGCTCCAACCATGCTCCGCCGCTGCA	2	14277316	0	0	2	0	0	0	0	0	0	0	0	0	0	0	0	0	0	0	0	0	0	0	0	0	0	0	0	0	0	0	0	0	0	0	0	0	0	0	2	0	0	0	0	1	0	0
S_Vung_CA296	TGCAGTAGTCCAGGAGTCCACGTAGTTGTAACTACTACAGATGAATGTGACAGTGATCATTGTCATTAC	2	14277361	0	0	2	0	0	0	0	0	0	0	0	0	0	0	0	0	0	0	0	0	0	0	0	0	0	0	0	0	0	0	0	0	0	0	0	0	0	0	2	0	0	0	0	0	0	0
S_Vung_CA297	GGATTTTCAATGTAGATAAAATGAAATAAAGGATTACCATGTAAAATGGGTCTGCTAGGTTTTCCTGCA	2	14495371	0	0	0	0	0	0	0	0	0	1	0	0	0	0	1	0	0	0	0	2	0	0	0	0	1	0	0	0	0	0	0	0	0	0	0	0	0	0	0	0	0	0	0	0	0	0
S_Vung_CA298	GTAATCCTCAATCCAATTTCCGAACGTCGAAAGTCGCTGCA	2	15803403	2	2	2	2	2	2	2	2	2	0	2	2	2	2	1	2	2	2	2	0	0	2	2	0	2	1	2	2	2	2	2	2	2	2	2	2	2	2	2	2	2	2	2	2	2	2
S_Vung_CA299	TTAGAAGCTTGGGCAAAAGAAGATAAATCAAAGGCTGGCAATGTGAAGTGAAGATATGCACAATCTGCA	2	16315490	0	0	0	2	0	0	0	0	2	0	0	0	0	0	1	0	0	0	0	0	2	0	0	0	0	1	0	0	0	0	0	0	0	0	0	2	0	0	0	0	0	0	0	0	0	0
S_Vung_CA300	TGTAATTGTGCTTGTAGATAGGGAATTGGTCGGTGAGATAGCAACCAAGGTTGTCAGCTTCCCTCTGCA	2	16414273	0	0	0	2	0	0	0	0	2	0	0	0	0	0	1	0	0	0	0	0	2	0	0	0	0	1	0	0	0	0	0	0	0	0	0	2	0	0	0	2	0	0	0	0	0	0
S_Vung_CA301	TTTGAGAAATTGGGGTTTGGTATTGAGGAGAAGAAGCCAACAATGTTCGATGTGTGTGATCCTACTGCA	2	16720968	0	0	0	2	0	0	0	0	0	0	0	0	0	0	0	0	0	0	0	0	2	0	0	0	0	1	0	0	0	0	0	0	0	0	0	0	0	0	0	0	0	0	0	0	0	0
S_Vung_CA302	TGCAGACGTGGAGAAGGCCGCCGGAGTTACGCCACCGGTGAGAAATGTGGCTCCGGCGGAAGTGGCATC	2	16730737	0	0	0	2	0	0	0	0	0	0	0	0	0	0	0	0	0	0	0	0	2	0	0	0	0	1	0	0	0	0	0	0	0	0	0	0	0	0	0	2	0	0	0	0	0	0
S_Vung_CA303	TGCAGGAGCAAGTTCTTCTTCCAAAAATGCCACAAAAATTGGCCAAGGCTACCGTCTTGTCTCCATTGA	2	16858541	0	0	0	2	0	0	0	0	0	0	0	0	0	0	0	0	0	0	0	0	2	0	0	1	0	1	0	0	0	0	0	0	0	0	0	0	0	0	0	2	0	0	0	0	0	0
S_Vung_CA304	TGCAGTAGCCAACCACTAATGGGTTGACGAAGGTTTTATATGTAATTTTACCTAAGAAAAGGCACAGTT	2	17247573	0	0	0	2	0	0	0	0	2	0	0	0	0	0	0	0	0	0	0	0	2	0	0	0	0	1	0	0	0	0	0	0	0	0	0	0	0	0	0	2	0	0	0	0	0	0
S_Vung_CA305	TGCAGGCATTGGAGTCGCCACATCCCTGAGGGTGCTGCACTTGAAGCTGAGTGGAATATTAC	2	17378869	0	0	0	2	0	0	0	0	2	0	0	0	0	0	1	0	0	0	0	0	1	0	0	0	0	1	0	0	0	0	0	0	0	0	0	0	0	0	0	1	0	0	0	0	0	0
S_Vung_CA306	TGCAGAAGTGGTTGTAAGCATTTTGGGAGTATGTTATGGTTTAGGCGCTTCTTCATATTTGGAATGAAA	2	17498495	0	0	0	2	0	0	0	0	2	0	0	0	0	0	1	0	0	0	0	0	1	0	0	0	0	1	0	0	0	0	0	0	0	0	0	0	0	0	0	2	0	0	0	0	0	0
S_Vung_CA307	TGCAGGCTCTTGAGGCTTGTTGTCTTTTTTTGATTCACCATCTGCCACTGACAAAGAAGGGCTACTCAA	2	17638412	0	0	0	0	0	2	2	0	0	0	2	0	1	0	1	1	0	0	0	0	0	0	0	0	0	0	0	2	0	0	0	0	0	0	0	0	0	0	0	1	0	1	1	0	2	2
S_Vung_CA308	TGTAAGTTCCTATATAGCTTAGACCAAACTGTGTGCCTGTTGTATACACAAGAATCAATTGTCACTGCA	2	18028405	0	0	0	2	0	0	2	0	2	0	0	0	2	0	1	0	0	2	0	2	0	0	1	0	0	1	0	0	0	0	0	2	0	0	0	0	0	0	0	1	0	0	0	0	0	0
S_Vung_CA309	TGCAGCAACCTCTCCTTTCTGAGCACCAGACCCCCAAATTCTCAAAACCAAAGCATTGATCACACCCTC	2	18315513	0	2	0	0	0	2	0	2	0	0	2	0	0	2	0	1	0	0	0	0	2	0	2	0	0	0	0	2	0	0	0	0	0	0	1	0	0	0	0	0	2	2	1	2	0	0
S_Vung_CA310	TGTAGAGAAAGCCTTCCACATGACTGGAGGAGTTGGCAAAACTAGTTATGCCAAGAATTCTTCACTGCA	2	18384958	2	2	2	2	2	2	2	0	2	2	2	2	2	0	2	2	2	2	0	2	2	1	0	0	2	1	2	2	2	2	2	2	2	2	1	2	2	2	2	2	2	2	2	0	2	2
S_Vung_CA311	TGCAGGTTCTTTCTTTCCTTCTCTCATCTCAATCCACAATTGAATTCTTTGTGATTATAATTTATACTC	2	18385029	0	0	0	0	0	0	0	2	0	0	0	0	0	0	0	0	0	0	2	0	0	2	2	2	0	1	0	0	0	0	0	0	0	0	1	0	0	0	0	0	0	0	0	2	0	0
S_Vung_CA312	TGTTTATGTAATATAAATATTTTATAGTATTTATCTGCTGAATTCTTAGGGCTTCCATCTCTTTCTGCA	2	18503383	2	2	2	2	2	2	2	0	2	1	2	2	2	2	1	2	2	2	0	2	2	2	1	0	2	1	2	2	2	2	2	2	2	2	0	2	2	2	2	2	2	2	2	0	2	2
S_Vung_CA313	AAGAAAACCTGAAAAATGCCCTTGTTGACACCTTAGACATCTGACTATCGAATCATTGTCAATGCTGCA	2	18610463	1	0	0	0	0	0	0	0	0	0	0	0	0	0	0	0	0	0	0	0	0	0	0	0	0	0	0	0	0	1	0	0	0	1	0	0	0	0	0	0	0	0	0	0	0	0
S_Vung_CA314	TGCAGATCAAAGAGGTAGGGACAACAAGAGACACAGAAGAATTAGAAAAAGGGAATTTTGTGAAGAAAA	2	19060369	0	2	0	0	0	0	0	0	0	0	0	2	2	0	1	1	0	0	0	2	0	1	0	0	0	0	0	1	1	0	2	0	0	0	0	0	2	0	0	0	1	1	1	0	0	1
S_Vung_CA315	TGCAGTGTATATCAACTACCACAAACCCCATCAATAAAAAACAGTCAAACAACTGAATAACACAAATCC	2	19589633	2	2	0	2	2	2	2	2	2	2	2	2	1	2	2	2	2	2	0	2	2	2	2	0	2	1	2	2	2	2	2	2	2	2	2	2	2	2	2	2	2	2	2	2	2	2
S_Vung_CA316	TGCAGATTTCCTATCCATTCAGTTCAGATGACATTGGGTCAGTTTTAGAAGAGCATTTTATATTTCATA	2	19753989	2	2	0	2	2	2	2	2	2	2	2	2	0	2	2	2	2	2	0	2	1	2	1	0	2	1	2	2	2	0	2	2	2	2	2	2	2	2	2	2	2	2	2	0	2	2
S_Vung_CA317	GAATCCACTGATCATTCTCACTCTGAACAAAAGTTGCAATCTTCATCACTGAATGTTGATAAGCCTGCA	2	19829231	2	0	0	0	0	0	0	2	0	0	0	0	0	0	0	0	0	0	0	0	0	1	0	0	0	0	2	0	0	0	0	0	0	2	0	0	0	0	0	0	0	0	0	0	0	0
S_Vung_CA318	TTTTCACATTTATCCTTGGATTCTAACATCAGTTGTGTTTTCTGATCTTGAAAGTGTTGTAATTCTGCA	2	19829944	2	0	0	0	0	0	0	0	0	0	0	0	0	0	0	2	0	0	0	0	0	1	0	0	0	0	0	0	0	0	0	0	0	2	0	0	0	0	0	0	0	0	0	0	0	0
S_Vung_CA319	TGCAGTTGCATTTGTCTGCAATTTCTAACCATGTTTAGGAAAGTGAAGTTGGTTTTGCTGAACTATAGT	2	20324015	2	0	0	0	0	0	0	0	0	0	0	0	0	0	0	0	0	0	0	0	0	1	0	0	0	0	0	0	0	0	0	0	0	2	0	0	0	0	2	0	0	0	0	0	0	0
S_Vung_CA320	TGCAGGCATACAGTATACCAAGAAAGCTTATCTCATCAGGCTGCACTTTTGCCTTCTTCATTTCCTCCA	2	20565770	0	0	0	0	2	0	0	2	0	0	0	0	0	0	0	0	2	0	0	0	0	0	1	0	0	0	0	0	0	2	0	0	0	0	1	0	0	0	0	0	0	0	0	2	0	0
S_Vung_CA321	TGCAGATTGGAGTTTGTTCTTGGCCATTCTTGTAATATTTTATGATTACACAAATTTTTTCATGAATTT	2	20665451	2	0	2	0	2	0	0	2	0	0	0	2	1	0	0	0	2	0	2	0	0	1	1	0	0	0	0	0	0	2	0	0	0	2	1	0	0	0	2	0	0	0	0	2	0	0
S_Vung_CA322	TGCAGAATGCCTCAGGGGTCACCGATACTGCACACTTCATGAAGATATACCGGAGTAGGGAAGTTGGTC	2	21047644	0	0	0	0	0	0	0	0	0	0	0	0	0	2	0	0	0	0	2	0	0	0	1	0	0	0	0	0	0	2	0	0	0	0	1	0	0	0	0	0	0	0	0	2	0	0
S_Vung_CA323	TCTCCAACTTTTCTTTTGCATCTCAACATTTTATTGTGATGTCAAATATCTCTCTCTATACTTACTGCA	2	21082820	0	0	0	2	0	2	2	0	2	1	2	0	1	0	1	1	0	2	0	0	0	1	0	0	2	1	0	2	2	0	2	1	2	0	1	2	2	2	0	2	2	2	1	0	2	2
S_Vung_CA324	TGCAGCAAAAATTCAGTATTAGATATAGTTACACTCACCATCTGCTTGGTAATTTTATCTGAGCTAGAC	2	21537923	0	0	0	0	0	0	2	0	0	0	0	0	0	0	0	0	2	0	0	0	0	0	0	0	0	0	0	0	0	0	0	2	0	0	0	0	0	0	0	0	0	0	0	0	0	0
S_Vung_CA325	TGCAGATACTAGGCCAATCACATATAAAAAAAAAATTGTGATATAGCAAATAGAAGTGATCAAACCAGA	2	21724117	0	0	0	0	0	0	0	0	0	0	0	0	0	0	0	0	0	0	0	0	0	0	0	0	0	0	0	0	0	0	0	0	0	0	0	2	0	2	0	0	0	0	0	0	0	0
S_Vung_CA326	GAAGACTTAGAGCCAACACTGGGTGGACTTTTAGTGACACGCTGACCTTTGCCATAATCTGTGCCTGCA	2	21989118	2	0	0	0	2	0	0	2	0	0	0	0	0	2	0	0	0	0	0	0	0	1	1	0	0	0	0	0	0	2	0	0	0	2	0	0	0	0	0	0	0	0	0	2	0	0
S_Vung_CA327	GTAAAATTCGGAGTACAAAACATGTTGGCAACTGCCAATTGCATTGTTTGCGTCATGTCTGCA	2	22084274	2	0	0	0	2	0	0	2	0	0	0	0	0	2	0	0	0	0	0	0	0	1	1	0	0	0	2	0	0	2	0	0	0	2	2	0	0	0	2	0	0	0	0	2	0	1
S_Vung_CA328	TGCAGTCAAACATTGGTCTAAGGGGCTGCCTCATTGCTCTTATTTTCTAATTTTTCCTCCGCAAATCTA	2	22145239	0	0	0	0	2	0	0	0	0	0	0	0	0	2	0	0	0	0	0	0	0	0	1	0	0	0	0	0	0	0	0	0	0	0	0	0	0	0	0	0	0	0	0	0	0	0
S_Vung_CA329	TGCAGGTCACTATCAAGATTGCCACCTTATATAGGAAAGTTAC	2	22337564	0	0	0	0	0	0	0	0	2	0	0	2	0	0	0	0	0	0	0	1	0	0	0	0	0	0	0	0	0	0	0	0	0	0	0	0	0	0	0	0	0	0	0	0	0	0
S_Vung_CA330	TGCAGGTACGTTATGCATCCTATTGCAGGACCATTTCCCAAGACATAAAAAAGAAGCAAATTCTTAGTG	2	22349128	0	0	0	0	0	0	0	0	0	0	0	0	0	0	0	0	0	0	0	0	0	0	0	0	0	0	0	0	0	0	0	0	0	0	0	0	0	0	0	0	0	0	0	0	0	0
S_Vung_CA331	CTGAAGTAACTTCTTTCTGTTCTTCCAGAGGCTAGTTTTCTTGCCTATTGGCCATCATGCATTGCTGCA	2	22441733	0	0	0	0	0	0	0	0	2	0	0	0	0	0	0	0	0	0	0	0	0	0	0	0	0	0	0	0	0	0	0	0	0	0	0	0	0	0	0	0	0	0	0	0	0	0
S_Vung_CA332	GAACTGAAGGTGGCAATGGAGTTGCACTTGCATACCTTGAAACAGCAATAAAAGCACCGGTTGACTGCA	2	22528075	0	0	0	0	0	0	0	2	0	0	0	0	0	0	0	0	0	0	0	0	0	0	0	0	0	0	0	0	0	0	0	0	0	0	0	0	0	0	0	0	0	0	0	0	0	0
S_Vung_CA333	TGCAGACGTTAGTGAGGAGTAGTACCGAGAGTGCGGAGTTTTGTTTTAC	2	22645621	2	2	0	2	0	2	0	0	2	1	2	2	0	0	1	2	0	0	2	2	0	2	0	0	0	0	2	2	2	0	2	0	0	0	2	2	2	2	0	2	2	1	2	0	2	0
S_Vung_CA334	TTCAATCAAGACCTATAAAGAATATCTATCTATACATTGATGCTTTTGGTAGACAATAGAGGAGCTGCA	2	22699348	2	2	0	2	0	2	0	2	2	0	2	2	2	0	1	2	2	0	2	2	2	0	0	0	0	0	2	2	2	0	2	0	0	0	1	2	2	2	0	2	2	1	2	0	2	2
S_Vung_CA335	TCATTTTCATTTATTGCTGCCCGAATGGCAGCACACTCTTTTCTTACAACAGCCCGTTCTTCTGCTGCA	2	22762525	0	0	0	0	0	0	0	0	0	0	2	0	1	0	1	0	0	0	2	0	0	0	0	0	0	0	0	2	1	0	0	0	0	0	0	2	0	2	0	2	2	1	0	0	0	2
S_Vung_CA336	TGCAGACAATATACTTGTATGGGACTAAGTTCATACCATCCCTCACAGCATTAC	2	22797679	2	2	2	0	2	2	2	0	0	2	2	2	2	0	1	0	0	2	2	0	2	0	1	0	2	1	2	2	1	0	0	2	2	2	0	2	2	2	0	2	2	2	0	1	0	2
S_Vung_CA337	TGCAGTTTCTGAGCAACTACTTCCTGCTCGTGGGCCTCTATTTCAACCTTGAGGGATCCCACATAGATC	2	22798642	0	0	0	0	0	0	0	0	0	0	0	0	0	0	0	0	0	0	0	0	0	0	0	0	0	0	0	0	0	0	0	0	0	0	0	0	0	1	0	0	0	0	0	0	0	0
S_Vung_CA338	TGCAGCTAGTATGGCTATAACCAGAACAGGCCATCTCAATTCCTCTGGAAAGCAAAAGAATGAAAACGG	2	22814071	0	0	0	0	0	0	0	0	0	0	2	0	2	0	2	0	0	0	2	0	0	0	0	0	0	0	0	2	1	0	0	0	0	0	0	2	0	2	0	2	2	2	0	0	0	0
S_Vung_CA339	CCAACCCAACCAATAACATTGAAATAACTGTTTGTCACTGTAGCCACAGTATAGCTGGTTATTGCTGCA	2	22815492	0	0	0	0	0	0	0	0	2	1	0	0	0	0	1	0	0	0	0	0	2	0	1	0	2	1	0	0	0	0	0	0	2	2	0	0	0	0	0	0	0	0	0	1	0	0
S_Vung_CA340	TGCAGACTCAAACTCATAAAACCCAAAACTGGTAGGAGTTCCGGTGGATAAATCTTGAGGACGTTTCCA	2	22886945	0	0	0	0	0	0	0	0	0	1	2	0	0	0	1	0	0	0	2	0	0	0	0	0	0	0	0	2	1	0	0	0	0	0	0	2	0	2	0	2	0	1	0	0	0	0
S_Vung_CA341	GTAAGGCTTCTAAGCAGCTGATATAATATATGCTTTGGAATTCCACAATGCCCTGACTGCA	2	23066321	0	0	0	0	2	0	0	0	0	2	2	2	0	0	2	0	2	0	2	0	2	0	1	0	2	2	0	2	1	0	0	0	2	2	0	2	2	2	0	2	2	1	0	1	2	2
S_Vung_CA342	TGCAGTTGCTTATGAAATCTTTTCCATGCACCATCATCGGGAAAAGCAATTGATATCTGTGAAAGAAGA	2	23342150	0	0	0	0	0	0	0	0	0	0	0	0	0	0	0	0	0	0	0	0	0	0	0	0	0	0	0	0	0	0	0	0	0	0	0	0	0	0	0	0	0	0	0	0	0	0
S_Vung_CA343	TGCAGTCAAATGCTCTACCACTGAGCTATGGACCCTTTGCTGAGGGTTTTATACAATTTTACAATGATA	2	23397147	0	0	0	0	0	0	2	0	0	0	0	0	0	0	0	0	2	2	0	0	2	0	0	0	0	1	0	0	0	0	0	0	2	0	0	0	0	0	0	0	0	0	0	0	0	0
S_Vung_CA344	TGATATTTGAGGATGGGGATTCTGTGGTCCATGTAAAATCCTTTAGAGCATAATGGAATAAGAACTGCA	2	23438885	0	2	0	0	0	0	2	0	0	0	0	0	0	0	1	0	2	2	0	0	1	0	2	0	0	1	0	0	0	0	0	0	2	0	0	0	0	0	0	2	0	1	0	0	0	2
S_Vung_CA345	TGCAGGTTTGCCTGCACTTAGTAACTGATTCTCTTGCTGCATTCATTTATTTCCTTTGTTTGGTGTATG	2	23439178	0	0	0	0	0	0	2	0	0	0	0	0	0	0	1	0	2	2	0	0	1	0	1	0	0	1	0	0	0	0	0	0	2	0	0	0	2	0	0	2	0	1	0	0	0	2
S_Vung_CA346	GTAAGAAAAACTAGCTACACCTGTAGTGAACTGACTGGGTCATCAAATGAAGTTTCCTGCA	2	23441128	0	2	2	0	2	2	2	2	2	2	2	0	2	2	2	1	2	2	2	2	1	1	2	0	2	1	2	2	2	0	2	2	2	0	0	0	2	0	0	2	2	2	1	0	2	2
S_Vung_CA347	TGCAGTTATTTGATGTGCCGCTCCCAATTTATTATTCAACTACAGCATGTGCATCTATTGTTATTCCTC	2	23441145	0	2	2	0	2	2	2	2	2	2	2	2	2	2	2	1	2	2	2	2	2	1	2	0	2	1	2	2	2	0	2	2	2	0	0	0	2	0	0	2	2	2	1	0	2	2
S_Vung_CA348	ACGGCTGCGGCGAGTTCCTGGCGGCAGGGTCGGAGGGTTCCCTCGACGCGCTGAAATGTGCAGCCTGCA	2	23617069	0	0	0	0	0	2	2	0	0	1	2	0	1	0	2	1	2	2	2	2	0	1	2	0	0	0	0	2	2	0	2	0	0	0	0	0	0	0	0	0	2	2	1	0	2	2
S_Vung_CA349	TAAAATTATGTGATCTTTTCCTTTTTGCTTCTTTGGGGAGTTAGATGACCAAAAGCTTAGGGCACTGCA	2	23712536	2	0	2	2	2	2	2	2	0	0	2	2	2	2	2	2	2	2	2	2	1	2	2	2	2	2	2	2	2	2	2	0	2	0	1	0	2	0	2	0	2	2	2	2	2	2
S_Vung_CA350	TGCAGTAATCAAGTTCCTGAGCACCTTCAATTGCTTCTTGAGATTGTCAATATCATTACGAAATGTGTT	2	23716542	0	2	0	0	0	2	2	0	0	2	2	0	1	0	2	1	2	2	2	2	0	1	2	0	2	0	2	2	1	0	0	2	0	2	1	2	2	2	0	2	2	2	1	0	2	0
S_Vung_CA351	TGCAGATGAATCCATGACATCCCCTGTTGTACTGGAATTAGGTAGAGCTCCAGAAACAGTTTCTGGTAC	2	23747636	0	0	0	2	0	0	0	0	0	0	0	0	0	0	0	0	0	0	0	0	0	0	0	0	0	0	0	0	0	2	0	0	0	0	0	0	0	0	0	0	0	0	0	0	0	0
S_Vung_CA352	TGCAGGGAATGGTACTGATGGAAGAGAACGAGCGACTAAAACATCACGTACGATATATATATATTTTTT	2	23776438	0	0	0	0	0	0	1	0	0	0	0	0	0	0	1	0	2	2	0	0	2	0	1	0	0	1	0	0	0	0	0	0	2	0	0	0	0	0	0	0	2	1	0	0	0	1
S_Vung_CA353	GAATCTGAGAACTTTGTTATGGATGAAGGTCAATCTTCAGAGTCTGTGACCTACATTTGCAATTCTGCA	2	23776608	0	0	0	2	0	0	2	0	0	0	0	0	0	0	1	2	2	2	0	0	1	0	2	0	2	1	0	0	0	2	0	0	2	0	0	0	2	0	0	0	2	1	0	0	0	1
S_Vung_CA354	TGCAGGACCTCCGCAGGACTATGAAAGCTCAGATACGTCCCTCAAACTGGGGTCAGTCTTCATTACAGA	2	23776672	0	2	0	2	0	0	2	0	2	2	0	0	0	0	1	0	2	2	0	0	2	0	2	0	2	1	0	0	0	2	0	2	2	0	0	2	2	2	0	2	2	1	0	0	0	2
S_Vung_CA355	TGCAGCACTATCTATCATTAGCTGGTTCTCTTGTGTTGATTCCCTTAGTTATGGTACCGGTCATGGGTG	2	23982472	0	2	0	0	2	0	2	0	0	2	0	0	0	0	1	0	2	2	0	0	2	0	2	0	2	1	0	0	0	0	0	2	2	2	0	0	2	0	0	0	0	1	0	0	0	0
S_Vung_CA356	GCTCTTCTCGCTTCCATTCCACAGGCCTTGGCTGCTTCAGTACTATGTTTCATGTGGGCTCTTACTGCA	2	23984807	0	0	0	0	2	0	0	0	0	0	0	0	0	0	0	0	0	2	0	0	0	0	2	0	2	0	0	0	0	0	0	2	2	0	0	0	0	2	0	0	0	0	0	0	0	0
S_Vung_CA357	TGCAGCGAAGCAAGTTTTCCATGCCTGGCATATTGCTTATGATGCGATCCATGTCCTCATCTCCTACAC	2	24038134	2	2	2	2	2	2	2	2	2	0	2	2	2	2	2	2	2	2	2	2	1	2	2	2	0	2	2	2	2	2	2	2	2	0	2	2	2	2	2	2	2	2	2	2	2	2
S_Vung_CA358	GTAAATTCATTGGCCTTGCAGGGAAACTAATAAATGAAGTTGCTGCA	2	24057425	0	2	0	0	0	0	0	0	2	0	0	2	0	0	1	0	2	0	0	0	1	0	1	0	2	1	0	0	0	0	0	1	1	1	0	0	2	0	0	0	0	1	0	0	0	1
S_Vung_CA359	GTAACTTCTTTGAACCTCATCTTCAAATATAGGGATTCAATTGTGATTTGTTTTTCTGCA	2	24068201	0	0	0	0	0	0	0	0	0	0	0	0	0	0	1	0	0	2	0	0	2	0	2	0	0	1	0	0	0	0	0	2	2	2	0	0	2	0	0	0	0	1	0	0	0	0
S_Vung_CA360	TGCAGCAACAACAGCAGAGTTCCCTTCGGCTACCTCAACAAGTATTTACATATACTTCTTTGTCTATTA	2	24089417	0	2	0	0	2	0	0	0	0	1	0	0	0	0	1	0	2	2	0	0	2	0	2	0	2	1	0	0	0	0	0	2	2	2	0	0	2	0	0	0	0	1	0	0	0	0
S_Vung_CA361	TGCAGTTCTCTCCAACAAAAGGTTGCTTTCTGTTGTTTGACAAATTGCAATTTGACTTTTTTGTTGCTC	2	24150776	0	2	0	0	0	0	2	0	0	2	0	0	0	0	1	0	0	2	0	0	2	0	2	0	2	1	0	0	0	0	0	2	2	2	0	0	2	0	0	0	0	1	0	0	0	1
S_Vung_CA362	GTAAGAGAACAGCTTCAGGATAAGCCAGGACCTGGCCCGTTCTTCTGTCTTCTGCA	2	24218393	0	2	0	0	0	0	2	0	0	0	0	0	0	0	1	0	0	2	0	0	2	0	2	0	2	1	0	0	0	0	0	2	2	2	0	0	2	0	0	2	0	1	0	0	0	2
S_Vung_CA363	TGCAGGAAGTCCTGGTGGACGAGTAAATATTGCGTATGAATAAAACCCAGAATCGCCTCTTCGCAATAT	2	24218748	2	2	0	0	2	2	2	2	0	2	2	2	0	0	2	2	2	2	2	2	2	1	2	0	2	1	0	2	2	0	2	2	2	2	0	2	2	1	0	2	2	2	2	0	2	0
S_Vung_CA364	TAAAAAGGAAATCTCCACCACAGTATCACTTGCTTCAATAACTGAGAACTTTGTCCCATGGATTCTGCA	2	24218956	0	2	0	0	0	0	2	0	0	0	0	0	0	0	1	0	0	2	0	0	2	0	2	0	2	1	0	0	0	0	0	2	2	2	0	0	2	0	0	0	0	1	0	0	0	0
S_Vung_CA365	TTTTTGTTATCGTTTAGGTACAATTTGTTCTCAAGATCTGGGTAAGGTTCTGGTACATGGAACTCTGCA	2	24229094	0	0	0	0	0	0	0	0	0	0	2	0	0	0	1	0	0	0	2	0	0	0	0	0	0	0	0	0	1	0	0	0	0	0	0	0	0	0	0	0	0	1	0	0	0	0
S_Vung_CA366	GTAAGAGAACAGCTTCAGGATACGCCAGCGCCTGGCCTGTTTTTCTGTCTTCTGCA	2	24230755	2	2	0	0	2	0	2	2	2	2	2	2	1	0	2	0	2	2	2	0	2	0	2	0	2	1	0	2	1	0	2	2	2	2	1	2	2	2	0	2	0	2	0	0	0	0
S_Vung_CA367	TGCAGTTGGCATATTCCTTTGCCTTGTATCAGATAAGGCCATATAGTGGAACCTGCATCATTGGTTTGG	2	24230773	2	0	0	0	0	0	0	2	0	0	0	2	0	0	0	0	0	0	0	0	0	0	0	0	0	0	0	2	0	0	0	0	0	0	0	0	0	0	0	0	0	0	0	0	0	0
S_Vung_CA368	TAACAGTTTTCTAGTTACCTGTCTTCGTCGAGTTTGTAAACAGTTCTAATTTGATAAACCGTGACTGCA	2	24230942	0	2	0	0	2	0	2	0	0	2	2	2	1	0	2	0	2	2	2	0	2	0	2	0	2	1	2	2	1	0	2	2	2	2	1	2	2	2	0	2	0	2	0	0	0	0
S_Vung_CA369	TCTGGGCCATTGCTGGGGTATAGTTTGTTCCTAAAACCAGGGTCAGGGTCCGGTACATAGAATTCTGCA	2	24246008	0	0	0	0	0	0	0	0	0	0	0	2	0	0	0	0	0	0	0	0	0	0	0	0	0	0	0	2	0	0	0	0	0	0	0	0	0	0	0	0	0	0	0	0	0	0
S_Vung_CA370	TGCAGCTGAGCGATCAGGGATCCCAATTTCCCATAGAGTTGGACCATTTCTTAGAGGATAATAAACAAG	2	24246075	0	0	0	0	0	0	0	0	0	0	0	0	0	0	0	0	0	0	0	0	0	0	0	0	0	0	0	2	0	0	0	0	0	0	0	0	0	1	0	0	0	0	0	0	0	0
S_Vung_CA371	TGCAGCCGTTGTCCATGACATTGATTTGCGATTGTCGAAATTTATTGATAGCATCTCTAGCTTCAGAAA	2	24388182	0	0	0	0	0	2	0	0	0	1	1	0	2	0	1	2	0	0	2	2	0	1	0	0	0	0	0	0	1	0	0	0	0	0	0	0	0	0	0	0	0	1	1	0	2	0
S_Vung_CA372	TAAATAGTATTGCAATTTGTACCCTACGAAATCTAGAACTCACCAAGTTTTTGAATACATCAAACTGCA	2	24465611	0	0	0	2	2	0	0	0	0	1	2	0	2	0	1	0	2	0	2	0	0	0	0	0	0	0	0	0	1	0	0	0	0	0	1	2	2	2	0	2	0	1	0	0	0	2
S_Vung_CA373	ATATACAGGAGCTCTTGCATGACCAAGTATATGTTGTAAATGTTCTAGGTACTTCTTTTCCCTCCTGCA	2	24499502	0	0	0	2	2	0	0	0	0	0	2	0	2	0	1	0	2	0	2	0	0	0	0	0	0	0	0	0	1	0	0	2	0	0	1	2	0	2	0	0	0	1	0	0	0	0
S_Vung_CA374	ACATTTTGTATTTTTGTGTGTATTTCACTGAACATTGATGAGGATAGCTTATCTTTCCATTTTTCTGCA	2	24569544	0	0	0	0	0	0	0	0	0	0	0	0	0	0	0	0	0	0	0	0	0	0	0	0	0	0	0	2	0	0	0	0	0	0	0	0	0	0	0	0	0	0	0	0	0	0
S_Vung_CA375	TGCAGACAGCTACCACTATCTACTTCCCATCCTCCCCTAGCATATCTCTATATTCTACTCCTTCAATTT	2	24569656	0	0	0	2	2	0	0	0	0	0	2	0	1	0	1	0	2	0	2	0	0	0	0	0	0	0	0	2	1	0	0	0	0	0	1	2	2	2	0	0	0	1	0	0	2	0
S_Vung_CA376	GAGTTCATACATACCTGAAATCTGAATAAAATCGTTTAGTGTGTTGTTGCGCTTACAACTCTTTCTGCA	2	24621001	0	0	0	2	0	0	0	0	0	1	2	2	1	0	1	0	0	0	2	0	0	0	0	0	0	0	0	2	1	0	0	0	0	0	1	2	0	2	0	0	0	1	0	0	0	0
S_Vung_CA377	TGCAGGGAGATCCCAGCCCCGGATAAAACCTTGGGCTTGAGCAAGGGCAGTGCTTTCTGCAAGATGGGT	2	24621069	0	0	0	2	0	0	0	0	0	1	2	0	1	0	1	0	0	0	2	0	0	0	0	0	0	0	0	0	1	0	0	0	0	0	1	2	0	2	0	0	0	1	0	0	0	0
S_Vung_CA378	GTAATAGGACATAGAATCATTTATCGTTTGTCTTGTACTATTTTTCTGCA	2	24635912	0	0	0	0	0	0	0	0	0	1	2	0	0	0	0	0	0	0	2	0	0	0	0	0	0	0	0	0	1	0	0	0	0	0	0	0	0	0	0	0	0	1	0	0	0	0
S_Vung_CA379	GGGAGAATCGCGAGGAGAGAGACGGACGAGGGTGTTAGTGTTGGAGATGTTCCTGAAACAGTACCTGCA	2	24718846	0	0	0	0	0	0	0	0	0	1	2	0	2	0	2	0	0	0	2	0	0	0	0	0	0	0	0	0	1	0	0	0	0	0	0	0	0	0	0	0	0	1	0	0	0	0
S_Vung_CA380	TGCAGAAAGCTCTCGGTGCCCTTTGCCCCTTATAAATGACAACATGATCTGTCAACCTCCCTTCAATTT	2	24757374	0	0	0	2	0	0	0	0	0	0	0	0	0	0	0	0	0	0	0	0	0	0	0	0	0	0	0	0	0	0	0	0	0	0	1	2	0	2	0	0	0	0	0	0	0	0
S_Vung_CA381	GACCAACTTCCCTACTCCGATATATCTTCATGAACTGGGCAGTCTGTGTGACCCTTGTTGCATTCTGCA	2	24825115	0	0	2	0	0	0	0	2	2	0	0	2	0	2	0	0	0	0	0	2	0	1	0	0	0	0	0	2	0	2	0	0	0	0	1	0	0	0	2	2	2	0	0	2	0	0
S_Vung_CA382	TGCAGAATTCAGGAGAAAATCAATGTTGTAGATATAATTAGTGTCATAAGCAATTAC	2	24826241	0	0	2	0	0	0	0	2	2	0	0	2	1	2	0	0	0	0	0	2	1	2	0	0	0	0	2	2	0	2	2	0	0	0	2	0	0	0	2	2	2	0	0	2	0	0
S_Vung_CA383	TATGGTGCTAGATTTAGAATCAGCATTGACACCTGCTTCTGCATAACTACAGCTAACTGCAAACCTGCA	2	25033669	2	2	2	2	0	2	0	2	2	0	0	2	0	0	0	2	0	0	0	0	2	2	0	0	0	0	2	2	0	2	2	0	2	0	2	2	2	2	2	2	2	0	1	2	0	0
S_Vung_CA384	GTAACATTTTCATTGATGTGGGAGAAAATATTGAAAGAATGAAAAAATTACTGCA	2	25044466	0	0	0	0	0	0	0	0	0	0	2	0	2	0	1	2	0	0	2	0	0	1	0	0	0	0	0	0	1	0	0	0	0	2	0	0	0	0	0	0	0	0	2	0	2	0
S_Vung_CA385	TGCAGACATTGTCTCTTTTTGTGGTTAGCAAGAACTACCACTTGGGAGGTCTCAGGGAACTCACGGATC	2	25161265	0	0	0	0	0	0	0	0	0	0	0	0	0	0	0	1	0	0	0	0	2	1	0	0	0	1	0	0	0	0	2	0	2	2	0	0	0	0	0	2	0	0	1	0	2	0
S_Vung_CA386	TGCAGCTTTATTAGTTGGCCTGTAATGTAATGTCAACGAAATTATATAAATTGAGCGTGATGGAATAAG	2	25171265	0	0	0	0	0	2	0	0	0	0	0	0	2	0	0	1	0	0	0	0	1	1	0	0	0	1	2	0	0	0	0	0	2	2	0	0	0	0	0	2	0	0	1	0	2	2
S_Vung_CA387	TGTCTCTCTTGCAATTGCTGAGCAGGCCAAGTTTTTGTATGGAAACAAGTTTTCTGCTGAAGAGCTGCA	2	25272067	0	0	0	0	0	2	0	0	0	0	0	0	0	0	0	0	1	0	0	0	0	2	0	0	0	0	0	0	0	0	0	0	0	0	0	0	0	0	0	0	0	0	2	0	0	0
S_Vung_CA388	TGCAGAAACAAAAGAAAAGACTGCATTCAACAGCATATGCAAGCTGAAGTGAAACAAAAACTTGTCATC	2	25323928	0	0	0	0	0	2	0	0	0	0	0	0	0	0	0	2	0	0	0	0	0	1	0	0	0	0	0	0	0	2	0	0	0	0	1	0	0	0	0	0	2	0	1	1	0	0
S_Vung_CA389	TGCAGTACGGTGTTTTTATTCTTTGTTGTGGTTCAATGTCGGGAACATCCGTAATTGCAAAGGGTGAGT	2	25345900	2	2	2	0	0	2	0	2	2	1	2	2	1	0	1	2	0	0	2	0	0	2	0	0	0	0	2	2	1	2	2	0	0	0	1	0	0	0	2	1	2	0	2	2	0	1
S_Vung_CA390	TTACTTTGGCATAAGCCGCTGGGACAATAGCAGGTTTCCTCAATCTACGTTTTGATTTTTTTGACTGCA	2	25402967	2	2	2	0	0	2	0	2	0	1	2	2	0	0	1	1	0	0	2	0	0	2	0	0	0	0	2	2	1	2	2	0	0	0	1	2	0	0	2	1	2	0	1	2	2	2
S_Vung_CA391	TGCAGCTAGATAGACATGTGATTATCTTTCTTAGTTTTTCGTCCAAGAAGGACTTGTCGGTTTATCAAA	2	25513726	2	0	2	0	0	2	0	0	0	0	2	0	1	0	1	2	0	0	2	0	0	1	0	0	0	0	2	0	1	0	2	0	0	0	0	2	0	0	2	0	2	0	1	0	0	0
S_Vung_CA392	AAAATTTTATACATAAAAACACACAGATATATGGTTTTTTGATTTTGGAGTTTATGAACTCTATCTGCA	2	25515362	2	0	2	0	0	2	0	0	2	2	2	2	1	0	1	1	0	0	2	0	0	2	0	0	0	0	2	0	1	0	2	0	0	0	0	2	0	0	2	0	2	0	1	0	2	0
S_Vung_CA393	AGAAAGACATTTGGAAATTGGATCTGATTTGTTAGCAACATTTGCAATATGGTCTATACTAATCCTGCA	2	25515900	0	0	0	0	0	0	2	0	0	0	0	0	0	0	0	0	0	2	0	0	0	0	0	0	0	0	0	0	1	0	0	0	0	0	0	0	0	0	0	0	0	2	0	0	0	0
S_Vung_CA394	TGCAGTTTTACTACTTATTAGGACCTCATCCGACCTCAAATAGAGCAACTCCATCATGTAAGTTACAGA	2	25527900	2	0	2	0	0	0	0	2	2	0	0	0	0	0	0	0	0	0	0	0	0	0	0	0	0	0	2	0	0	0	0	0	0	0	0	0	0	0	2	0	0	0	0	0	2	0
S_Vung_CA395	AGCAGTTGAAGATGATCCTGTATCCTTCACAGGAAGTGACGACTTGAGGACCATTCCTCCAGCACTGCA	2	25642529	2	2	2	2	2	2	0	0	2	2	2	2	1	0	1	2	2	0	2	2	1	2	0	0	2	0	2	0	1	2	2	2	0	2	2	2	2	2	2	0	2	0	2	2	2	1
S_Vung_CA396	TGCAGCTTCTTTCTCAACTTTGTTCCATAGTCTCTTGCGTTGCAATGTACCCTTTAGCATACTAACACA	2	25661712	0	0	0	0	0	0	0	0	0	2	0	0	0	0	0	1	0	0	0	2	0	0	0	0	2	0	0	0	0	0	0	2	0	2	0	0	0	0	0	0	0	0	1	0	2	0
S_Vung_CA397	AAGTTGAAACTGTTGCATTGTTCAGCTCGTCAGAAGAAAGCTGTGAAGATTTTCCCAAGACCCACTGCA	2	25780362	0	2	0	0	0	0	2	0	0	1	0	0	0	0	0	1	0	2	0	2	1	0	0	0	2	0	0	0	0	0	0	2	0	2	0	0	0	0	0	1	0	2	1	0	0	0
S_Vung_CA398	TGCAGCTGTTATGCTACGAAAATTGATCAATACCTATAGAAGTTATTTTGACATGGTAATTAGCAAAAC	2	25791797	0	0	0	0	0	0	0	0	0	2	0	0	0	0	0	1	0	0	0	2	0	0	0	0	2	0	0	0	0	0	0	0	0	2	0	0	0	0	0	2	0	0	1	0	0	0
S_Vung_CA399	TGCAGTTACAGCCTCTAGTGTGGCACCACCTCCTGGCAAGGCGTCAACAACAAATGTTGGTAGAGGTCG	2	25840119	0	0	0	0	0	0	2	0	0	1	0	0	0	0	0	0	0	2	0	0	0	0	0	0	2	0	0	0	0	0	0	0	0	2	0	0	0	0	0	2	0	2	0	0	0	0
S_Vung_CA400	GTAAACACTATATAAGAACAAAGACCCATAACACTATATAAGAACAGGATCTCATTCAAACTGCA	2	25873561	0	0	0	0	0	0	0	0	0	0	0	0	0	0	0	0	0	0	0	0	0	0	2	0	0	0	0	0	0	0	0	2	0	0	0	0	0	0	0	0	0	0	1	0	0	0
S_Vung_CA401	GTAATGCCCTTATGAGTGGAAGAGACGTTCTGGTTATTATGGCTGCA	2	25909291	2	2	2	2	0	2	0	2	2	0	2	2	1	0	1	1	0	0	2	0	0	2	0	0	0	0	2	2	2	2	1	0	0	0	2	2	2	2	2	0	2	0	1	2	2	2
S_Vung_CA402	GTAACGTGCTCATTTTATTCACTTGCAACCAGAGTGGCTGCA	2	25912738	0	0	0	0	0	0	0	0	0	1	0	0	0	0	0	1	0	0	0	2	1	0	0	0	2	0	0	0	0	0	2	2	0	2	0	0	0	0	0	1	0	0	1	0	0	0
S_Vung_CA403	TGCAGTGTGCTGTGAAAAGAATTGAAGGTGCTATTTCTGGCAAGGGTATCAGTTGAGTGCTGACTTTGT	2	25954494	0	0	2	0	2	0	0	2	0	0	0	0	0	0	0	0	2	0	0	0	0	0	0	0	0	0	0	0	0	0	0	0	0	0	1	0	0	0	0	0	0	0	0	2	0	0
S_Vung_CA404	ACAAAAGAGTATGTTTTCTTTTGGACCTTTCGTACCATGTGCTCAAAATATCTCTAGCTTGACTCTGCA	2	25955884	2	2	2	2	2	2	2	2	2	2	2	2	1	0	1	2	2	2	2	2	1	2	0	0	2	0	2	2	2	2	2	2	0	2	2	2	2	2	2	0	2	2	2	2	2	1
S_Vung_CA405	TGCAGGGGGTTTCTCCTTCGGATGTTTGGAGGCAAAGTGATCAACAAGCTGGTTTTGATTTGCAAGTTG	2	25955939	2	2	2	2	2	2	2	2	2	2	2	2	2	0	1	2	2	2	2	2	2	2	0	0	2	0	2	2	2	2	2	2	0	2	2	2	0	2	2	1	2	2	2	2	2	2
S_Vung_CA406	TGCAGAAACTCTATCTGGGAAATAACTCATTTGTAGGAGAAATCCCTACAAACTTGACAGGCTGCGCTC	2	26006555	0	0	0	0	0	0	0	0	0	2	0	0	0	0	0	2	0	0	0	2	0	0	0	0	2	0	0	0	0	0	0	0	0	2	0	0	0	0	0	1	0	0	1	0	0	0
S_Vung_CA407	TGCAGTAAGTTGCAGATTTTGGGTCTGTCTGCCAATAATTTTGGAGGTCATTTGCCAAATTCCATGGGC	2	26007218	2	2	2	2	2	2	2	2	2	2	2	2	2	0	1	1	2	2	2	2	0	2	0	0	2	0	2	2	2	2	2	2	0	2	2	2	0	2	2	1	2	2	2	2	2	0
S_Vung_CA408	GTAAACAAAATTTGGGGAAAAAAGCATATGTCAAATGAGCACTTTTGGCCATGAAACTGCA	2	26043883	2	0	2	2	2	0	2	2	2	0	2	2	1	0	0	0	2	2	2	0	0	0	0	0	0	0	2	2	0	2	2	0	0	0	2	2	0	2	2	0	2	2	0	2	0	1
S_Vung_CA409	TGCAGAAATTTCTAAAGATAGAAGAATATGAGTTCCATTTGAACTTGTAAAGAGAATTCTATCCCACCA	2	26520161	0	0	0	0	0	0	0	0	0	0	0	0	0	0	0	0	0	0	0	0	0	0	0	0	0	0	0	0	0	0	0	0	0	0	0	0	0	0	0	0	0	0	0	0	0	0
S_Vung_CA410	GTAACTCCATCTTTCTCCCGAATAAATTGGCAAGTTCAGCTAATTGTCTGCA	2	26751601	2	0	0	0	2	0	0	0	2	0	0	0	0	0	0	0	2	0	0	0	0	0	0	0	0	0	0	0	0	2	0	0	0	0	0	0	0	0	2	0	0	0	1	0	0	0
S_Vung_CA411	TGCAGAATCACAAATTATGCCAAATAAGGATCACTTGACATGCACATTGAAATATTGTGATGGCAATAA	2	26902668	2	0	2	0	2	0	0	2	0	0	0	0	0	0	0	0	2	0	0	0	1	0	0	0	0	0	2	0	0	2	0	0	0	0	1	0	0	0	0	0	0	0	0	0	0	0
S_Vung_CA412	TGCAGAGGATTGAATTTTTTTTACCTCATCCAATTGTACAGAATGAAATACAACTAGTGTTTATACTGT	2	26978340	2	0	2	0	0	0	0	2	2	0	0	0	0	0	0	0	0	0	0	0	0	0	0	0	0	0	0	0	1	0	0	0	0	0	0	0	0	0	2	0	2	0	0	0	0	0
S_Vung_CA413	CAGACAACGAATGGGTCAGACTAACTAATAAAAATTTTCAATCAATAGACTCATATGAAGGATTCTGCA	2	27005308	2	0	2	0	0	0	0	2	2	0	0	0	0	0	0	0	0	0	2	0	0	0	0	0	0	0	2	0	1	2	0	0	0	0	1	0	0	0	2	0	2	0	0	1	0	0
S_Vung_CA414	GTAATGTGTCATAATCTCCGAAGACACCAAACTGCA	2	27006127	2	0	2	0	0	0	0	2	0	0	0	0	0	0	0	0	0	0	2	0	0	0	0	0	0	0	0	0	1	2	0	0	0	0	2	0	0	0	2	0	2	0	0	0	0	0
S_Vung_CA415	TGCAGCTACTATATCTGGAATATTCAGAAAAGCAATGCTTAGGTAAAAACCTTAGAGATTGTTAC	2	27161718	2	0	2	0	0	0	0	2	0	0	0	0	0	0	0	0	0	0	2	0	0	0	0	0	2	0	2	0	0	2	0	0	0	0	2	0	0	0	2	0	0	0	0	1	0	0
S_Vung_CA416	GTAAAGCTGCTCCAATTTCAAATTGAGCTTGATGCAGTAATGCCTAATTTGACAACTGCA	2	27306365	0	0	0	0	2	0	0	0	0	0	0	0	0	0	0	0	2	0	2	0	0	0	0	0	0	0	1	0	0	2	0	0	0	0	1	0	0	0	0	0	0	0	0	1	0	0
S_Vung_CA417	TGCAGAATCATGATTTGGGCTGGGACTAGAAGATTGTTCTTTCCTCAAATCATTTTCCTCCATATAGTC	2	27345414	0	0	0	0	0	0	0	0	0	0	0	2	0	0	0	0	0	0	0	0	0	0	0	0	0	0	0	0	0	2	0	0	0	0	1	0	0	0	0	0	0	0	0	1	0	0
S_Vung_CA418	TGCAGCTTTGGCACCAGCTTTGACAAGGGTTGTAGGTTTAC	2	27364926	0	0	0	2	0	0	0	0	0	0	0	0	0	0	0	0	0	2	0	0	1	0	0	0	0	0	2	0	0	0	0	0	0	2	0	2	0	2	0	1	2	0	0	0	0	0
S_Vung_CA419	TGCAGGGACATAACCACTGAATCCAGCACATTCTCCACACATGCAGCCTGAAAACAATTAC	2	27378877	2	2	2	2	2	2	0	2	2	2	0	2	1	0	1	1	2	0	2	2	0	2	0	0	2	1	2	2	2	2	2	0	0	2	2	2	2	2	2	1	2	0	0	1	0	2
S_Vung_CA420	GTAATAACATGTTCCACATTTGTGATAACTTTCTGCTTGAAGTCAACTGGGCTCATGGTACCACCTGCA	2	27506261	2	2	2	2	2	2	2	2	2	2	2	2	0	0	1	2	2	2	2	2	2	2	0	0	2	1	2	2	2	2	2	2	0	0	1	2	2	2	2	0	2	2	2	1	0	0
S_Vung_CA421	TGCAGTGACCGATCTCTTCTTCCACAGCCCACATCTCATATCCTCTTCATTGAGCAAACGATAGAGCTC	2	27510955	2	2	0	2	2	0	0	2	0	2	0	0	2	0	1	1	2	0	2	2	0	2	0	0	2	1	2	2	1	2	2	2	0	0	1	0	0	2	0	0	0	0	0	1	0	0
S_Vung_CA422	TAGGTCATGGCGAGCGTTGCCTAGTAACGATGCCAAGAATCGAGATCGATTTCTTACTTGTTTTCTGCA	2	27537243	2	2	0	2	2	2	2	2	0	2	2	2	1	0	1	2	2	2	2	2	1	2	0	0	2	1	2	2	2	2	2	2	0	0	2	2	2	2	0	0	2	2	2	1	0	2
S_Vung_CA423	TTATGTCCTTTTTCTGCTCGGTGTTTTCTAATCTCTTCATGACAACAGGATAAAGAGCTAGCAGCTGCA	2	27590869	2	2	2	2	2	2	2	2	2	2	2	2	0	0	1	2	2	2	0	2	1	2	0	0	2	1	2	2	2	0	2	2	0	2	1	2	2	2	2	1	2	2	2	1	2	2
S_Vung_CA424	TAACATACTGCAAACTCGTCAAACTACTAAAGCCTTCAGGCACGTCACCAGAAAACTTGTTTTCCTGCA	2	27650034	2	0	0	0	0	0	0	0	0	0	0	0	0	0	0	0	0	0	0	0	0	0	0	0	0	0	1	0	0	0	2	0	0	0	1	0	0	0	0	0	0	0	0	1	0	0
S_Vung_CA425	TGCAGGGAAATAGGTATTTTTCTTATTTCTGAGTTTCTTTTGAAAATTTTGCTCTTTTAC	2	27726118	0	0	0	0	0	0	0	0	2	0	0	0	0	0	0	0	0	0	0	0	0	0	0	0	0	0	0	2	0	0	0	0	0	0	0	0	0	0	0	0	0	0	0	0	0	0
S_Vung_CA426	GTAATTGTATATAGAGCAAGTGCCAATCTATACTTGCTCTACCACAATAAAACTGCA	2	27997386	0	0	0	0	0	2	2	0	0	0	0	0	0	0	0	2	0	2	0	0	1	2	0	0	0	0	0	0	0	0	0	2	0	2	0	2	0	0	0	1	0	2	2	1	2	0
S_Vung_CA427	CAATCAACCTTTGTCACTGTGTCTTCCTCCTTTTCTGACTGGGTTTTTGAATGCTCTGCATCTCCTGCA	2	28026887	0	2	0	0	0	2	2	0	0	0	0	0	0	0	0	2	0	2	0	0	1	2	0	0	0	0	0	0	0	0	0	2	0	2	0	2	0	0	0	1	0	2	2	1	2	0
S_Vung_CA428	TGCAGATGTGTCCATGGATGACTGTAAAACTAACTATTGCCAAATTGTTGAATTGCGGTCATTATCCAG	2	28035083	0	0	0	0	0	2	2	0	0	0	0	0	0	0	0	2	0	2	0	0	1	2	0	0	0	0	0	0	0	0	0	0	0	2	0	2	0	0	0	0	2	2	2	1	2	0
S_Vung_CA429	TGCAGTAGGTGGACAACAGACAGATGATCAAGTGAAGCTGATTGCAGCAATTAC	2	28095825	1	2	0	2	0	2	0	0	0	2	2	0	1	0	1	2	0	0	0	2	1	2	0	0	0	1	0	0	2	0	0	2	0	2	0	2	0	2	0	1	2	0	2	1	2	0
S_Vung_CA430	TGCAGCTGCCACTGAAGAGGGCAAGATATAAAGTTGTCACTAGTTGAAATCTTGTAGAAAAGTGTTCAA	2	28109859	0	2	0	2	0	2	2	0	2	2	2	0	1	0	1	2	0	2	0	2	0	2	0	0	0	1	0	0	2	0	2	2	0	2	0	2	2	2	0	0	2	2	2	1	2	0
S_Vung_CA431	TGCAGATTTGATGGATTGGACGCCCTATAACAACTAACGGGGTCTGGGTCATTGTTGTGTTCAGAATAA	2	28214138	2	0	2	0	2	0	0	2	2	0	0	2	0	0	0	0	2	0	2	0	0	0	0	0	2	0	2	2	0	2	2	0	0	0	1	0	0	0	2	0	0	0	0	0	0	0
S_Vung_CA432	TCTGTAACCTATCAACACTTTTCACTCCCACGCTCCCTCTCTTCCAACCTCGGTCGGGAAGCTTCTGCA	2	28273994	2	0	2	0	2	0	0	2	2	0	0	2	0	0	0	0	2	0	2	0	0	0	0	0	2	0	2	2	0	2	0	0	0	0	1	0	0	0	2	0	0	0	0	0	0	0
S_Vung_CA433	CATATTGTGTTGTCCGAAAATGTCAGAAAAGTAAATTGAATTATCATATTGTGTTGTGTTATTCCTGCA	2	28312351	0	0	0	0	0	0	0	0	0	0	0	0	0	0	0	0	0	0	0	0	0	0	0	0	0	0	0	0	0	0	0	0	0	0	0	0	0	0	0	0	0	0	0	0	0	0
S_Vung_CA434	ACCCAATTTGTTTCATTTGTCTTATTCACAGATTCTTATAACCATAAAACCAAATGATTTTATACTGCA	2	28320447	2	2	2	0	2	0	0	2	2	0	0	2	0	0	0	0	2	0	2	0	2	0	0	0	2	0	2	2	0	2	2	0	0	2	2	0	0	0	2	2	0	0	0	0	0	0
S_Vung_CA435	TGCAGAAACTCATCTGATGTGCAGTATCCAAATATGTAACAGAAGATATCTTACCTGCAAGAAATTACA	2	28320475	2	2	2	0	2	0	0	2	2	0	0	2	0	0	0	0	2	0	2	0	0	0	0	0	2	0	2	2	0	2	2	0	0	2	2	0	0	0	2	1	0	0	0	0	0	0
S_Vung_CA436	TGCAGTAAAGTGAAGGCAGTTTGGTTCGAACTAGCAATAAAGTGGATTCGAATTCAGTTTAC	2	28326030	2	2	2	0	2	0	0	2	2	0	0	2	0	0	0	0	2	0	2	0	0	0	0	0	2	0	2	2	0	2	2	0	0	2	1	0	0	0	2	1	0	0	0	0	0	0
S_Vung_CA437	TACGTGCATATCCACAAGTAGAAGATAACATTGTAGTGGTTCATGTTGCACAATGACATAGTTACTGCA	2	28340643	2	0	2	0	2	0	0	2	2	0	0	2	0	0	0	0	2	0	2	0	0	0	0	0	2	0	2	2	0	2	2	0	0	2	1	0	0	0	2	1	0	0	0	0	0	0
S_Vung_CA438	CCAATACCGATACCAAGCTCAGGTAGGGAAGCTAGAAAGCCTCGGGATTTAGCAGAGGAGATTTCTGCA	2	28390130	0	2	0	2	0	2	2	0	0	2	2	0	1	0	1	2	0	2	0	2	1	2	0	0	0	2	2	0	2	0	0	0	2	0	0	2	2	2	0	1	2	2	2	1	0	0
S_Vung_CA439	TGCAGACAGAATAAAGAACTGAGCAGAAGGTATAATTCATGTTATTTTCTGACATATATTAC	2	28400646	0	0	0	0	0	2	2	0	0	2	2	0	2	0	1	2	0	2	0	2	0	2	0	0	0	1	0	0	2	0	2	0	0	0	0	2	0	0	0	0	0	2	2	0	0	0
S_Vung_CA440	TGCAGTGGTCACAAACATCTTGCCTTTCTTCATTGAACCGTTTGTTAC	2	28447703	2	2	2	2	2	2	2	2	2	2	2	2	1	0	1	2	2	2	2	2	2	2	0	0	2	1	2	2	2	2	2	2	2	2	1	2	2	2	2	2	0	2	2	1	2	2
S_Vung_CA441	GTAATCTCCTTTTACTTTCACCATGATTTGGTCATGTATCTCCATATATCTCAAATAAATCTGCA	2	28464787	2	2	2	2	2	2	0	2	2	2	2	2	1	0	1	2	2	0	2	2	2	2	0	0	2	1	2	2	2	2	2	0	0	2	1	2	2	2	2	2	0	0	2	1	2	2
S_Vung_CA442	TGCAGTGCCCTCTGATACTGAACCTGACCAAAACCATAATCACTGATGAGTACCTCCAGGAAACCCCAT	2	28465887	2	2	2	2	2	2	0	2	2	2	2	2	1	0	1	2	2	0	2	2	2	2	0	0	2	2	2	2	2	2	2	0	0	2	1	2	2	2	2	0	2	0	2	1	2	0
S_Vung_CA443	TGTAATTATTACAAAACCATCTGAAAGGTAAGCTCTCACCTGTATACACCATTTCTTTCAGCGGCTGCA	2	28516091	0	0	0	0	0	2	2	0	0	0	0	0	2	0	0	2	0	2	0	0	0	2	0	0	0	0	0	0	2	0	0	0	0	0	0	0	0	0	0	0	0	2	2	0	0	0
S_Vung_CA444	CATCTGGCAAAATTCCTCGCAGTAATTGCTCCTTATCTTCAACAATTCCCTCCTCCTTCATCCGCTGCA	2	28613133	0	0	0	2	0	2	0	0	0	0	0	0	1	0	1	2	0	0	0	0	0	2	1	0	0	1	0	0	2	0	0	2	0	0	0	2	0	2	0	0	2	0	2	1	2	0
S_Vung_CA445	TGCAGTGGTAGCATCCTCCCCCGAAATGGCCAAGGAAATAATGAAAAATCATGACGCTGCTTTTCTGCA	2	28619271	0	0	0	2	0	2	0	0	0	2	0	0	1	0	1	2	0	0	0	0	0	2	2	0	0	2	0	0	2	0	0	2	0	0	0	2	0	2	0	0	2	0	2	0	2	0
S_Vung_CA446	TTGCCACTCTTCGTTTTTCTTCATGTTCTTTGACAACGTTATCCAATACCTCGTCAACCTGCTTCTGCA	2	28624620	0	0	0	1	0	0	0	0	0	0	0	2	2	0	0	1	0	0	0	2	0	1	1	0	0	1	2	0	1	0	0	1	0	0	0	2	2	1	0	0	0	0	0	0	1	0
S_Vung_CA447	ATCAGACATATATGCTATTTGTAAAACAAACCCCACCTGATCGACTAGGTTCAAACTTTGTTTACTGCA	2	28646811	0	0	0	2	0	2	0	0	0	1	0	0	1	0	1	2	0	0	0	0	0	2	1	0	0	1	0	0	2	0	0	2	0	0	0	2	0	2	0	0	2	0	0	0	2	0
S_Vung_CA448	TGCAGCATAGTTTCTTATTACAAGCCTAGCAATGGTGTTTCATCAAGCACTATCCAATGACTCATTTTC	2	28704553	0	0	0	2	0	2	0	0	0	1	0	0	1	2	2	1	0	2	0	0	1	2	2	0	0	1	0	0	1	0	0	2	0	0	1	2	0	2	0	0	0	0	0	1	2	2
S_Vung_CA449	AATTGTGTGCTGTTGATGAAGGCCACTAGATCTAAGGTGTGCAGGCTGCAATTCATATTTTTGACTGCA	2	28710894	0	0	0	2	0	2	0	0	0	2	0	0	0	2	2	1	0	0	0	0	0	2	2	0	0	1	0	0	1	0	0	2	0	0	1	2	0	2	0	0	0	0	0	1	2	0
S_Vung_CA450	TGCAGATTCTGAGTTTCCAACCCTAAGGTGCATTTCTATCTCTTGTCGCTTGTCGCTCATCTATGAGGT	2	29379855	2	2	0	0	0	0	0	2	0	0	0	2	2	0	0	0	0	0	1	0	0	1	1	1	0	1	2	0	0	1	2	0	0	2	1	0	0	0	0	0	0	0	0	1	0	2
S_Vung_CA451	TGCAGATGAACATCATAAAATTCACAGCACAAACGTGGAATCTGTAGGGGCAAGTGACATCAAGGCAAT	2	29480447	0	0	0	0	0	0	2	0	0	0	0	0	0	0	0	0	0	2	0	0	2	0	0	0	0	0	0	0	0	0	0	0	2	0	0	0	0	0	2	2	2	0	0	0	0	0
S_Vung_CA452	TCAGCCCTTGCTTTCTCCAACACCTCTGGATGGTTTGCCAAACGGGACATTGCCCACTCCAACGCTGCA	2	29528151	2	0	2	0	2	0	0	0	2	0	0	0	0	0	0	0	2	0	2	0	0	0	0	0	0	0	0	0	0	0	0	0	0	0	0	0	0	0	0	0	0	0	0	0	0	0
S_Vung_CA453	TGCAGCTACTTTTGTTTTCTTTGTTATCCTTTGTGATGTATCTCTAGCGGCAATTGAGAAAACAAATGA	2	29652326	2	2	2	2	0	2	0	2	2	1	0	2	1	2	2	0	0	0	0	2	2	2	2	0	2	1	2	2	0	0	2	2	2	2	0	0	2	2	2	1	2	0	0	0	0	2
S_Vung_CA454	ATTATACTGAAGGAATTGGAGTCTAAATAATATTATCGCAAGCAATTAGATCCTGCCTCTTCAACTGCA	2	29741645	2	2	2	2	2	2	0	2	2	2	2	2	1	2	2	1	2	0	2	2	2	2	2	0	2	1	2	2	1	0	2	0	2	2	2	2	2	2	2	1	2	0	0	2	0	2
S_Vung_CA455	GTAAAACATGTGCATAGATTTTTCTTTGTAACAAACAAATACCCTCAAATATAAAAATGCAATCCTGCA	2	29836493	1	2	2	0	0	0	0	0	0	0	0	2	1	0	1	1	0	0	1	0	0	0	0	2	0	1	2	0	0	1	2	0	0	1	1	0	2	0	0	0	0	0	0	1	0	2
S_Vung_CA456	TGCAGCGGAAAGTACAATGCCATGTATTCCGCCGAGGATTGCTGGAACGGAATGCACAAAGCTCTCAAT	2	29934121	2	0	2	0	0	0	0	0	2	0	0	0	0	0	0	0	0	0	0	0	0	0	0	0	0	0	0	0	0	2	0	0	0	0	1	0	0	0	2	0	0	0	0	1	0	0
S_Vung_CA457	CCAAACCAAACCAAACCAACCAAACTAGTGATCTAAGTTATGGAAGCTTATTCCAGCTCTTACCCTGCA	2	29943265	0	2	0	2	2	2	2	2	0	2	2	2	2	2	2	2	2	2	2	2	1	2	2	2	2	2	2	2	2	0	2	2	2	2	1	2	2	2	0	2	2	2	2	1	2	2
S_Vung_CA458	GATAGTTCTCAAATAAACAAGAAGATTTCAACTAAGTCACGGAAAATATTTACCATACCTCCGGCTGCA	2	31354673	0	0	0	0	0	0	0	2	0	0	0	0	0	2	2	0	0	0	0	0	0	0	0	0	0	0	0	2	0	0	0	0	0	0	1	0	0	0	0	1	0	0	0	0	0	2
S_Vung_CA459	GTGGGATCCAAGATACATTGACCATTCACCCTATGGTTCTGAAGAGTTTTTCACAGCCTCACACCTGCA	2	31566323	2	0	2	0	2	0	0	2	2	0	0	0	0	2	2	2	2	0	0	0	0	0	0	0	2	0	1	2	0	2	2	1	0	2	2	0	0	0	2	2	0	0	0	1	0	2
S_Vung_CA460	CCATCCATCATCCCAACACAATACACACAGATAACAATCAACAATGTTGCAAAAACTCCTCCAGCTGCA	2	31731437	2	0	0	0	2	0	0	2	0	0	0	0	0	0	0	0	2	0	0	0	0	0	0	0	2	0	0	0	0	0	0	0	0	0	1	0	0	0	0	0	0	0	0	1	0	0
S_Vung_CA461	TGCAGCAGAGGCAAGCCTTATTCCATTTACCATAACTACCTGAATCTGAAATTACATTTAC	2	31766414	0	0	2	0	0	0	0	2	2	0	0	2	0	2	2	1	0	0	0	0	0	0	1	0	0	0	0	2	0	2	0	0	0	0	0	0	0	0	2	1	0	0	0	0	0	2
S_Vung_CA462	AAACAGAGTCAAGGGGAAACAGAGAACTGAAAGGTCTGAAGCATAAAACAGAGGAAACCCACATCTGCA	2	31866347	2	0	0	0	2	0	0	0	0	0	0	0	0	2	2	0	1	0	0	0	0	0	0	0	0	0	0	2	0	0	0	0	0	0	2	0	0	0	0	1	0	0	0	1	0	0
S_Vung_CA463	TGCAGCCGAAAGAAGTGATAAAGGTATGAATTATTTATGTATTTTACCTGGACGTGAGGAAGAGGTTGA	2	31866405	2	0	0	0	2	0	0	0	0	0	0	0	0	2	2	0	2	0	0	0	0	0	0	0	0	0	0	2	0	0	0	0	0	0	2	0	0	0	0	1	0	0	0	1	0	0
S_Vung_CA464	TGCAGTGGTCGCTGTGGAGAAAGCAGATATCCTGAACTCTGCCTCGCTACGGAGGTATATTATATATAC	2	31887638	2	0	0	0	2	0	0	0	0	0	0	0	0	2	2	0	2	0	0	0	0	0	0	0	0	0	0	2	0	0	0	0	0	0	2	0	0	0	0	0	0	0	0	0	0	0
S_Vung_CA465	TGCAGATAGTTTTTGGGTCTGTGTTGTCTTGAGGTTACTTTCTGCGGCGGCGGTGACAACAGGTTCGGG	2	32058036	0	0	0	0	0	0	0	0	0	0	0	2	0	1	0	0	0	0	0	0	0	0	0	0	0	0	0	0	1	2	0	0	0	0	0	0	0	0	0	0	0	0	0	0	0	0
S_Vung_CA466	TGCAGAGACTCCGCGCGTGTCCACAGGAAAGAAATTCCGCGGAGTGAGACAAAGGCCATGGGGAAAATG	2	32159951	0	2	0	2	0	0	2	0	0	0	0	0	0	0	0	1	0	0	0	0	2	0	2	0	0	0	0	0	1	0	0	1	2	0	0	0	0	2	0	0	0	0	2	0	0	0
S_Vung_CA467	GGCCTGTGATCCTTGAGGCCCTACAGCTCCAGTTGTTCCATTTTCTGGTGGTACAACCAAGGCTCTGCA	2	32722506	0	0	0	0	0	0	0	0	0	0	0	0	0	0	0	0	0	0	0	0	0	0	0	0	0	0	0	0	0	2	0	0	0	0	1	0	0	0	0	0	0	0	0	2	0	0
S_Vung_CA468	TATCACTAACCATTCCTTGTGGGAAGATCAGCGAGGATGTCGCTGAAAGGAACCAATCCAATCTCTGCA	2	32748572	2	2	0	0	0	2	0	0	2	0	0	2	0	0	0	0	0	0	0	2	0	2	0	0	2	0	1	0	1	0	0	1	0	2	0	0	0	0	2	0	0	0	0	0	0	1
S_Vung_CA469	TGCAGATACTAACTGAAAAGTATTCCACCATAAGTTGGTCACACCCATCTAAAGCACTAGAATTATACG	2	32748612	2	0	2	0	0	2	0	0	2	0	0	0	0	0	0	0	0	0	0	2	0	2	0	0	2	0	2	0	1	2	0	2	0	2	1	0	0	0	2	0	0	0	0	2	0	0
S_Vung_CA470	CTTTTTCTGATATAGTTGATATTTACAATGGTACAGAAAACCACAGAATGCTTTATTGATCTCACTGCA	2	32762453	0	2	0	2	2	2	2	2	0	2	2	2	2	2	2	2	2	2	2	2	2	0	1	0	0	1	0	2	0	0	2	2	2	0	0	2	2	2	0	2	2	2	2	0	2	2
S_Vung_CA471	TGCAGGGGGCACCTGAGAGGAAAAAGAAATTACTTGTCACATTTTTATTTATTTTTTTCTCTAAAACTT	2	32768059	2	0	2	0	0	2	0	0	2	0	0	0	0	0	0	0	0	0	0	2	0	2	0	0	2	0	0	0	1	0	0	1	0	2	0	0	0	0	2	0	0	0	0	0	0	0
S_Vung_CA472	TAATTAACAATTATTACTTCAGCTACACGGACACCTCGCTTCAACTCATTCACATTCACATTCACTGCA	2	32771427	2	0	0	0	0	0	0	0	0	0	0	0	0	0	0	0	0	0	0	0	0	0	0	0	2	0	0	0	1	0	0	0	0	2	0	0	0	0	0	0	0	0	0	0	0	0
S_Vung_CA473	TCTGTAACAATTATTACTTCAGCTACACGGACACCTCGCTTCAACTCATTCACATTCACATTCACTGCA	2	32771445	2	0	0	0	0	0	0	0	2	0	0	0	0	0	0	0	0	0	0	0	0	0	0	0	2	0	2	0	1	0	0	1	0	2	0	0	0	0	0	0	0	0	0	0	0	2
S_Vung_CA474	TGCAGAATCTAATGCATGAAGAGCATTCTCACTTTCTTGAAATTGAATCCACTTTGCAGACTCTGCAAA	2	32999295	2	0	0	0	2	0	0	0	0	0	0	2	0	0	1	0	2	0	0	0	0	0	0	0	0	0	0	0	0	0	2	2	0	2	1	0	0	0	0	0	0	0	0	0	0	0
S_Vung_CA475	TGCAGCAAGCAGCGGCAACCGACAATACACAAAACAAGTAATATCAACATATTTAGTTTTCTTTATTAC	2	33051902	2	0	0	0	2	0	0	0	0	0	0	0	0	0	0	1	2	0	0	0	0	0	0	0	0	0	0	0	0	0	0	0	0	2	0	0	0	0	0	0	0	0	0	0	0	0
S_Vung_CA476	TGCAGCTCCAGAAGATATCCCCACCTACAACAATATCCAATGTGGTTCAACCAGCTTAC	2	33052597	2	0	0	0	2	0	0	0	0	0	0	0	0	0	0	1	2	0	0	0	0	0	0	0	0	0	0	0	0	0	0	0	0	2	0	0	0	0	0	0	0	0	0	0	0	0
S_Vung_CA477	ACACTTCACTGATTCATTGTCAGGAGAAGTGCACAAGCCATACACACCGCAGATAACATTCACTCTGCA	2	33121748	0	2	2	2	2	2	2	2	2	2	2	2	2	2	2	2	2	2	2	2	2	2	1	0	2	1	2	2	2	2	2	1	2	0	2	2	2	2	2	2	2	2	2	2	2	2
S_Vung_CA478	TGCAGAAGGCACATTGAGTGTTGTGAGGATGGAAAAAACAGTGAAGATGATGATTTGGTTCTTTCAAAT	2	33146779	0	2	2	2	2	2	2	2	2	2	2	2	1	2	2	2	2	2	2	2	2	2	1	0	2	1	2	2	2	2	2	1	2	0	2	2	2	2	2	2	2	2	2	1	2	2
S_Vung_CA479	GTAATATTGAGTTACGACCTCGATGTGGTGTTCTTGAAATCATCTCATGTTCATCTGCA	2	33154350	0	2	2	2	2	2	2	2	2	2	2	2	0	2	2	2	2	2	2	2	2	2	1	0	2	1	2	2	2	2	2	1	2	0	2	2	2	2	2	2	2	2	2	2	2	2
S_Vung_CA480	TATTTTTTATTTTGTCCCATAGGATAATGTGGCTGATTTTATTAGGGTAGGTGGAATTCAGAGACTGCA	2	33210437	2	0	0	0	0	0	0	0	0	0	0	0	0	0	0	0	0	0	0	0	0	0	0	0	0	0	0	0	0	0	0	1	0	2	0	0	0	0	0	1	0	0	0	0	0	0
S_Vung_CA481	AATCTACCAAAGGATGAAGGAGAAAGTTGAAATAAACGGGACATATCACATATTATACAACAATCTGCA	2	33237322	2	0	0	0	0	0	0	0	0	0	0	0	0	0	0	0	0	0	0	0	0	0	0	0	0	0	0	0	0	0	0	0	0	2	0	0	0	0	0	2	0	0	0	0	0	0
S_Vung_CA482	TGCAGAAGATGTTCAGAGATAGCACTAATGCATATTTATTGACAACAATAAATAACCACAGCATGAAAA	2	33237388	2	2	0	0	0	0	0	0	2	0	0	0	0	0	0	0	0	0	0	0	0	0	0	0	0	0	0	0	0	0	0	1	0	2	0	0	0	0	0	1	0	0	0	0	0	0
S_Vung_CA483	CCAGTGTTCTTCAACCAAACATCACCTTGGATGAGGTTTTTTACTGTGAACTGGTTAGCCACGGCTGCA	2	33325634	2	2	2	0	0	2	2	0	2	2	2	2	2	0	1	0	0	2	2	2	0	2	0	0	2	1	2	0	2	0	2	2	0	2	0	2	2	0	0	1	2	2	0	0	2	2
S_Vung_CA484	TGCAGGGTCATGAATCCTGTTGTGTTTATAACTCATGCACCTGCACTTTTCCTTGCCTCTAAGCCTAAG	2	33628658	2	0	0	0	0	2	0	0	2	0	2	0	0	0	0	1	0	0	2	0	0	2	0	0	0	1	0	0	0	0	0	0	0	2	0	2	0	0	0	2	0	0	0	0	0	0
S_Vung_CA485	GAGCTGGAAGCTTCGCGTGACCTTTCGAGGATTTGGTTACATGTAGATATGGATGCTTTCTATGCTGCA	2	33630615	2	0	0	0	0	2	0	0	2	0	2	0	0	0	0	1	0	0	2	0	0	2	0	0	0	1	0	0	0	0	0	0	0	2	0	2	0	0	0	1	0	0	0	0	0	0
S_Vung_CA486	TTTCCATCTTTCTACACCAACCACACCTGCAAGCATCGATGCGGAGACACACTGCTTCCTTTTCCTGCA	2	33679398	2	0	0	0	0	0	0	0	2	0	2	0	0	0	0	0	0	0	2	0	0	0	0	0	0	1	0	0	0	0	0	0	0	2	0	0	0	0	0	1	0	0	0	0	0	1
S_Vung_CA487	TGCAGGTGGTCATCCTCCATAATTTTGGTTATTTTGCAATAACAAAGCAATTTATTTGCATGATAGAAG	2	33737614	0	0	0	0	0	0	0	0	2	0	2	0	0	0	0	0	0	0	2	0	0	0	0	0	0	1	0	0	0	0	0	1	0	2	0	0	0	0	0	2	0	0	0	0	0	0
S_Vung_CA488	TGCAGTAAACCTGCCTAGCCGCTGATAAGCAAGACCCAGAGCCTAAAAAACTTTTAC	2	33825391	0	2	2	2	2	2	2	2	0	2	0	2	1	2	1	1	2	2	0	2	2	2	1	0	2	0	2	2	2	2	2	1	2	0	1	2	2	2	2	2	2	2	2	2	2	2
S_Vung_CA489	TGCAGGTAAAATAACTAATAATCCTATAACATAAACTGAATCTAGTGGATGAAAATTCACAGTTACAGA	3	132310	0	0	0	0	0	0	0	0	0	0	0	0	0	0	0	0	0	0	0	0	0	0	1	0	2	1	0	0	1	0	0	0	0	0	0	0	0	2	0	0	0	0	0	0	0	0
S_Vung_CA490	CTGCACAGCCACCACCACTTCCGTCGCCGCTCCGCAGCCACGATGGCCTTCTTCTTCTTAGACTCTGCA	3	210521	0	0	0	0	0	0	0	0	0	0	0	0	0	0	0	0	0	0	0	0	0	0	1	0	2	1	0	0	1	0	0	0	0	0	0	0	0	2	0	0	0	0	0	0	0	0
S_Vung_CA491	GTGTAGTCATCCTTCACTTCTGATATCATTTGTGAATCACAGGCAAAGGAGTATTTTGAAAAGGCTGCA	3	216713	0	0	0	0	0	0	0	0	0	0	0	0	0	0	0	0	0	0	0	0	0	0	1	0	2	1	0	0	1	0	0	0	0	0	0	0	0	2	0	0	0	0	0	0	0	0
S_Vung_CA492	GTAAAAAGTCACTATCAGCCTTCAAAATAACGTGTGATGCTGCA	3	287159	2	0	0	2	0	0	0	0	0	0	0	0	0	0	0	0	0	0	0	0	0	2	0	0	0	0	0	0	0	2	0	0	0	0	0	0	0	0	0	0	0	0	0	0	0	0
S_Vung_CA493	GTAAAAAGCCACTATCAGCCTTCAAAATAATGTGTGATGCTGCA	3	287181	0	0	0	0	0	0	0	0	0	0	0	0	0	0	0	0	0	0	0	0	0	0	1	1	2	1	0	0	1	0	0	0	0	0	0	0	0	2	0	0	0	0	0	0	0	0
S_Vung_CA494	TGCAGCTTCTGAATTTTCAATATCTCTTATTTTCTTAGTCTCTACTAAAATCCATTTTCATAAGAAAGA	3	287204	0	0	0	0	0	0	0	0	0	0	0	0	0	0	0	0	0	0	0	0	0	0	1	0	2	1	0	0	1	0	0	0	0	0	0	0	0	2	0	0	0	0	0	0	0	0
S_Vung_CA495	AATACGCTTTTACAGGAATGACTGCCTGCCAAATTTTCATCCTAGTAAAAACAAGTTCCTTATCCTGCA	3	307596	2	0	2	2	0	0	0	0	0	0	0	0	0	0	0	0	0	0	0	0	0	2	0	0	0	0	0	0	0	2	0	0	0	0	0	0	0	0	0	0	0	0	0	0	0	0
S_Vung_CA496	ATTATAACTTCACCAAAATCTAAAATAAATAGTCAGCAAAAGTAACATGCACATACTCCATTTACTGCA	3	345769	0	0	0	0	0	0	0	0	0	0	0	0	0	0	0	0	0	0	0	0	0	0	1	0	0	1	0	0	1	0	0	0	0	0	0	0	0	0	0	0	0	0	0	0	0	0
S_Vung_CA497	TGGATAGAAACTTGGTGTCTTATTGAGTAGAAATAGGGTGAACCTCAATTCCAAAGATAGAAGGCTGCA	3	399118	2	2	2	2	2	2	2	2	2	2	2	2	2	2	2	2	2	2	2	0	2	2	2	0	2	1	2	2	2	2	2	2	2	2	0	2	2	2	2	0	0	2	2	0	0	2
S_Vung_CA498	TGCAGATTATATGATGTAAAGTTGTTTTAGTTTACCTGAAATATTTGAATTTGACTGTGGTTTCTGAAA	3	464428	2	0	2	2	2	0	2	2	2	0	2	2	1	2	0	2	2	2	0	0	1	2	2	2	0	1	0	2	2	2	0	0	2	2	2	0	2	0	0	2	0	2	2	2	0	2
S_Vung_CA499	TGCAGTTCACACATACCCTTTACCTTGCACCACTCATAAAACTCGTAAAGTTCATTAGTTTGAACTGCA	3	625869	0	0	0	0	0	0	0	0	0	0	0	0	0	0	2	0	0	0	0	0	0	0	1	0	0	0	0	0	0	0	0	2	0	0	0	2	0	0	0	0	0	0	0	0	2	0
S_Vung_CA500	TGCAGCTTTCTTGTATATATTGAAAGCGGCTATGCAGTTTCTATACGGCATATCAAGAAGATTGTCCAA	3	625996	0	0	0	0	0	0	0	0	0	0	0	0	0	0	2	0	0	0	0	2	1	0	1	0	0	0	0	0	0	0	0	2	0	0	0	2	0	0	0	0	0	0	0	0	2	0
S_Vung_CA501	TGCAGCGATGACAGGCTCATTGGTTTCGCTTTGTGTGTGGTTTTTGGAGTGTTAGATACCAATGACATT	3	673190	0	0	0	0	0	0	0	0	0	0	2	0	0	2	0	0	0	0	0	0	0	0	0	0	0	0	0	0	1	0	0	0	0	0	0	0	0	0	0	2	0	0	0	0	0	0
S_Vung_CA502	CTTATCTCAAACGCTTATCAAACAACTGCCTTCCTCATTTGGCAATTTGGTGAACCTTCGATCCCTGCA	3	680770	0	0	0	0	0	2	2	0	0	1	1	2	0	1	2	0	0	2	2	2	0	0	0	0	2	0	0	0	0	0	2	2	0	0	0	2	0	2	0	1	0	0	2	0	0	0
S_Vung_CA503	TGCAGCTCAACAAATGCACCGATCTCGAGTCACTTCCAGACTCCATTGTTAC	3	689254	2	2	2	2	2	0	0	2	2	0	0	0	2	0	0	1	2	2	0	0	1	2	1	2	0	2	2	2	1	2	2	0	2	2	2	0	2	0	2	0	2	2	0	2	0	2
S_Vung_CA504	AAAAAATTCTGACAGAAGAGATGCAACTATGAGCTGCACGAGACACTATCAAATGATTCGAATACTGCA	3	1068102	2	0	2	2	0	0	0	2	0	0	0	0	0	0	0	0	0	0	0	0	0	2	0	0	0	0	2	0	0	2	2	0	0	0	1	0	0	0	2	0	0	0	0	2	0	2
S_Vung_CA505	GTAAAACAAAATGGGGTTCTGGTTAGCTGGAACGTCTCAACTGCA	3	1069890	0	0	0	0	0	0	0	0	0	0	0	0	0	0	0	0	0	0	0	0	0	0	0	2	0	0	0	0	0	0	0	0	0	2	1	0	0	0	0	0	0	0	0	0	0	0
S_Vung_CA506	CTTATAACCTCATTGATAAATTCTTCCCCGTTTCCCTTGGAAGCATTCAGTAGCTTCACAGCCACTGCA	3	1072873	0	0	0	0	0	0	0	0	0	2	0	0	0	0	0	0	0	0	2	0	0	0	1	0	0	0	0	0	1	0	0	1	0	0	0	0	0	0	0	0	0	0	0	0	0	0
S_Vung_CA507	AGGAGTGCATCTATGAGTTCAAAGGGATTGCTTGCAAATTCAACATACTCTCCAGCAACCCAAGCTGCA	3	1095314	0	2	2	2	2	2	2	2	2	2	2	2	0	2	2	2	2	2	2	2	2	0	1	2	2	2	2	2	2	0	2	2	0	2	2	2	2	2	2	2	2	0	2	2	2	2
S_Vung_CA508	TGCAGCACACAATATCCTATGCAAGTGCACATTACCCAGCAATGCAGGGTCAATCAACAGATCACGCCC	3	1095396	2	2	2	2	2	2	2	2	2	2	2	2	0	2	2	2	2	2	2	2	1	2	1	2	2	1	2	0	2	2	2	1	0	2	2	2	2	2	2	2	2	0	2	2	2	2
S_Vung_CA509	ACATCTATGCCATATATAATACTGATTTGAATAATCAAATTACACGTGGATGAATCACCCTATACTGCA	3	1124977	0	0	0	0	2	2	0	0	0	0	0	0	2	0	0	2	2	2	2	0	1	0	0	0	0	0	0	0	1	0	0	0	0	0	0	0	0	0	0	0	2	0	0	0	0	2
S_Vung_CA510	TGCAGACACAGTTCCACTCTCAGTTTAGCTTCGCCGAGTCGTCGTCAATGGCGGCTTCGGAACACAAAA	3	1140948	0	2	2	2	2	0	0	2	2	0	2	0	0	2	2	0	2	2	0	0	1	0	2	2	2	0	2	0	1	0	0	2	0	2	2	2	2	2	2	2	0	0	0	2	0	2
S_Vung_CA511	TGCAGCTACAAAGTTTATGACCAGTGCAGCTACATTAC	3	1142770	2	2	2	2	2	2	2	2	0	1	2	0	0	2	2	0	2	2	2	2	2	2	2	2	2	0	2	0	1	2	2	2	0	2	2	2	0	2	2	2	2	0	0	2	2	2
S_Vung_CA512	TGCAGCAAATGTCTCCAACTTGTATTCAGTGTTGTTTCTCTCCTTAGGGTCCAAGAAAACCTACAAAAC	3	1153351	0	0	2	0	2	0	0	2	0	0	0	0	0	0	0	0	2	2	0	0	0	0	0	2	0	0	0	0	1	0	0	0	0	2	2	0	0	0	2	0	0	0	0	2	2	2
S_Vung_CA513	TGCAGAGAAGCCACATCCATTTCCTTCCACAAATTCAAATTCTCTCTGTCTTTTATAATCAAACTTGTT	3	1158744	0	0	2	0	2	0	0	2	0	0	0	0	0	0	0	0	2	2	0	0	0	0	0	2	0	0	0	0	1	0	0	0	0	2	2	0	0	0	2	0	0	0	0	2	0	2
S_Vung_CA514	AAGCTAGGTTTACATGATTTACAGAGACACTTCACCAAATGGAGTCCATATTGAATGGTTGCTCCTGCA	3	1224352	2	2	2	2	2	2	0	2	2	2	2	2	0	2	2	2	2	2	2	2	2	2	1	2	2	0	2	0	1	2	2	2	0	2	2	2	0	2	2	2	2	0	2	2	2	2
S_Vung_CA515	TGCAGTTGTTGCAACAAAATCACTTTGTGGTGCAGGATCATCAATTGGCGGGGGGTTAGCAGATTGTAA	3	1244538	0	0	0	0	0	0	0	0	0	0	2	0	0	0	0	1	0	0	0	0	0	0	0	0	0	0	0	0	0	0	1	0	0	0	0	0	0	0	0	0	0	0	0	0	0	0
S_Vung_CA516	AAGGAACCTCAATTATCAGCGCTAGAACTTTTTTTCTTCCAATTATTTGAAGCAGTTGAGTGCACTGCA	3	1438885	0	2	0	0	0	0	0	0	2	0	0	2	0	0	0	1	0	2	0	0	2	0	2	0	2	1	0	1	1	0	0	2	0	0	0	0	0	2	0	0	2	0	2	0	0	0
S_Vung_CA517	GTAATGCGAACGTTGGAAGGGTATTTTCGGTAGTTAGAGGAGTTTCGTTCGGCTGCA	3	1507118	2	0	2	2	0	0	0	2	0	0	2	0	0	0	0	0	0	0	0	0	0	2	0	2	0	1	0	0	0	2	2	0	0	2	2	0	0	0	2	2	0	0	0	2	0	2
S_Vung_CA518	TGCAGAGGTTCACTTTGTACAATCCATTGCTTGCTAGGGTCAGAGATTGGAATTGACCCTTTTAC	3	1548189	2	2	2	2	0	0	0	2	2	0	2	2	0	0	0	0	0	0	0	2	2	2	0	2	0	1	2	0	0	2	2	0	0	2	2	0	2	0	2	2	0	0	0	2	0	2
S_Vung_CA519	TAATACTGGAGAAGTATTTATTACCTTGTTACTTTTTTACTGCTTGATCTGTCGAGGGAAGGTGCTGCA	3	1598947	0	0	0	0	0	0	0	2	2	0	2	2	0	0	0	0	0	0	0	2	0	2	0	0	0	2	0	0	0	0	0	0	0	0	0	0	0	0	0	0	0	0	0	0	0	0
S_Vung_CA520	TGCAGATCATAAAAATCATTACCATAAATGAAAAAACTGTGATGGTTTAC	3	1598979	0	0	0	0	0	0	0	0	2	0	2	2	0	0	0	0	0	0	0	2	0	0	0	0	0	1	0	0	0	0	0	0	0	0	0	0	0	0	0	0	0	0	0	0	0	0
S_Vung_CA521	TGCAGTCTTCTTTTATGAGCTCTTTATGTATCCAAATGTCCTGTTCCAATGGAGAAATTTAC	3	1641030	2	0	2	2	0	0	0	2	2	2	2	2	0	0	2	1	0	0	0	2	0	2	0	2	0	1	2	0	0	2	2	0	0	2	2	2	2	0	2	2	0	0	2	2	0	2
S_Vung_CA522	AGGACTTCTCTGGTTAGAGGGATTCCGAAGAAGTCGAAACTCCCTTGCAGTGACATGATTGTATCTGCA	3	1642090	2	0	0	2	0	0	0	2	0	0	0	0	0	0	0	0	0	0	0	0	0	2	0	2	0	0	2	0	0	2	0	0	0	2	2	0	0	0	2	0	0	0	0	2	0	0
S_Vung_CA523	CTGTAATAAAAATGAAAAATATATTATAACCCTTCCACATGTACACGAAAAAAGTCATCAGAAACTGCA	3	1855534	0	2	0	0	0	0	0	0	0	0	0	0	0	0	0	0	0	0	0	0	0	0	0	2	0	0	0	0	0	0	0	0	0	2	1	0	0	0	2	0	0	0	0	0	0	0
S_Vung_CA524	TGCAGGCTATGACAACTGCATTTACATGAGGGCTGGGTAAGTTCGATATAGGACACGATATCTGGCTAT	3	1976707	2	2	0	2	2	0	0	2	2	0	2	0	0	0	0	2	2	2	0	0	2	2	0	0	0	1	2	0	1	2	2	2	0	2	2	0	0	0	2	2	2	0	0	2	0	2
S_Vung_CA525	CCACGAATCCTCGCCGGAGATCTTTTCACCGTACACCGCCAATGCCGATTACTCTCCGTACTCTCTGCA	3	2104555	0	2	2	2	0	0	0	2	0	0	2	2	2	0	0	0	0	0	0	0	2	0	0	2	0	1	0	0	0	2	2	0	0	2	1	0	0	0	2	2	0	0	0	0	0	2
S_Vung_CA526	TTCTCCTCATATTCTTCTTTCTCCACAGTCTGGTTGTCATCAAGCCATTCCAACGCTTCCTTCACTGCA	3	2546730	2	2	0	0	2	2	0	2	0	1	0	0	0	0	2	2	2	0	2	2	2	2	0	2	0	0	2	0	0	2	2	0	0	2	2	2	2	0	2	2	0	0	2	2	2	2
S_Vung_CA527	TGCAGCGGCGGCGGCGGACGGTGAATCGGAGGCGCAATCGCAGTGGTGCTTCCTCGGCGGAGTGAATCT	3	2666831	0	0	0	0	2	0	0	0	0	0	0	0	0	0	0	0	2	0	0	0	0	0	0	2	0	0	0	0	0	0	0	0	0	0	1	0	0	0	0	0	0	0	0	2	0	0
S_Vung_CA528	TGATAATTTGTTGATAAGTGACATGAAGCTGAGGAGACCAGAAAATTTCATAGTAGCTTCTGCTCTGCA	3	3138211	0	0	0	0	0	0	0	0	2	0	0	0	0	0	0	0	0	0	0	0	0	0	0	0	0	0	0	0	0	0	0	0	0	0	0	0	0	0	0	0	0	0	0	0	0	0
S_Vung_CA529	GCCCACTGATCTACGGAAACAGCATTTGTTGCCAAACAAAGGCAACTCTTTTTTATACGGCAAGCTGCA	3	3391095	0	0	2	0	0	2	2	2	2	2	2	2	2	2	2	2	0	2	2	2	2	0	2	0	2	1	2	0	2	0	2	2	2	2	1	2	2	2	0	2	2	2	2	0	2	0
S_Vung_CA530	TTGAGTTGATAGATTCTTAGCATCGCATTTGAACATATTTTTATTGGATCTTCTTGAATTTTTTCTGCA	3	4139594	0	0	2	0	2	0	0	2	0	0	0	0	0	0	0	0	2	0	0	0	0	0	0	2	0	0	0	0	0	0	0	0	0	0	1	0	0	0	0	0	0	0	0	0	0	2
S_Vung_CA531	TGCAGTCTCCACACCACCCAATAAAAACAACAAGGAGCGAGGGGAAATTTGAATTCCAAAAATCCATGC	3	4699169	0	2	2	2	0	2	2	2	2	2	2	2	0	2	0	1	0	2	2	2	1	0	1	0	0	1	0	0	2	0	2	0	2	2	1	2	2	0	0	2	2	2	2	0	2	0
S_Vung_CA532	TGCAGAGTTGCGAGCAACGTATCCCTCCAATTGTTAC	3	4809388	2	0	0	2	0	0	0	0	0	1	0	0	0	0	2	1	0	0	0	0	1	0	1	0	2	0	0	0	1	2	0	2	0	0	0	0	0	2	0	0	0	0	0	0	0	2
S_Vung_CA533	TGCAGCATTGAAGTTTCTGTATTCTTCTGGAGAATATTTGGTCCAATCTTGTTCCATTGTTTTCTGCTG	3	4931098	0	2	2	0	0	2	2	0	2	2	2	2	2	0	2	2	0	2	2	2	2	0	2	0	0	1	2	0	2	0	0	2	2	0	0	2	2	2	0	2	2	2	2	0	2	0
S_Vung_CA534	TTTTCAGCTTTTTCTTTTGCCAATGCAGCTGCCCTTTCCCGAGCTTCCGCTTGTGCCCTTTGTACTGCA	3	4974093	2	2	2	2	0	0	0	2	0	0	0	0	0	0	0	0	0	0	2	0	0	0	1	2	0	0	2	2	0	2	2	0	0	0	0	0	0	0	2	0	2	0	0	2	2	2
S_Vung_CA535	GGTCAAGCTTCACAAGCTCTTCATTCCCTTTGAGCAAAGAATCTGCTAATTTGTTCGCCCCTTCCTGCA	3	5406932	0	0	0	0	0	2	2	0	2	1	0	2	2	0	0	1	0	2	2	0	2	0	0	0	0	1	0	0	1	0	0	0	2	0	0	2	2	0	0	0	2	2	0	0	2	0
S_Vung_CA536	TGCAGTGTATTGCCTCTATCATCAGTAGACCATGTGGGCAAGGCAAACTGGATTAC	3	5406968	0	0	0	0	0	2	2	0	2	1	0	2	2	0	0	1	0	2	2	0	2	0	0	0	0	1	0	0	1	0	0	0	2	0	0	2	2	0	0	0	2	2	0	0	2	0
S_Vung_CA537	ATACCTTCTCCAACGCTGAGATCGACCTTGCTTTCTCAACAAGGCTTTCAAGTACTGCATTCTGCTGCA	3	5414710	0	0	0	0	0	2	2	0	2	1	0	2	1	0	0	1	0	0	2	0	2	0	0	0	0	1	0	0	1	0	0	0	2	0	0	2	2	0	0	0	2	2	0	0	2	0
S_Vung_CA538	TGCAGGAATGACGAAAGTAAAAAAGGAGGTCCCAAATACAGACATAGCTACAAAGTATCTGAAAACCTG	3	5563186	0	2	0	0	0	2	2	0	2	2	0	2	2	0	1	2	0	2	2	2	2	0	0	0	0	1	0	0	2	0	2	0	2	0	0	2	2	0	0	0	2	0	2	0	2	2
S_Vung_CA539	TGCAGTCTATGTGCTCTGCTTTGAGTCTGGTGGTGCAACGAATTGCAGGGTTCTTCTCTTCGATGAAAC	3	5974775	0	0	0	0	0	1	2	0	0	0	0	0	0	0	0	1	0	2	0	0	1	0	0	0	0	0	0	0	1	0	0	0	0	0	0	2	0	0	0	0	0	0	0	0	0	0
S_Vung_CA540	GCGATGAAACGTAACCTGAGAAGCACCCCGCAGGTTCAGGGCCATATGCTAACTGTGGAGGAATCTGCA	3	6037447	0	0	0	0	0	2	2	0	2	1	0	2	1	0	0	2	0	2	2	2	2	0	0	0	0	0	0	0	1	0	0	0	2	0	0	2	2	0	0	2	0	2	2	0	0	0
S_Vung_CA541	TGAAATCGGGGTCAAAGATTCCAGGGAGTGGAGTCATGGATTCCATGTAAGGTCTCAACTGTTTCTGCA	3	6095418	0	0	0	0	0	2	2	0	2	1	0	2	2	0	2	2	0	2	2	0	2	0	0	0	2	0	0	0	1	0	0	0	2	0	0	0	2	2	0	2	0	2	0	0	0	0
S_Vung_CA542	TGCAGAGACTGAGGAGAGCAAAACTAATGAAGGTAATGAAGATGAGTCTGCAAATTTGAGCTGTATTCA	3	6132205	0	0	0	0	0	2	2	0	2	1	0	2	1	0	2	2	0	2	2	0	2	0	2	0	2	0	0	0	1	0	0	2	2	0	0	2	2	2	0	2	2	2	2	0	2	0
S_Vung_CA543	ACTCCTTTGGTGTCATAAGTGGGTAATTTCAGTCTAGCGAAAACAGTGGCAAACTTGCCATGCACTGCA	3	6137025	0	2	0	0	0	2	2	0	2	2	0	2	1	0	2	2	0	2	2	0	2	0	1	0	2	0	0	0	1	0	0	2	2	0	0	2	2	2	0	2	2	2	2	0	2	0
S_Vung_CA544	GTAATTTTGAGTTTTGAAGCCTCAGCTAGCGCTGCA	3	6430058	0	0	0	0	0	0	0	0	0	0	0	0	0	0	0	0	0	0	0	0	2	0	0	0	2	0	0	0	0	0	0	0	0	0	0	0	0	2	2	0	0	0	2	0	0	0
S_Vung_CA545	CCTCTCGTCGGGGGACGGGCCACGCGCCACAGCCTCAGCCGCCGTGGAGGTTCTGATGGACCGGCTGCA	3	6620993	0	0	0	0	0	0	0	0	0	1	0	0	2	0	0	0	0	0	0	0	2	0	0	0	2	0	0	0	1	0	0	2	2	0	0	0	0	2	0	0	0	0	2	0	0	0
S_Vung_CA546	TGCAGTTCATCTTCCTGCTTTTCTTCTGGAAAATGCTGAGAAGTATAAATTTCTTTTGCCTGGAAATTG	3	6632396	2	2	2	2	0	2	2	2	2	2	0	2	1	0	2	2	0	2	2	2	2	2	1	0	2	0	0	0	2	2	2	2	2	0	0	2	2	2	0	2	2	2	2	0	2	0
S_Vung_CA547	CATGTGTTACCCACCCTTTCTCTCGTGTAGTATAGCTGGAAATACAGTAGTACAATAAATTTGGCTGCA	3	6733659	0	0	0	0	0	0	0	0	0	0	0	0	0	0	0	0	0	0	0	0	2	0	1	0	0	0	0	0	1	0	0	2	0	0	0	2	0	2	0	0	2	0	2	0	2	0
S_Vung_CA548	ACTTTTCCATCTCCAAGAAGCTTACTGAATTTGAAATCTATTCCAGCCTCCCTCAACCCGTTCTCTGCA	3	6735847	0	0	0	0	0	0	0	0	0	1	0	2	0	0	0	0	0	0	0	0	2	0	1	0	0	0	0	0	1	0	0	2	0	0	0	2	2	2	0	0	2	0	2	0	2	0
S_Vung_CA549	AGCCATTTGTCAATCTCTATTTTTGACATATGTTGCTTTCTGGTTTCTATGTAGATTAGCTTTCCTGCA	3	6782699	2	2	2	2	0	2	2	2	2	2	2	2	2	0	2	2	0	2	2	2	2	2	1	0	2	0	2	2	2	2	2	2	2	0	0	2	2	2	2	2	2	2	2	0	2	0
S_Vung_CA550	GTAATGTGCAAAGTTATCATTATGAAATATCGTAAGATTTTTTTTTCCACCTGCA	3	6787406	2	2	2	2	0	2	2	2	2	2	2	2	1	0	2	2	0	2	2	2	2	2	1	0	2	0	2	2	2	2	2	2	2	0	0	2	2	2	2	2	2	2	2	0	2	0
S_Vung_CA551	ATCCCAACAATTAGATCAAGGTACTCTACATTTTCGTTCATTCCACTATAGAATAGGTAACAAACTGCA	3	6859213	0	0	0	0	0	0	0	0	0	0	0	0	0	0	2	2	0	0	0	0	0	0	0	0	0	0	0	0	0	0	0	0	0	0	0	0	0	0	0	0	0	0	0	0	0	0
S_Vung_CA552	GTAACATATGTTGCCTTCTAAAGTCCAGGAAGAGTACCTTTCCTGCA	3	6884725	0	0	0	0	0	1	0	0	0	0	0	0	0	0	2	2	0	0	0	0	0	0	0	0	0	0	0	0	0	0	0	0	0	0	0	0	0	0	0	0	0	0	0	0	0	0
S_Vung_CA553	CTTTTCAAGGTATCATTGCTTAGCTTGTTTCTGTTTTTGTTGCATTTTTTTCCTTCGATAGTGTCTGCA	3	6967008	0	0	0	0	0	0	0	0	0	0	0	0	0	0	0	0	0	0	0	0	0	0	2	0	0	0	0	0	0	0	0	2	2	1	0	2	0	2	0	0	2	0	2	0	2	0
S_Vung_CA554	TGCAGAAACTCATCTGCTGCTAAATTTTCATTGAACAGAAAGGGTTTTGCAAAGCTTTGCTAGTTGAAC	3	6967073	0	2	0	0	0	0	0	0	0	1	0	2	2	0	2	1	0	0	0	0	2	0	1	0	0	0	0	2	0	0	0	2	2	0	0	2	2	2	0	2	2	2	2	0	2	0
S_Vung_CA555	TGCAGCCATTGCATCTGCACTTTCCACCTCAGCTTCTCTGTATGACAACAATGGGAGGTCAATAATGGC	3	6975184	0	0	0	0	0	0	0	0	0	0	0	2	0	0	0	0	0	0	0	0	0	0	1	0	0	0	0	0	0	0	0	2	2	0	0	2	0	2	0	0	2	0	2	0	2	0
S_Vung_CA556	TGCAGCAGCACACGCACACGGAACCATGCTTCGCTTTTCTCTTTAC	3	6986451	0	2	0	0	0	0	0	0	2	1	0	2	1	0	2	0	0	0	0	0	2	0	1	0	0	0	0	2	0	0	0	2	2	0	0	2	2	2	0	2	2	2	2	0	2	2
S_Vung_CA557	TTATTTCTCTTCTTCTATGGTCAGGTGGATGCAGTAAATAGTGAAATTGCATCAGTAAAAGAAGCTGCA	3	7109028	0	0	0	0	0	0	0	0	0	0	0	0	0	0	0	0	0	0	0	0	0	0	0	0	0	0	0	0	0	0	0	0	0	0	0	0	0	0	0	0	0	2	0	0	0	0
S_Vung_CA558	CTTACTTAGTTACTAACTGAAGGACTACAAATGGACTGTGAGTATAATAAATATAACCCATTACCTGCA	3	7308951	0	0	0	0	0	0	0	0	0	0	0	0	0	0	0	0	0	0	0	2	0	0	0	0	0	0	0	0	0	0	0	0	0	0	0	0	0	0	0	0	0	0	0	0	0	0
S_Vung_CA559	TGCAGGGAATGGAATGAATATGCAATGGAACAGAATACTTAGGAAAATAATAATGCAGCACAAAGCTCA	3	7312450	2	0	0	0	0	0	0	0	0	0	0	0	0	0	2	0	0	0	0	2	0	0	0	0	0	0	0	0	0	0	0	2	0	0	0	0	0	2	0	0	0	0	1	0	0	0
S_Vung_CA560	CTGAAAGGGATCGTTGGCTTCTCCCTCAACATTCCTGGAACAAGGTTTCATCGTGCAATGAAAGCTGCA	3	7438005	2	2	0	2	0	2	2	2	2	2	0	2	0	0	2	2	0	2	1	2	2	0	1	0	0	0	0	2	2	0	2	2	2	0	0	2	2	2	0	2	2	2	2	0	2	2
S_Vung_CA561	ACTTTTATTTCGCGAGAGCTTTTTGGTATTCCTTCACTGATTTGCTACAGAAGCAACTGATTTGCTGCA	3	7471174	0	0	0	0	0	2	2	0	0	2	0	0	1	0	2	2	0	0	2	0	1	0	1	0	0	0	2	0	1	0	0	2	2	0	0	2	0	2	0	2	2	0	2	0	2	2
S_Vung_CA562	ATTGTAAAAGCAGATGAAAGTAAAAACAAGATTGAATTGATCTAACGAAATTTGGTTACAAACACTGCA	3	7482195	2	2	2	2	0	2	2	0	2	2	2	2	1	0	2	2	0	2	1	2	2	0	2	0	0	0	0	2	2	0	2	2	2	0	0	2	2	2	0	2	2	2	2	0	2	2
S_Vung_CA563	TGCAGCTGATGCTGACAACGCAGAAGGGAAGTGATCACGCACAAGGTCACAATTTTCATTAGTTCTTCT	3	7501716	2	2	2	2	2	2	0	2	2	2	2	2	1	2	0	1	2	2	1	2	2	2	1	2	2	2	2	2	2	2	2	0	2	2	2	2	2	0	2	0	0	2	1	2	0	2
S_Vung_CA564	GATCCTAAAGACTAATCAAGACAAGAAAATGAAATGGTAATAGAAGAATAGAGACCTGTAGCTTCTGCA	3	7507834	0	0	0	0	0	0	2	0	0	0	0	2	0	0	2	1	0	0	1	0	1	0	1	0	0	0	0	0	1	0	0	2	2	0	0	2	0	2	0	2	2	0	2	0	2	0
S_Vung_CA565	TTCTGTTACGATGAACTCAATGATAAAAGGAAGCAGAAATGCTTTCTATACACTTCACTGTATCCTGCA	3	7604230	2	0	2	0	0	2	2	0	2	2	2	2	2	0	2	0	0	2	2	2	1	0	1	0	2	0	2	0	1	0	2	2	2	0	0	2	2	2	0	2	2	0	1	0	2	0
S_Vung_CA566	TGCAGAAGACCAGAATCTGACCTCCAAACAAAGGTGATGATGATCACAACCACAACAACAAAAAATCAA	3	7675292	0	0	2	1	0	0	0	0	2	1	2	1	1	0	0	0	0	0	1	0	1	0	1	0	0	0	2	0	1	0	2	0	2	0	0	2	2	2	0	2	0	1	1	0	0	0
S_Vung_CA567	TGCAGTAATGGGTACTAGAAGCTGCCACCTCCTGTTATTCTCCTTGTGTCTTTTCTATGGCTCAGGTAA	3	7706016	0	0	0	0	0	0	0	0	0	0	0	0	1	0	0	0	0	0	1	0	1	0	0	0	0	0	0	0	1	0	0	0	2	0	0	0	0	2	0	1	0	0	1	0	0	0
S_Vung_CA568	TGCAGGTACAAATCACGTATAAACTATATTGAATACTAGTGCAGAAAACAAAAGTTTGGTGTTATGCTT	3	7731790	0	0	0	0	0	0	0	0	0	0	0	0	0	0	0	0	0	0	1	0	1	0	1	0	0	0	0	0	1	0	0	0	2	0	0	2	0	2	0	2	0	0	0	0	0	0
S_Vung_CA569	GGTGCTGCATCAGCAATATCAGGAATCACTCATATCCGCTCATGGACTGCTGAAAGCTTGCCATCTGCA	3	7813866	0	0	0	0	0	2	0	0	0	2	0	0	1	0	0	0	0	0	1	0	0	0	1	0	0	0	0	0	1	0	0	0	2	0	0	2	0	0	0	2	0	0	2	0	0	0
S_Vung_CA570	TGCAGGATTATGAGGTCTGTACTTGTACCTCTTTGAAACCAACAAATACACAAAGAAGTTGATCAAGCT	3	7949231	2	2	0	2	2	2	2	2	2	2	0	2	1	2	2	2	2	2	2	2	2	0	2	2	2	1	2	2	2	2	2	2	2	2	1	2	2	2	0	2	2	2	2	1	2	2
S_Vung_CA571	GTAACCCCATATTCTAACTATGGTTTCTTTTTGCAATTTTCCTAGGCATGCATCAATAGGGGCACTGCA	3	8173256	0	0	0	0	2	0	0	0	0	0	2	0	0	2	2	0	2	0	1	0	0	2	1	2	0	1	0	0	0	0	0	0	2	2	2	0	0	0	0	0	0	0	0	0	0	2
S_Vung_CA572	TGCAGAAGACGGCGAGTTTGGTGAACTTTACCTTGTGAAGTGGACTACTCTCTTGATTCCTCCAACAAC	3	8247882	0	0	0	0	0	0	0	0	0	0	0	0	0	0	0	0	0	0	0	0	0	2	0	0	0	0	2	0	0	0	0	0	2	0	0	0	0	0	2	0	0	0	0	1	0	0
S_Vung_CA573	TGCAGATAAAGAAGAGAAAAGGTATAGAGTGGGTGGCGTTTCTCCGAGTACATTACTATACGGCCAAAC	3	8327998	0	0	2	0	0	0	0	0	0	0	2	0	2	0	0	0	0	0	0	0	0	2	0	0	0	0	0	0	0	0	0	0	0	0	1	0	0	0	2	0	0	0	0	2	0	0
S_Vung_CA574	TGCAGTAAACCACTTACTCGTTACTCAATGAAATGAAATATAGCATTTTACAAGTTTATTAC	3	8600712	0	0	0	0	0	0	0	0	0	1	0	0	0	0	0	0	0	0	0	0	2	0	0	0	0	0	0	0	0	0	0	0	0	0	0	0	2	0	0	0	0	0	0	0	0	0
S_Vung_CA575	GTAATAAGAAGCAAGCAGTACCTCATGTTCACCAATAATCCCTGCA	3	8773458	2	2	0	2	0	2	2	2	2	2	0	2	1	0	0	2	0	2	1	2	2	2	1	0	0	0	2	2	2	2	0	2	2	0	1	2	2	2	2	2	2	2	2	0	2	0
S_Vung_CA576	TGCAGCAGGAAGGAGAAAAGGATCATGTTTGTCTCCGAAGAAATAATTTCAATGTAATATCCTATACCT	3	8943211	0	0	0	0	0	0	0	0	0	0	0	0	0	0	0	0	0	0	0	2	0	0	0	0	0	0	0	0	0	0	0	0	0	0	0	0	0	0	0	2	0	0	0	0	0	0
S_Vung_CA577	TGCAGTGGCAAACAAGGATGCCGACACTCAACATTCAGAGGCACTTAGCTCGTCGCAAATGTTTTGGCA	3	9462143	0	0	0	0	0	2	0	0	0	1	0	0	0	0	0	1	0	0	0	2	0	0	0	0	0	0	0	0	1	0	0	0	0	0	0	0	0	0	0	0	2	0	1	0	2	0
S_Vung_CA578	TGCAGACATTATTTTGTCTCCGACAAAAACCTACGAACGAAAGGAAAGCTTAC	3	9481830	0	0	0	0	0	2	0	0	0	1	0	0	0	0	0	1	0	0	0	2	0	0	0	0	0	0	0	0	1	0	0	0	0	0	0	0	0	0	0	0	2	0	1	0	2	0
S_Vung_CA579	GTAATTGCTGTGAGAATTCGGCCATACTTTTTGTCATTCTATTCGGTTCATGATCTTCTGCA	3	9491473	0	0	0	0	0	0	0	0	0	1	0	0	0	0	0	0	0	0	0	0	0	0	0	0	0	0	0	0	1	0	0	0	0	0	0	0	0	0	0	0	0	0	1	0	0	0
S_Vung_CA580	AAGATTCTTCACCACCATCACTCACTATTGCCGCCGCTTTCTTCGTCACCGTTACGAAAGAACACTGCA	3	9510697	0	0	0	0	0	0	0	0	0	0	0	0	0	0	0	0	0	0	0	0	0	0	0	0	0	0	0	0	0	0	0	2	0	0	0	0	0	0	0	0	2	2	0	0	2	0
S_Vung_CA581	GTAATGCTTGCAGGACTGTTAGCAGCATCAAATGTTGCTGTAGGTACTGCA	3	9792489	0	0	0	0	0	0	0	2	0	0	0	0	0	2	2	1	0	0	0	0	0	0	0	2	0	1	0	0	0	0	0	0	0	0	0	0	0	0	0	0	0	0	0	0	0	0
S_Vung_CA582	GTAAGGACACTAACGTTAGGCCCCAGAAGCTGAGTAGCATTCTGCA	3	10458283	0	0	0	0	0	0	0	0	0	0	0	0	0	0	0	0	0	0	0	0	0	0	0	0	0	0	0	0	0	0	0	0	2	0	0	0	0	0	1	2	0	0	0	0	0	0
S_Vung_CA583	TGCAGCAAGTAGAAATGCTGCTAACAGAAGCTTGAACAGAAAAATTGAGCTCTGTTCCTTTCTAACATG	3	10458467	0	0	0	0	0	0	0	0	0	0	0	0	0	0	0	0	0	0	0	0	0	0	0	0	0	0	0	0	0	0	0	0	2	0	0	0	0	0	1	2	0	0	0	0	0	0
S_Vung_CA584	TGCAGGAAAAGTATTACCGTAGTGATGACCACACCTTTAGGTACATGACATGTGGCGATTTTACATGAC	3	10463222	0	0	0	0	0	0	0	0	0	0	0	0	0	0	0	0	0	0	0	0	0	0	0	0	0	0	0	0	0	0	0	0	2	0	0	0	0	0	1	0	0	0	0	0	0	0
S_Vung_CA585	TGCAGGAAAAGTATTACAGTAGTGATGACCACACCTTTAGGTACATGACATGTGGCGATTTTACATGTC	3	10463272	0	0	0	0	0	0	0	0	0	2	0	0	0	0	0	0	0	0	0	0	0	0	0	0	0	0	0	0	0	0	0	0	2	0	0	0	0	0	0	0	0	0	0	0	0	0
S_Vung_CA586	TTGGCCTAAAAGATTGGTGAGCCCGTGGGATTATATTGGTTGCTGACTGACTACACATGAATGTCTGCA	3	10495387	0	0	0	0	0	0	0	0	0	0	0	0	0	0	0	0	0	0	0	0	0	0	0	0	0	0	0	0	0	0	0	0	2	0	0	0	0	0	2	0	0	0	0	0	0	0
S_Vung_CA587	TGCAGCAGATGAGGTGATCCATTCCCTACTTGATTTGCAACTCGAAAAGTGGGGTCTGCCTCCGTTTGA	3	10529467	0	0	0	0	0	0	0	0	0	0	0	0	0	0	0	0	0	0	0	0	0	0	0	0	0	0	0	0	0	0	0	0	2	0	0	0	0	0	1	2	0	0	0	0	0	0
S_Vung_CA588	TGCAGATTTTGATGCCCCCGGAATGAATGCAGAACGGAGAAAGAAGTAAATAAACCCTACATAGAGGGA	3	10608549	0	0	0	0	0	0	0	0	2	0	0	0	0	0	0	0	0	0	0	2	0	0	0	0	0	0	0	0	0	0	0	0	2	0	0	0	0	0	1	2	0	0	0	0	0	0
S_Vung_CA589	TGCAGCAAACTATGGGTTATGTTATGGATATGTCAACACAAAGTAACAGTTAC	3	10673575	0	2	0	2	0	2	2	0	2	2	2	2	1	2	2	2	0	2	2	2	2	2	2	2	0	0	2	0	2	0	2	2	2	2	1	2	2	2	2	2	2	2	1	1	2	0
S_Vung_CA590	TGCAGCTCATTTTTCCAACATTTTCGTGTCTTTTGACTCTGGAACCTATAACACGTTTATGTCACACAA	3	10753735	2	2	0	0	0	2	2	0	0	2	2	2	1	0	0	1	0	0	0	2	2	2	1	0	0	0	2	2	1	0	2	2	0	0	1	0	2	2	2	2	2	0	1	1	2	2
S_Vung_CA591	GTAAAGTATTGGGTTCAGATTCAATGAAATGCAGATAGAGTACTATGATGCTGCA	3	10772379	0	0	0	1	0	0	0	0	0	0	0	2	0	0	0	1	0	2	0	0	0	0	1	0	0	0	0	2	1	2	0	0	2	0	0	2	2	0	0	0	0	2	1	0	0	0
S_Vung_CA592	ATATTATATGAATTTGTGAAAGTTTTGGAAATAAGTAAGCCACTTTGTTTCAATATAAATACTTCTGCA	3	10772835	0	0	0	2	0	0	0	0	0	0	0	0	0	0	0	1	0	2	0	0	0	0	1	0	0	0	0	2	1	2	0	0	2	0	0	2	0	0	0	0	0	2	1	0	0	0
S_Vung_CA593	TGGATGCTGTGGACAGAAGGAAGGGCCTTGGATATAGTTGATTCAACACTGTCTCAGTCTTATTCTGCA	3	10846640	0	2	0	1	0	0	0	0	0	0	0	0	0	0	0	1	0	1	0	0	0	0	0	0	0	0	0	0	1	1	0	0	1	0	0	1	2	0	0	0	1	1	0	0	1	0
S_Vung_CA594	AGAAGCGCTAGGTCGGGGCATTGAATTGGTACAAAGCGGTACGTATACAAACAATTTTGTAACTCTGCA	3	11207488	0	2	0	2	0	2	2	0	0	2	2	2	1	0	0	2	0	2	1	2	2	0	1	0	0	0	2	2	2	2	2	2	2	0	1	0	2	2	0	0	2	2	2	0	2	1
S_Vung_CA595	TTGGTCCATTGCTGGGAGAAAGACACCTACTCCTCAAGCTCCTACCGAACAGGAATTGCAACCTCTGCA	3	11241628	2	2	2	0	0	0	0	0	2	0	2	0	0	0	0	0	0	0	2	0	0	0	0	0	2	1	0	0	0	0	0	0	0	0	1	2	0	0	0	2	0	0	0	2	0	0
S_Vung_CA596	GTCATGGAACGTGCCGTATCATTGAAGGAGATGCTAGAGGCTGATGAAGTGTTCTGCACAGGAACTGCA	3	11293045	0	2	0	2	0	2	2	0	0	2	0	2	0	0	0	2	0	2	1	2	2	0	1	0	0	0	2	2	2	2	2	2	2	0	1	0	0	2	0	0	2	2	2	0	2	0
S_Vung_CA597	TGTAATTTTTGTGAATTGTCAGCAAAGGCTATCTTATCTACTTCTCTTCTGGTTATTTGGAATTCTGCA	3	11329051	0	2	0	2	0	2	0	0	2	2	0	2	2	0	0	2	0	2	1	2	1	0	1	0	0	0	2	2	1	2	2	2	2	0	0	0	2	2	0	0	2	2	2	0	2	2
S_Vung_CA598	TGCAGTAGGTGGGTCGAGTACAGGACCAAACGATGTCCTAATGTTTTATCAAAAACCAATTTTACTAGC	3	11351726	2	2	0	2	0	2	2	0	2	2	2	2	2	0	0	2	0	2	1	2	2	0	2	0	2	0	2	2	2	2	0	2	2	2	1	2	2	2	2	2	2	2	2	0	2	0
S_Vung_CA599	TGCAGGAGAAACTGAATACCTGACAAATCGCATTCAAAATGGAGGAACTGAAGTTGTGGAGGTACTTTC	3	11375324	0	2	0	2	0	2	0	0	0	1	0	2	1	0	0	2	0	0	1	2	1	0	1	0	0	0	2	2	0	2	2	2	2	0	1	0	0	2	0	0	2	0	2	0	2	0
S_Vung_CA600	TCAGAAGCTTCAATCCGAGCACCATTCTCCATAAGTACATCAGCAGCTGCAATTGAACCACGAACTGCA	3	11411799	0	2	0	2	0	2	0	0	2	2	0	2	1	0	0	2	0	0	1	2	1	0	1	0	0	0	2	2	0	2	2	0	2	0	1	0	0	0	0	0	2	0	2	0	2	0
S_Vung_CA601	TGCAGCCCAATGCAATGCTGTTTGTTGCATGTTGTCTTTAGCATTCACATCAGCTCCATGCTTCATAAC	3	11411911	0	0	2	0	2	0	0	2	0	0	0	0	0	0	0	0	2	2	1	0	0	2	0	0	0	1	1	0	1	0	0	0	0	0	0	0	0	0	0	0	0	2	0	1	0	2
S_Vung_CA602	TAAGACAGCTCATTCACAACCATATTTTAGCATTTAGTCAAGACAAATCATTGTTTTGAAGTACCTGCA	3	11450318	0	0	2	0	2	0	0	2	0	0	0	0	0	0	0	0	2	0	1	0	0	2	0	0	0	1	0	0	0	0	0	0	0	0	0	0	0	0	0	0	0	0	0	1	0	2
S_Vung_CA603	TGCAGTTTTCTGTGTTGTTCTTTGCTCTTCTGTTTTGTCTTTAC	3	11470401	0	0	0	0	2	0	0	0	0	0	0	0	0	0	0	0	2	0	0	0	0	0	0	0	0	1	0	0	0	0	0	0	0	0	0	0	0	0	0	0	0	0	0	0	0	2
S_Vung_CA604	CCTACAACACAACTTCATCTTCTCACTTACTTCACTCATTCTCCCCTTCATTTTTGGGAGAACACTGCA	3	11573642	0	2	0	2	0	2	2	0	0	2	0	2	2	0	0	2	0	2	1	2	2	0	1	0	0	0	2	2	2	2	2	2	2	0	0	0	0	2	0	2	2	2	2	0	2	2
S_Vung_CA605	CACCCCAACCTTCCAAACATCCTCTATCACCCTTGCACCCACCAGTTGATCTCCATAGAATGGCCTGCA	3	11675524	0	0	0	2	0	2	2	0	0	2	0	2	1	0	0	2	0	2	1	2	1	0	1	0	0	0	0	2	2	2	2	2	2	0	1	0	0	2	0	0	0	2	2	0	0	0
S_Vung_CA606	TGCAGAAGAATGACAAGCAAATAGCACAAGACATTCTTAC	3	11736468	0	0	0	2	0	2	2	0	0	2	0	2	2	0	0	2	0	2	1	2	2	0	1	0	0	0	2	2	2	2	0	2	2	0	1	0	0	0	0	0	0	2	2	0	0	0
S_Vung_CA607	TGCAGACCAAAGAGAGTAATAATAAGAACTCAACATTTTGTAACGTACTGTTATAAACGCTCAAGTGAC	3	11765307	0	2	0	2	0	2	2	0	0	2	0	2	2	0	0	2	0	2	1	2	1	2	1	0	0	0	2	2	2	2	2	2	2	0	1	0	2	0	0	0	0	2	2	0	0	2
S_Vung_CA608	TGCAGCCGCAAAAGCCACCTTTAGCCTGGCGGCATCTTCGTAGTCCTCCAAATACACAGCCCGACTTAC	3	11805831	0	2	0	2	0	0	2	0	0	2	0	2	2	0	0	0	0	2	1	2	1	0	1	0	0	0	2	2	2	2	2	2	2	0	1	0	0	0	0	0	0	2	1	0	0	0
S_Vung_CA609	TGCAGATCTTGTGCGTGTTCCTTTTGATTTACTCACATTTATTATACCTGTTTCCTCTACTCTTTTATT	3	11877317	0	1	0	2	0	0	2	0	0	2	0	2	1	0	0	1	0	2	1	2	1	0	1	0	0	0	1	2	2	2	2	2	2	0	1	0	0	0	0	0	0	2	1	0	0	0
S_Vung_CA610	TGCAGCATAAAGTCCTTTATAGGGAAGTTTACACACCTAACGCTCCTAATTAC	3	11941468	2	2	2	0	2	2	0	2	2	0	0	0	0	2	2	0	2	0	1	0	0	0	1	2	2	1	2	0	0	0	2	0	0	2	1	2	2	2	2	2	2	0	1	1	2	2
S_Vung_CA611	TGCAGTTATTTTTTGCCATGAAAGATAAGCTATTCTATTTAGAAGGAGGATATTAGGATGATAATATTT	3	12265810	0	0	0	0	2	0	0	0	0	0	0	0	0	2	2	0	2	0	1	0	0	0	1	2	0	1	0	0	0	0	0	0	0	2	1	0	0	0	0	0	0	0	0	2	0	2
S_Vung_CA612	TGCAGAGAAGCAAAGAGTTAGTGGTAACATAACTTTTAGCTTTCGGTCTTTAC	3	12303946	2	0	0	2	0	2	2	0	2	2	2	2	0	0	0	2	0	2	0	0	2	0	1	0	0	0	0	0	2	0	2	2	2	0	1	0	0	0	0	0	2	2	2	0	2	0
S_Vung_CA613	AGTTGAGTAGAAGGGTAAAGCAGAAACGACACGGCACGCGAGAGATTGAATGTGGGCAGCGAAACTGCA	3	12438237	0	0	0	0	0	0	0	0	0	1	0	0	0	0	0	0	0	0	0	0	0	0	0	0	0	0	0	0	0	0	0	0	0	0	0	0	0	0	0	0	0	0	1	0	0	0
S_Vung_CA614	TGTACAGAAACAACAAAAACCATAGAAAACTGAAATAAATGTGTATGCATTACCGTCCAAATGTCTGCA	3	12454208	0	0	0	0	0	0	0	0	0	2	0	0	0	0	0	0	0	0	0	0	2	0	0	0	0	0	0	0	0	0	0	0	0	0	1	0	0	0	0	0	0	0	1	0	0	0
S_Vung_CA615	ATCATAGCCTTTATCACATTCACATGCCCATTTTCTCACCATTTTATCAAGCAATATTGCCTTACTGCA	3	12626274	0	0	2	0	2	0	0	2	0	0	0	0	2	2	2	0	2	0	2	0	0	2	1	2	2	2	2	0	0	0	0	0	0	2	1	0	0	0	2	2	0	0	0	2	0	2
S_Vung_CA616	ATTTCACATATTTCGGCGGGGCGCAACCACCTATTCTGGGCTTCATGTTGTAATTGCTGAAGATCTGCA	3	12763639	0	0	2	0	0	0	0	2	0	0	0	0	0	0	0	0	0	0	1	0	0	0	2	0	2	0	0	0	0	0	0	0	0	0	0	0	0	0	2	2	0	0	0	0	0	0
S_Vung_CA617	CTGTAATATTGTTTATTGGTGCAGGTGGTTGCTTGTCCATGCGCACTTGGGTTAGCCACACCTACTGCA	3	12826778	2	2	0	2	0	2	2	0	2	2	2	2	1	0	0	2	0	2	1	2	2	0	1	0	0	0	2	2	2	2	2	2	2	0	1	2	2	2	0	0	2	2	2	0	2	2
S_Vung_CA618	ATTACCTTGATTAGGTTTCCCGCCACAACAGAAAAAGTGTGGAAGCCTTACTCGACCACAACCCCTGCA	3	12880459	2	2	0	2	0	2	2	0	2	2	2	2	0	0	0	2	0	2	1	2	2	0	1	0	0	0	2	2	2	2	2	2	2	0	2	2	2	2	0	0	2	2	2	0	2	0
S_Vung_CA619	TGCAGAGCTTATTTGTATTCTCTTTCAACCACATCAAATGATGCGGTCAAACAAAATTGGATAATTTGT	3	13096959	2	0	0	2	0	2	2	0	2	2	2	2	2	0	0	2	0	2	1	2	2	0	1	0	0	0	1	2	2	0	2	2	2	2	1	2	2	2	0	0	2	2	2	0	2	2
S_Vung_CA620	TGCAGCTTCTTTCAACACTTCCTTGTTTGAAATAATTGGACGGGTGAGGCTTCTCTTGCTACTTTTCTC	3	13108894	2	2	0	2	0	2	2	0	2	2	2	2	0	0	0	2	0	2	2	2	2	0	1	0	0	0	0	0	2	0	2	2	2	2	1	2	2	0	0	0	2	2	2	0	2	0
S_Vung_CA621	AGGCTACTTATAGATCTAGTGAGAGCAATACTGGGATGAAGTTTTCCGATGCTTCTGATGATGGCTGCA	3	13133793	2	2	0	2	0	2	2	0	2	2	2	2	1	0	0	2	0	0	2	2	2	0	1	0	0	0	0	0	2	0	2	2	2	2	1	2	2	0	0	0	2	2	2	0	2	0
S_Vung_CA622	TTTTTTTGTATTGTCGTATTGTTGTTTTGAACTCGTTGCTCTAACTTTTTGCATTGTTTCTAATCTGCA	3	13181849	2	2	0	2	0	2	2	0	0	2	2	2	0	0	0	2	0	2	0	2	2	0	1	0	0	0	2	0	2	0	2	2	2	2	1	2	2	2	0	0	2	2	2	0	2	0
S_Vung_CA623	TGCAGTGCTCCCATTGTGTTCATCATAGCTGTGCTTGAATTTGAATTTGGGTATTCTTCATTCAATTTA	3	13395678	2	0	0	0	0	2	0	0	2	2	2	0	0	0	0	1	0	2	0	2	1	0	0	0	0	0	1	0	1	2	0	0	0	2	0	2	2	0	0	0	2	2	2	0	2	0
S_Vung_CA624	TGCAGACCTTTCGGAGGCAACCACACTTCATCAGGTTTCTCCTTATGTAAAACGCAACCTATAGGTGTT	3	13398384	2	0	0	0	0	2	0	0	2	2	2	0	0	0	0	1	0	0	0	2	0	0	0	0	0	0	0	0	1	2	0	0	0	2	0	2	0	0	0	0	2	2	2	0	2	0
S_Vung_CA625	TGCAGTTAAGAAATTCTCTATGACGATGTAATGAAAATCTTATCCGCTCTCAGATTAGAAATTTATGTT	3	13736941	0	0	0	1	0	0	0	0	0	0	2	0	0	0	0	0	0	0	0	0	0	0	1	0	0	0	0	0	0	2	0	0	0	0	0	0	0	0	0	0	0	0	0	0	0	0
S_Vung_CA626	TGCAGCGTGCAATGCTGTTTGATTATTGGGGCCTTCATATGCGGGTGATTTGATGTTGGATAATATCTC	3	13806131	0	0	0	0	0	2	1	0	0	0	0	0	0	0	0	0	0	0	0	0	0	0	0	0	0	0	0	0	1	0	0	0	0	0	0	0	0	0	0	0	0	0	1	0	0	0
S_Vung_CA627	TGCAGATTCGAACCCGAAGCGGAGGCCATGATTACGAAGGTCTCTCCTACGTTGCCCGGGTTCCGTTTG	3	14173103	0	0	0	0	0	0	2	0	0	1	0	0	0	0	0	0	0	0	0	0	0	0	0	0	0	0	0	0	1	0	0	0	0	0	0	2	0	0	0	0	0	0	0	0	0	0
S_Vung_CA628	ACTGAAATTTAGGAAAAGGTAACTTTTATTTATACCGTGATACAGGAGGGACGGACAAAATAATCTGCA	3	14356010	0	0	0	0	0	2	0	0	0	0	0	0	0	0	0	2	0	0	0	0	1	0	2	0	0	0	0	0	0	0	0	0	0	0	1	0	0	0	0	0	2	0	1	0	2	0
S_Vung_CA629	GCTGGTGCCACAAACGGTGAACTATACTACAGAATATACGAGAAGAGTGCAGTTCATGGCTTCCCTGCA	3	14485929	0	0	0	0	0	0	2	0	0	1	0	0	0	0	0	0	0	0	0	0	0	0	0	0	0	0	0	0	1	0	0	0	0	0	0	2	0	0	0	0	0	0	0	0	0	0
S_Vung_CA630	GAACAAACAATAAGCTTCAGAAGTAATAGTAAATATTATATCCAAAAACCTATTGGATCAAAACCTGCA	3	14551129	0	0	0	0	0	0	2	0	0	0	0	0	0	0	0	0	0	0	0	0	0	0	0	0	0	0	2	0	1	0	0	0	0	0	0	2	0	0	0	0	0	0	0	0	0	0
S_Vung_CA631	TGCAGATCAGGATGGTCAACAATCTTTACTTGCTGCATCGGAACCTGGGTACAATTTCCAATGTAATAC	3	14551198	0	2	0	2	0	2	2	0	2	2	2	2	2	0	0	2	0	2	1	2	2	0	1	0	0	0	2	2	2	2	2	2	2	2	1	2	2	2	0	0	2	2	2	0	2	0
S_Vung_CA632	CATGAACTAATGCTTGCAAGCATGTGCATACCGCATACAACCATGGAACTGGAGACTGCGGTCTCTGCA	3	14591627	0	2	0	2	0	2	2	0	2	2	2	2	1	0	0	2	0	2	1	2	2	0	1	0	0	0	0	2	2	2	2	2	2	2	1	2	2	2	0	0	2	2	2	0	2	0
S_Vung_CA633	CACTTAGGGATTGGTGGCTAGGCTTTTACCATAAGGTGCTTATAGTGGATTTTGAAACCCTGCACTGCA	3	14701804	2	2	2	2	0	2	2	2	2	2	2	2	2	0	0	2	0	2	1	2	2	2	1	0	0	0	2	2	2	2	2	2	2	2	1	2	2	2	1	2	2	2	2	0	2	0
S_Vung_CA634	ACTTCCTTTGGCCTTTCTCCTTCTTCATCCGAGGTTTTCTCGTCTGTTGAAGGGAACCACAAGCCTGCA	3	14748215	2	2	0	2	0	0	0	0	2	2	2	2	0	0	0	0	0	2	0	0	2	0	0	0	0	0	2	2	1	2	0	0	2	2	0	2	2	2	0	0	0	2	1	0	0	0
S_Vung_CA635	TGCAGCAGCCTCAGAGTTGGACTCATGTGGTCTTGTTAGCCAGAATCTAAACAAATCAGATAAAATGCA	3	14809259	0	0	2	0	0	0	0	0	1	0	0	0	0	0	0	0	0	0	0	0	1	0	1	0	2	0	0	0	0	0	0	2	0	0	1	0	0	0	0	2	0	0	0	0	0	0
S_Vung_CA636	TGCAGAGGTATGGTTTATTTCTTCTATTGCAGTATGCATTTTCTAGTCCTACCAAAATACCTTTTGTCT	3	14809525	2	0	0	2	0	0	0	0	2	0	2	0	0	0	0	0	0	2	2	0	0	0	0	0	0	0	2	2	1	2	0	0	2	2	0	2	2	2	0	0	0	2	1	0	0	0
S_Vung_CA637	TCACGTCCTCTTAGTACTTTTGGTCTTTGGTAGTTGCGAGCACTCTCTATTCATTTTTGTTCTTCTGCA	3	15201861	2	0	0	2	0	0	0	0	2	0	0	2	0	0	0	0	0	2	0	0	0	0	0	0	2	0	0	2	2	2	0	0	2	2	0	0	0	2	0	0	0	2	2	0	0	0
S_Vung_CA638	TGTAATGCCTCAGTTCACTATAAGTCTAATCTTTTTCTGGCCATGTGATGTGTCCTGTTTGACTCTGCA	3	15551530	0	0	0	0	0	0	0	0	0	0	0	0	2	0	0	0	0	0	1	0	1	0	0	0	0	0	0	2	0	0	0	0	0	0	0	0	0	2	0	0	0	0	1	0	0	0
S_Vung_CA639	ATCCATTGAATTTGCAGAGAGGTAAAAGATCTTTATTCCATATTGTATGAACCTCTATGTTTTGCTGCA	3	15557153	2	0	0	0	0	0	0	0	0	0	0	0	2	0	0	0	0	0	1	0	2	0	0	0	0	0	0	2	0	0	0	0	0	0	0	0	0	2	0	0	0	0	0	0	0	0
S_Vung_CA640	TGCAGGTAGCCTTCTGAAAAGATCTTGTGTCTGATGATTTGCATTTTTTGTGTTTAC	3	15632456	2	0	0	0	0	0	0	1	0	0	0	0	1	0	0	0	0	0	1	0	1	0	0	0	0	0	1	2	0	0	0	0	0	0	0	0	0	2	0	0	0	0	1	0	0	0
S_Vung_CA641	GTACTTCATTGCTTCCTAAGAATGGACAAAGTCGCATGATGGAAGCAGCAACATTAGTATGGTTCTGCA	3	15643373	0	0	0	0	0	0	0	0	0	0	0	0	0	0	0	0	0	0	1	0	0	0	0	0	0	0	0	2	0	0	0	0	0	0	0	0	0	2	0	0	0	0	1	0	0	0
S_Vung_CA642	TGCAGTGACATGGTAAATGTTACTGGGTTCATCAACATGAATCCTTCTTTGACCAAGAATTCAGTTCCA	3	15643429	0	0	0	0	0	0	0	0	0	0	0	0	1	0	0	0	0	0	1	0	1	0	0	0	0	0	0	2	0	0	0	0	0	0	0	0	0	2	0	0	0	0	1	0	0	0
S_Vung_CA643	GAACCTTGATTCTCTCCTTGCCCTCACAACTGTGTTTCCGAGAATGTGAACCACCCCAGCATCTCTGCA	3	15674031	0	2	2	2	0	2	2	0	2	2	2	2	0	0	0	2	0	2	0	2	2	2	1	0	0	0	2	0	2	2	2	2	2	2	0	2	2	0	1	2	2	2	2	0	2	0
S_Vung_CA644	GAAGAATAAATGTTGGCAAGTAGAACATATGAAGCAGAATCTTGTGGATCAATCGCAAGAACTTCTGCA	3	15712795	2	2	2	2	0	2	2	2	2	2	2	2	1	0	0	2	0	2	2	2	2	2	1	0	0	0	2	2	2	2	2	2	2	2	1	2	2	2	1	2	2	2	2	0	2	0
S_Vung_CA645	GTGATTTGCTGCAAATCACCGGCTGCTCCAGTTGTAACCTCAGGCTCACCAAAAATAATTTCTTCTGCA	3	15742324	2	2	2	2	0	2	2	2	2	2	2	2	0	0	0	2	0	2	1	2	2	2	2	0	0	0	0	2	2	2	2	2	2	2	1	2	2	2	2	2	2	2	2	0	2	0
S_Vung_CA646	TGCAGGCAGATCTGTATGCCAAAGTATGTAGCCTCTCATACACGGGGGATGTACGCATGTTATTCGCTG	3	15896588	2	2	2	2	0	2	2	2	2	2	2	2	0	0	0	2	0	2	2	2	2	2	1	0	0	0	2	2	2	2	2	2	2	2	1	2	2	2	1	2	2	2	2	0	2	2
S_Vung_CA647	ATTCAGCACTCATTGCCATGATTGCGGATGAGGTAAGAATGTGGCCATTGTACGCTTTCTTTGACTGCA	3	16471774	0	2	0	0	0	0	0	0	0	0	2	0	0	0	0	0	0	2	0	2	0	0	0	0	0	0	0	0	1	0	0	0	0	2	0	0	0	0	0	0	0	0	0	0	0	0
S_Vung_CA648	GTAAAGCACCCACTCTTCTCCAAATCTTCCTTCAGCACCATTGCGTTTTCTCTGCA	3	16760904	0	0	0	0	0	0	0	0	0	0	2	0	0	0	0	0	0	2	0	0	0	0	0	0	0	0	0	0	1	0	0	0	0	2	0	0	2	0	0	0	0	0	0	0	0	0
S_Vung_CA649	TGCAGATATTCAATTTTGCTATCAAAGCAGCTGGAGAGAGTACGCAGACCTGATTTTATTATTTTATTT	3	17525729	0	0	0	0	0	0	0	0	2	0	0	0	0	0	0	0	0	0	0	0	0	0	1	0	0	0	0	0	0	0	0	0	0	0	0	0	0	0	0	0	0	0	0	0	0	0
S_Vung_CA650	GTAACATATTGGAAATATTTGTTGCTTTGACTTGAACAGGTAGTTACAGCTGCA	3	18064600	0	0	0	0	0	0	2	0	0	0	0	0	0	0	0	0	0	0	0	0	0	0	0	0	0	0	0	0	0	0	0	0	0	0	0	0	0	0	0	0	0	0	0	0	0	0
S_Vung_CA651	AACTTCAAGCAGGTAGAAATACTTACCATGCGACTTACACCACAGTCAGGGCGTAGTTCAACAGCTGCA	3	18440808	0	0	0	0	0	0	0	0	0	0	1	0	0	0	0	0	0	0	0	0	0	0	0	0	2	0	0	0	0	0	0	0	0	0	0	0	0	0	1	0	0	0	0	0	0	0
S_Vung_CA652	GTAAGACAGCATCACTACTAGAATACATCATGATTTTTCAAGTCAATATTGCAGCACACCCTGCA	3	18540367	2	2	0	2	2	0	2	2	0	2	2	0	0	0	0	1	2	2	0	0	0	0	1	0	0	0	0	0	2	2	2	2	0	0	0	2	0	0	2	2	0	0	0	1	0	2
S_Vung_CA653	TTTACCTCCTTGTATCATAATGGTGATACAGAGGGAACAGCTTTTGTTAGACAGCACTACTTTGCTGCA	3	19088102	0	0	0	0	0	0	2	0	0	1	0	0	0	0	0	0	0	0	0	0	0	0	1	0	0	0	0	0	0	0	0	2	0	0	0	0	0	0	0	2	0	0	0	0	0	0
S_Vung_CA654	CATCGTAGTTTCCACTTTCCCCAAATTTGAAATCGTAGACCTAGCTAAGTTTTTTTATTGCACACTGCA	3	19792974	0	0	2	2	0	0	2	0	2	2	2	2	0	0	0	2	0	2	1	2	2	0	2	0	2	0	2	0	2	0	0	0	2	2	0	2	2	2	2	2	0	2	0	0	0	2
S_Vung_CA655	TGCAGGTATTGATTACCAGAAATGGTTGCCTTCTGTAGTAATGAATAAATCTTGTGAACATAACGTGTT	3	19889682	2	2	2	2	0	2	2	2	2	2	2	2	1	0	0	2	0	2	2	2	2	2	2	0	2	0	2	0	2	0	2	2	2	2	1	2	2	2	2	2	2	2	2	0	2	0
S_Vung_CA656	CTAGCAACTATTATGTAAATGAGTTTTACTCAAGTTTACTTTAGTAATTGGGTAACTGGGTTTTCTGCA	3	20097130	0	2	0	2	0	0	2	2	0	2	2	2	0	0	0	1	0	2	0	2	2	0	2	0	0	0	2	0	2	0	2	2	2	2	0	2	2	2	2	2	0	2	0	0	0	0
S_Vung_CA657	GCGGGGGTTTCTGGGCTGGGCCGCGACGGAGCCCATGAGTTCGGCAAGAATCATGGAGGCGGTGCTGCA	3	20351610	2	2	2	2	0	2	2	2	2	2	2	2	0	0	0	2	0	2	2	2	2	2	2	0	2	0	2	0	2	0	2	2	2	2	0	2	2	2	2	2	2	2	2	0	2	2
S_Vung_CA658	CTAAATCAGAAATTTGTTCCGTAATAGATCATCAATCGTAAACATTACCAAAAAGATATAACAACTGCA	3	21296995	0	2	2	0	0	2	0	2	2	0	0	0	2	0	0	2	0	2	1	0	0	2	0	0	2	0	2	0	1	0	0	2	2	2	1	2	0	0	2	0	2	0	2	0	2	0
S_Vung_CA659	TGCAGGGATGAAGAAAGGATCGTGCACAATAAAACCATTTTGGCTATCGTTGCTGTTTTTGTTCGTTTA	3	21404963	0	0	0	0	0	0	0	0	0	0	2	0	0	0	0	0	0	0	1	0	0	0	0	0	0	0	0	0	0	0	0	0	0	0	0	0	0	0	0	0	0	0	0	0	0	0
S_Vung_CA660	TTTACCAAGCGGAATTAGTGATGAAGTTACTTGCACTCCTATGATTTAGCGGCCATAATAGTTGCTGCA	3	21477467	2	0	0	0	0	0	0	0	0	0	0	0	0	0	0	0	0	0	1	0	0	0	0	0	0	0	0	0	0	0	0	0	0	0	0	0	0	0	0	0	0	0	0	0	0	0
S_Vung_CA661	GAGGTATAAAATCATCCTCAAAAACAATGACAAGGTACTGGAAGAGTAACATGTTCCTCAAGGGCTGCA	3	21479996	1	2	0	0	0	0	0	0	0	0	0	0	0	0	0	0	0	0	1	0	0	0	0	0	0	0	2	0	0	0	0	0	0	0	0	0	0	0	0	0	0	0	0	0	0	0
S_Vung_CA662	CCAATGATAGAAGATCTTTAGTTTCTAAAAATTCCACCACACCATGCTCTTCGTAGTGTCCCTTCTGCA	3	21914411	2	0	0	0	0	0	0	0	2	0	0	0	0	0	0	1	0	0	1	0	0	0	0	0	2	0	0	0	0	0	0	0	0	0	0	2	0	0	0	0	0	0	0	0	0	0
S_Vung_CA663	TGCAGAAAATGAGAATGGAGCTCAAATACCGTCTGTATCTTGTACAGTTGCACTTTTGTGTTTTGTAAT	3	21975016	0	0	0	0	0	0	0	0	0	0	0	0	0	0	0	0	0	0	1	0	0	0	0	0	0	0	0	0	0	0	0	0	0	0	0	0	0	0	0	0	0	0	0	0	0	0
S_Vung_CA664	GTAAACCTAACCGCGTCCGCCCAAGAGCACACTGCA	3	21979186	2	2	2	2	2	2	2	2	2	2	2	2	0	2	2	1	2	2	1	2	2	2	2	2	2	2	2	2	2	2	2	2	0	2	2	2	2	2	2	0	2	2	1	2	2	2
S_Vung_CA665	TGCAGCTCTTCCTTGGTTCATTCCACTCTTCACCTCTGATTCAAAACAACATTTCACTTCATTATGATT	3	22458052	0	0	0	0	0	0	0	0	0	0	0	0	0	0	0	0	0	2	0	0	1	0	1	0	0	0	0	0	1	0	0	0	0	0	1	2	0	0	0	0	0	0	0	0	0	0
S_Vung_CA666	TTCACTGCCTGAAGAAGTTGGTCCTCCCTCTGCGGAGACACCATCTGGAAACCTAGAATCCTGACTGCA	3	22476765	0	0	0	0	0	0	0	0	0	0	0	0	0	0	0	0	0	2	0	0	1	0	1	0	0	0	0	0	1	0	0	0	0	0	1	1	0	0	0	0	0	0	0	0	0	0
S_Vung_CA667	TGCAGGATTCACAGAATGACAAGTCTGAGTTGTTTCCTTGTAAGGGTATTCTTGATCAGTTCCAAGACC	3	22476843	0	0	0	0	0	0	2	0	0	2	0	0	0	0	0	0	0	2	0	2	1	0	2	0	0	0	0	0	1	0	0	0	0	0	1	2	0	0	0	2	0	0	0	0	0	0
S_Vung_CA668	GTAAGAAAATCATCAAACATCTTATCTGCTGTTGCTTCTGGTGGAACTGCA	3	22647777	0	0	0	0	0	0	0	0	0	0	0	0	0	0	0	0	0	0	1	0	0	0	0	0	0	0	0	0	0	0	0	0	0	0	0	0	0	0	0	0	0	0	0	0	0	0
S_Vung_CA669	TCAATCTTAGACTCAACAAAGAATACAACACACCCAATGGAAGGAGGAGGAGGAGCTGCTCCGCCTGCA	3	23095672	0	0	0	0	0	0	0	0	0	0	0	0	0	0	0	0	0	2	0	0	1	0	1	0	0	0	0	0	1	0	0	0	0	0	1	0	0	0	0	0	0	0	0	0	0	0
S_Vung_CA670	TGCAGTCTTCTATCATTTCTCTGGGACAAGACAAACACGTTTCTGTTATGATGCGTGAATAGATAATGT	3	23339639	0	2	0	0	0	0	0	0	0	0	0	0	0	0	0	0	0	0	0	0	0	0	0	0	0	0	0	0	1	0	0	0	0	0	0	0	0	0	0	0	0	0	0	0	0	0
S_Vung_CA671	AAACTTCGTTTTATCAGGCATAAGAAAATTTGTCTGAGACCTTTTCAGTAGCTCAGAGGGCCTGCTGCA	3	24070628	0	2	0	0	2	0	2	0	0	2	0	2	0	0	0	1	2	2	0	2	2	2	2	0	0	0	0	0	2	0	0	0	2	0	1	1	0	0	0	2	0	0	2	0	2	0
S_Vung_CA672	GTAAATTACAAATACAAATATACACAAAATTTTTATGGCGATCAGTTGTCTGCA	3	24172822	0	0	0	0	2	0	2	0	0	2	0	0	0	0	0	1	2	2	0	2	1	2	2	0	0	0	0	0	1	0	0	0	2	0	1	2	0	1	0	2	0	0	2	0	2	2
S_Vung_CA673	TGCAGGTTATAACCCATAATGCCACGTGTTTCAATCCCATGCTCTCAAAATCCCAAACGCTTTTCTCAA	3	24172888	0	0	0	0	2	1	2	0	0	2	0	0	0	0	0	1	2	2	0	2	2	2	2	0	0	0	0	0	2	0	0	0	2	0	2	2	0	0	0	2	0	0	2	0	2	0
S_Vung_CA674	TGCAGAGGGTTTCGCGGGATTGAGCCTCCAGGGGATGGTGTTGCTTCACCCATTCTTCGGGAACGATAA	3	24319808	0	2	0	0	2	1	2	2	0	2	0	2	0	0	0	1	2	2	0	2	2	2	2	0	0	0	2	0	2	0	0	0	2	0	1	2	0	0	0	2	0	0	2	0	2	2
S_Vung_CA675	TGCAGCCCCACCATAGGGCAAAAAGACCTAAAAAATATTCTTTATTTCAATAATTTTGTGTGATTGGTT	3	24478549	2	2	2	2	2	2	2	2	2	2	2	2	0	0	0	2	2	2	2	2	2	2	2	0	2	0	2	0	2	2	2	2	2	2	1	2	2	2	2	2	2	2	2	0	2	2
S_Vung_CA676	GTAAACTCCTTTTATAACTCTGCTGGCATTCCGCTTCCGCTAGATGGTTCCCTGCA	3	24688529	0	0	0	0	2	0	2	2	0	2	0	2	0	0	0	2	2	2	0	2	1	2	2	0	0	0	1	0	2	0	0	2	2	0	1	2	0	0	0	2	0	0	2	0	2	2
S_Vung_CA677	GCTTAGCTATAGGTTCCACTGCCAGTTTGGTTGTTGTCAAATTGCTGCCTTCGTGTTCCATTTTCTGCA	3	24871560	0	0	0	0	0	0	0	0	0	0	0	0	0	0	0	1	0	0	0	0	0	0	0	0	0	0	0	0	0	0	0	0	0	0	0	0	0	0	0	0	0	0	0	0	0	0
S_Vung_CA678	TGCAGGATTCCCACGGGATGCGCCGCGTTCGCTAGCCACGCACTGACGGTGCCGATGCTGGTGAAGATA	3	25655946	0	0	0	0	0	0	0	0	0	0	0	2	0	0	0	1	0	0	0	0	0	0	0	0	0	0	0	0	0	0	0	0	0	0	0	0	0	0	0	0	0	0	0	0	0	0
S_Vung_CA679	TGCAGGTTGGAGTTGTTTCAGATTATGATTTATTAGCTATTGATTCGATATCAGGTACTACGGATATCA	3	25857595	2	2	2	2	2	2	2	2	2	2	2	2	2	0	0	2	2	2	2	2	2	2	2	0	2	0	2	0	2	0	2	2	2	2	1	2	2	2	2	2	2	2	2	0	2	2
S_Vung_CA680	TGCAGATATATGGCAGGATGCACAGTCTAGGCTAATCACACAACAACAAAATGTGATTAC	3	26360885	1	2	1	2	2	2	2	2	2	2	2	2	2	2	2	2	2	2	2	2	2	2	2	2	1	2	2	2	2	2	2	2	2	1	2	2	2	2	2	2	2	2	2	2	2	2
S_Vung_CA681	ATTTTCTTGTGTGAAAAATGTTTGCGTACACGGTTTTCTTTTCTCCATGACATGTTTTGTGGGACTGCA	3	26506473	2	0	0	0	0	0	0	2	0	0	0	0	0	0	0	1	0	0	0	0	0	0	0	0	2	0	2	0	0	0	0	0	0	0	0	0	0	0	0	0	2	0	0	0	0	0
S_Vung_CA682	GTAAAAAAGAAGAAGAGAAGATATACTGTGAGATTGGCTATAAACCATAAGCTGCA	3	27208821	0	0	0	0	0	0	0	0	0	0	0	0	0	0	0	0	0	0	0	0	0	0	0	0	0	0	0	0	0	0	0	0	0	0	0	0	0	0	0	0	0	0	0	0	0	0
S_Vung_CA683	TCGCGAGTTGAGACAGTGCAACATAGGACGACCCACACTTCGACACAGCCTTCATTGCACTTTTCTGCA	3	27209159	0	0	0	0	0	0	0	0	0	0	0	0	0	0	0	0	0	0	0	0	0	0	0	0	0	0	0	0	0	0	0	0	0	0	0	0	0	0	0	0	0	0	0	0	0	0
S_Vung_CA684	GTAAAAACGCAATAACAGTCATGTAACCGACCCAATTGGTTACTGCA	3	27712520	2	0	0	0	0	0	0	2	2	0	0	0	0	0	0	1	0	0	0	0	0	0	0	0	0	0	0	0	0	0	0	0	0	0	0	0	0	0	0	0	2	0	0	0	0	0
S_Vung_CA685	TGCAGCGGCAAAGAGTAAAAATGTCTTTAGTAGCACAATCATTCAACTTGACCTGTTGTAAAGTGAAAT	3	27833526	2	0	0	0	0	0	0	0	2	0	0	0	0	0	0	2	0	0	0	0	0	0	0	0	0	0	0	0	0	0	0	0	0	0	0	0	0	0	0	0	2	0	0	0	0	0
S_Vung_CA686	ATCTGGATCTCCTCCTTGCATGACTTCATTCCATTCACCAGTATTTGAATTCTATTGAAATAATCTGCA	3	28030671	2	0	0	0	0	0	0	0	0	0	0	0	0	0	0	1	0	0	0	0	0	0	0	0	0	0	0	0	0	0	0	0	0	0	0	0	0	0	0	0	0	0	0	0	0	0
S_Vung_CA687	GTAATAACCCCCTATTGAAATTTACAAGCATTCAATCTCCACCGGCTGCA	3	28169376	0	0	2	0	2	0	0	2	0	0	0	0	2	2	2	0	2	0	0	0	0	2	1	2	2	2	0	0	0	2	2	0	0	0	0	0	0	0	2	2	0	0	0	2	0	2
S_Vung_CA688	TGCAGGAAGCTCTGAAGGAGAAGAGGTTCTTTGGAGGAGAGAGCATAGGATTGGTAGATATTGTTGCTA	3	28495975	2	2	2	2	2	2	2	2	2	2	2	2	2	0	0	2	2	2	2	2	2	2	2	0	2	1	2	0	2	2	2	2	2	2	1	2	2	2	0	2	2	2	2	2	2	2
S_Vung_CA689	TGCAGATATAAAGCAAAATAGAGACGGTTTGAACCCACAAAAAGGACTTTTAC	3	28665347	2	0	0	0	0	0	0	0	0	0	0	0	0	0	0	1	0	0	0	0	0	0	0	0	0	0	0	0	0	2	0	0	0	0	0	0	0	0	0	0	0	0	0	0	0	0
S_Vung_CA690	CCCTTTGACTTTCCAACCAAAAACTCTAAATCTTTCTGCAATCCAACTCTAGTGCTTTCAAAATCTGCA	3	30303957	2	0	0	0	0	0	0	2	0	0	0	0	0	0	0	0	0	0	0	0	0	0	0	0	0	0	0	0	0	2	0	0	0	0	0	0	0	0	0	0	0	0	0	0	0	0
S_Vung_CA691	TGCAGGGAGATTCGTTTTTTTATCCTTTGAAAATCTTTGTTACCATTTCAAATAAAAATCGAGAAAACA	3	31688660	2	0	0	0	0	0	0	2	0	0	0	0	0	0	0	1	0	0	0	0	0	0	0	0	0	0	0	0	0	2	0	0	0	0	0	0	0	0	0	0	0	0	0	0	0	0
S_Vung_CA692	TGCAGCTTGGAATTTTGGGTTGTGTAATTGTGATCTATAAGGCGTCTAGCGGTGCTTTAC	3	32739431	2	2	2	2	2	2	2	0	2	2	2	2	2	0	0	2	2	2	2	2	2	2	2	0	2	0	0	0	2	2	2	2	2	2	2	2	2	2	1	2	2	2	2	2	2	2
S_Vung_CA693	TGCAGAATTACCAAGTTACTTGCATCTCATTCATCAGGTCTTGAAACCAACACCTCTTATGCGTTGTTA	3	35973102	0	0	0	0	0	0	0	0	0	0	0	0	0	0	0	0	0	0	0	0	2	0	0	0	2	0	0	0	0	0	0	0	0	0	0	0	0	0	0	0	0	0	0	0	0	0
S_Vung_CA694	CACAAAGGCTTCAAATAAGGTTTCAAATATCCAAATCCTAACACTGCATGGAGTTCTTATACTGCTGCA	3	35975023	0	0	0	0	0	0	0	0	0	0	0	0	0	0	0	0	0	0	0	0	2	0	0	0	2	0	0	0	0	0	0	0	0	0	0	0	0	0	0	0	0	0	0	0	0	0
S_Vung_CA695	TGCAGAGTAGGAGATCTCAATCTCGAGAAGACCTGCATTCTTCATTGGCTGAGACGCATATGGTGAAGG	3	36373935	0	0	2	2	0	0	0	2	0	0	0	0	0	0	0	1	0	0	0	0	0	0	0	0	2	0	0	0	0	0	0	2	0	2	0	0	0	2	0	0	0	0	0	0	0	0
S_Vung_CA696	TGCAGAAGCAGAAATTATCCTTGTGGAGGCATTCATTTCAAAGAGACTGAGACTTTCACCCTGTTTCAA	3	36440694	0	2	0	0	2	2	2	2	2	2	2	2	2	0	0	1	2	1	0	2	2	2	2	0	2	0	2	0	2	0	2	0	2	0	2	0	2	0	2	2	2	2	2	0	2	2
S_Vung_CA697	GGCGGTGGCCGAATGAAACCCCGCATGCTATACTTTGAAGATTCCGATGCTTTTGAAACCCTCACTGCA	3	36712712	2	0	0	0	0	0	0	0	0	0	0	0	0	0	0	1	0	0	1	0	0	0	0	2	2	1	0	0	0	2	0	0	0	0	0	0	0	0	0	1	0	0	0	2	0	0
S_Vung_CA698	TGCAGCATCATTTGATTCACGTGGTTTATCATTTGAATTGTTTATTAGAATAACTTCCGAGGAATGTAA	3	36942426	0	0	2	2	2	2	2	2	2	2	2	2	1	0	0	2	2	2	1	2	2	2	2	0	0	0	2	0	2	0	2	2	2	2	2	2	2	2	0	1	2	2	2	0	2	2
S_Vung_CA699	TGCAGTGCAGCCATTGTTGCACAGTAACAAACATTTGACATGCACTTCGATCTCTTGCGATCCCCTTTC	3	37140396	2	2	2	0	0	0	0	2	0	0	2	0	2	2	2	2	0	0	2	0	2	0	1	2	0	1	2	2	2	2	2	0	0	2	1	0	2	0	2	0	2	2	0	2	2	2
S_Vung_CA700	TGCAGGAAAGAATTTTGCCCTGGTGGGGCACAGTGGATGTGGTAAAAGTTCAGTCATCTCACTCATACT	3	37187740	2	0	0	0	0	0	0	0	0	0	0	0	0	0	0	0	0	0	0	0	0	0	0	0	0	0	0	0	0	0	0	0	0	0	0	0	0	0	0	1	0	0	0	0	0	0
S_Vung_CA701	TGCAGAATAACCAATTGCAACAAGTATTTTCTGGAATGATCGTTCTGTCGGTTCCAATCACACACAACA	3	37540948	0	2	0	2	2	2	2	2	2	2	2	2	1	0	0	0	2	2	1	2	0	2	2	0	2	0	2	0	2	0	2	2	2	0	1	2	2	2	1	1	2	2	2	0	2	2
S_Vung_CA702	TGCAGCAGTGGAAAAAGGCACAACCAGAAATGCAATGTGCTTCCATTTTATATCCTCGCACCCATAAAA	3	38023539	2	0	0	2	0	1	2	2	2	2	2	0	1	0	0	1	0	0	2	2	0	0	1	2	2	0	2	0	2	2	1	2	0	0	0	2	2	0	0	2	2	2	0	2	2	0
S_Vung_CA703	GTAAAAATAGAAAATGGATTATAAAATATAGCTTTGGCTGCTGGATCCGGTCACTTCTGCA	3	38087381	2	2	2	2	2	2	2	2	2	2	2	2	1	0	0	1	2	2	2	2	2	2	2	2	2	1	2	0	2	2	2	2	2	2	1	2	2	2	0	2	2	2	2	2	2	2
S_Vung_CA704	TACATTGGAATACTGAACCAACAATTATAGCTCCTTGGAGCTCCCTCATTATGTGCCTAAATTTCTGCA	3	38245114	0	0	0	0	0	0	0	0	0	0	0	0	0	0	0	0	0	0	0	0	0	0	0	0	0	1	0	0	0	0	0	0	0	0	0	0	0	0	2	0	0	0	0	0	0	0
S_Vung_CA705	GTAAATGTAGTAATTTTATCCACTATAAACTTAGCACACCAAAATCATTCTGTACTGCA	3	39759444	0	2	2	2	2	2	2	2	2	2	2	2	2	0	0	1	2	2	2	2	2	2	2	0	2	0	2	0	2	2	2	2	2	2	1	2	2	2	1	2	2	2	2	2	2	2
S_Vung_CA706	TTTTCAAAAGTAGCTGAAGGGATATTGAATGAGGAAGAGAAAAAAATAGCAACAAATATTGGTGCTGCA	3	40520247	0	0	0	0	0	0	2	0	0	2	0	0	0	0	0	0	0	2	0	2	0	0	0	0	0	0	0	0	2	2	0	0	0	0	0	0	0	0	0	0	2	0	0	2	2	0
S_Vung_CA707	AGTTACAAAAAACTACTACTTGTCTAGAGTCAAACATGTTTTTGTTTCCATTTTTCATTCCACTCTGCA	3	40554960	0	0	0	0	0	0	2	2	0	2	0	0	0	0	0	1	0	2	0	2	2	0	0	0	0	1	2	0	2	2	0	0	0	0	0	0	0	0	0	0	2	0	0	2	2	0
S_Vung_CA708	AGAAAACATTCTTTTATGTACGAGGTTGGTTTCTTGCATCAAGGTGCTCATAAACAACTCTATGCTGCA	3	40582753	0	0	0	0	2	1	2	0	0	2	0	0	0	0	0	0	2	2	0	2	0	0	0	0	0	0	0	0	2	0	0	0	0	0	0	0	0	0	0	0	2	0	0	0	2	0
S_Vung_CA709	CAGCTTGTTTTATGGTTGGAATTTAGATTTCAAGTCCAGTCGATGAAGGCGATTCTCATTTTTACTGCA	3	40589027	0	2	0	0	2	2	2	2	0	2	0	0	0	0	0	1	2	2	0	2	0	0	0	0	0	0	2	0	2	2	0	0	0	0	0	0	0	0	0	0	2	0	0	2	2	0
S_Vung_CA710	ATTGTGAGAGTAATGATCCTGCTGTTGATTTGTGGTCTGTCAGTGATCCTGCCTAGTGCCCAATCTGCA	3	40592153	0	0	0	0	2	1	2	2	0	2	0	0	0	0	0	2	2	2	0	2	0	0	0	0	0	0	0	0	2	2	2	0	0	0	0	0	0	0	0	0	2	0	0	2	2	0
S_Vung_CA711	CAATTTCATCTAATTATACAATTTGTGGTAATATACACTTTCAGCTAAACAAACCACAATTGAACTGCA	3	40764439	0	0	0	0	0	0	0	2	0	0	0	0	0	0	0	0	0	0	0	0	0	0	0	0	0	0	0	0	0	0	0	0	0	0	0	2	0	0	0	2	0	0	0	0	0	0
S_Vung_CA712	TGTTCTGCTATAAGTATGTGTACATATGTGCGGACATTGAATTATGAGTGCTATTTTCTTCTTACTGCA	3	40874119	0	0	0	0	0	0	0	0	0	0	0	0	0	0	0	1	0	0	0	0	0	0	0	0	0	0	0	0	0	0	1	0	0	0	0	2	0	0	0	2	0	0	0	0	0	2
S_Vung_CA713	TGCAGCGGATATTTCATTATCAAATTCAGCAGCTACCGGAAAGAAAGGTTTGGAAGCTGGTAAGTATTT	3	40874179	0	0	0	1	0	0	0	0	0	0	0	0	0	0	0	0	0	0	0	0	0	0	0	0	0	0	0	0	0	0	0	0	0	2	0	0	0	0	0	0	2	0	0	0	2	0
S_Vung_CA714	TGCAGTGACAGAGAGTCTACCGTTTTCTGAGCTGTGCAAGAACGAATTATCATTACTGGATCTCTATTC	3	40942775	0	2	2	2	2	2	2	2	2	2	2	2	0	0	0	1	2	2	1	2	2	2	2	0	2	1	2	0	2	2	2	2	2	0	1	2	2	2	2	0	2	2	2	2	2	2
S_Vung_CA715	TGCAGAGATAGATGAATAAGATTCAGCAACAGTATGCAAGTGACATACGGTGAACCAATCAAAGTAGTT	3	41416562	0	0	0	0	0	0	0	2	0	0	0	0	0	0	0	1	0	0	0	2	0	0	0	0	0	0	2	0	0	0	0	0	2	2	1	2	0	0	0	2	0	0	0	0	0	2
S_Vung_CA716	TGCAGCTTGTATGGCAATTTTAGCTACTCTGCCAATTGTAGAGTTGAAAGATAAAATTGCCCCAATGTT	3	41459417	0	0	0	0	0	0	0	2	0	0	0	2	0	0	0	2	0	0	0	2	0	0	0	0	0	0	0	0	0	0	0	0	2	0	1	2	0	0	0	2	0	0	0	0	0	2
S_Vung_CA717	TGCAGAATAGTGGAGTTTTGTTTGCTGTCAGAAACAAATTCTCAACTGTGTACAATCACATAGGATATA	3	41779011	2	2	0	2	0	0	0	0	2	1	0	0	0	0	0	2	0	0	1	2	0	2	0	0	0	0	2	0	2	0	2	2	0	0	0	2	0	2	0	2	2	0	2	0	2	0
S_Vung_CA718	CTCGTTGCCCTGCGAATTTTGTTCCTTTGTCTCCCATCACCTTCCTAGAGCGAGCAGCCAAGGTCTGCA	3	41802890	2	0	0	2	0	0	0	2	0	0	0	0	0	0	0	2	0	0	0	2	0	2	0	0	0	0	0	0	2	0	2	2	0	0	0	2	0	2	0	0	2	0	2	0	2	0
S_Vung_CA719	TGCAGAGACAGAACCTCGGTCGTGTATGGATCTCTGGAGTATAACTGGGGTGAAACCCATCAACGCTGT	3	41802954	2	0	0	2	0	0	0	2	2	0	0	0	0	0	0	2	0	0	0	2	0	2	0	0	0	0	2	0	2	0	2	2	0	0	0	2	0	2	0	0	2	0	2	0	2	0
S_Vung_CA720	TGCAGGAAAGCTGTCCAATCTTTCTACATGTTTGTCAACGAAACCATTAC	3	41923082	2	2	2	2	2	1	0	0	2	0	0	0	0	0	0	2	2	2	1	2	0	2	0	0	0	0	2	0	0	0	2	0	0	0	0	0	0	2	1	2	2	0	2	0	2	0
S_Vung_CA721	TGCAGATCCGCCGGCGATACCTCTCTCGCCACCGACGCATCCAACGCCTCCCCCTCCTTCTTCGCCTCC	3	42298050	0	0	0	0	0	0	0	0	2	0	0	0	0	0	0	0	0	0	0	0	0	0	0	0	2	0	0	0	0	0	0	0	0	0	0	0	0	0	0	0	0	0	0	0	0	0
S_Vung_CA722	TTTGAGCAAAGGTCAGCATGTAAAACCCCTATAACTGTTAGAGGATAGTGTCCCGCTTGTGTTTCTGCA	3	42449017	0	0	0	0	0	0	0	0	0	0	0	0	0	0	0	0	0	0	0	0	0	0	0	0	0	0	0	0	0	0	0	0	0	0	0	2	0	0	0	0	0	0	0	0	0	0
S_Vung_CA723	TCAACTGCTGCATATAAGAAATGGGAGAAGGCTGCAATTGCTGGCGTTTCTTTAGTTGCAGATGCTGCA	3	42464848	0	0	0	0	0	0	0	0	0	0	0	0	0	0	0	0	0	0	0	0	0	0	0	0	0	0	0	0	0	0	0	0	0	0	0	2	0	0	0	0	0	0	0	0	0	0
S_Vung_CA724	GCTTTGACATCAATCACCCTTTCTAGCTCAACGGCCAAACCTGTCATTTGTCAAGATTCACTTTCTGCA	3	42473097	0	0	0	0	0	0	0	0	0	0	0	0	0	0	0	0	0	0	0	0	0	0	0	0	0	0	0	0	0	0	0	0	0	0	0	2	0	0	0	0	0	0	0	0	0	0
S_Vung_CA725	CAGGTCTCACCAATGCACGGCCCCAGCGTGGCCCATGATCTACTCAACATGGACAACACGCATCCTGCA	3	42483670	2	2	2	0	0	0	0	2	0	0	0	0	0	0	0	0	0	2	0	0	2	0	0	0	0	1	0	0	0	0	2	2	2	0	1	0	0	0	2	0	0	2	0	0	0	2
S_Vung_CA726	TGCAGCTACGTAAGGATTTTCTGTTACCATTGCGCTACGCATCGAGAGACCAAATGCTAGGTTAGTGTC	3	42483762	0	0	0	0	0	0	0	0	0	0	0	0	0	0	0	0	0	0	0	0	0	0	0	0	0	0	0	0	0	0	0	0	0	0	0	2	0	0	0	0	0	0	0	0	0	0
S_Vung_CA727	AGGGAAGAAAAACATAGGCTTTGAGATGGTAGACAAAAGAGACAACAAAGGCATATTTCAAGTTCTGCA	3	42490160	2	2	2	2	0	0	0	2	0	0	0	0	0	0	0	1	0	0	0	0	2	0	0	0	0	1	0	0	0	0	0	2	2	0	0	0	2	2	1	0	0	2	0	0	0	2
S_Vung_CA728	TAGGGTTTTCTTTTCTCTGAGAAAATATTGACCACTGGATGGTACTTGTTACACAGACCTACTACTGCA	3	42698581	0	0	0	0	0	0	0	0	0	0	0	0	0	0	0	2	0	0	0	0	0	0	0	0	0	0	0	0	0	0	0	0	0	0	0	0	0	0	0	0	0	0	0	0	0	0
S_Vung_CA729	TGCAGTTATAGCGTTTCTTCCGGGATTTTCACTTTTCAGTCCAAAAACAACAGGTTTGTAGCTTGAATT	3	42918667	2	0	0	0	0	0	0	2	0	0	2	2	0	0	0	1	0	2	0	0	2	0	1	0	2	1	0	0	0	0	0	2	2	2	1	2	2	0	2	2	0	2	0	0	0	0
S_Vung_CA730	GTAATTTTATGATTGAGAAGGAATTTTTGGGGTAGTTTTTCGACTAATTTCTACAGTTTGTACTCTGCA	3	42946063	0	0	0	2	0	2	2	0	0	2	0	0	1	0	0	1	0	0	1	2	0	2	1	0	0	0	0	0	2	0	0	0	0	0	0	0	0	2	0	0	2	0	2	0	2	0
S_Vung_CA731	TGCAGGAATCTCGTTGTTGGTAGTGTTGTCTTGTTGGTTGTTGTTACTCCCTCTCCCTCCGCCTAATGA	3	43133430	0	0	0	2	0	2	2	0	0	2	0	0	2	0	0	1	0	0	1	2	0	2	1	0	0	0	2	0	2	0	0	0	0	0	0	0	0	2	0	0	2	0	2	0	2	0
S_Vung_CA732	AAGATAACTACATGTTTTTACTTGTCTTTTTCTTCTGCCAGCTGTAAGTGATTATCGGCAATCTCTGCA	3	43177275	0	0	0	0	0	2	2	0	0	2	0	0	2	0	0	2	0	0	1	2	0	2	1	0	0	0	0	0	2	0	0	0	0	0	0	0	0	0	0	0	2	0	2	0	2	0
S_Vung_CA733	TGCAGGAACATCAAAAGCCGTACAGTTTCATACCTTTTGGATCAGGGCCTAGGACATGCCTTGGGATCA	3	43339516	0	0	0	0	0	2	2	0	0	2	0	0	2	0	0	1	0	0	1	2	0	2	1	0	0	0	0	0	2	0	0	0	0	0	0	0	0	0	0	0	2	0	2	0	2	0
S_Vung_CA734	GTAATAAGAACAAAGCAGCAGAGGGTCGTCTATATCTGCA	3	43339863	0	0	0	0	0	2	2	0	0	2	0	0	1	0	0	1	0	0	1	1	0	2	2	0	0	0	2	0	2	0	0	0	0	0	0	0	0	0	0	0	2	0	2	0	2	0
S_Vung_CA735	TGCAGTAATGGAACCACAACTTCTGGAAAACCCTCCAAACTAGGCCTCATCTTCTGCAACCACCAATAG	3	44005335	1	0	0	0	0	0	0	0	0	0	0	0	0	0	0	0	0	0	0	2	0	2	0	0	0	0	0	0	2	0	0	0	0	0	0	0	0	0	0	0	2	0	2	1	2	0
S_Vung_CA736	TAATCATCGTGACTCTTCCTAATTCTTTTCCTCCATTTTCCATCAGATATCAGATGGCACGTGACTGCA	3	44156401	0	0	0	0	0	1	0	0	0	0	0	0	0	0	0	1	0	0	0	2	0	2	0	0	0	0	0	0	2	0	0	0	0	0	0	0	0	0	0	0	2	0	2	0	2	0
S_Vung_CA737	CCTCATTTATACATAATGACAAAGACAATAATATGAATTAGCTAGCATAAGTGTAACAAATAACCTGCA	3	44325936	0	0	0	0	0	0	0	0	0	0	0	0	0	0	0	0	0	0	0	2	0	0	0	0	0	0	0	0	0	0	0	0	0	0	0	0	0	0	0	0	2	0	0	0	2	0
S_Vung_CA738	TGCAGCATTTGAAGGAGCAGTTTGCACTTTTAGAGCCAAACAAAACTAACACTATTAGCTTGGAAAATA	3	45073473	2	2	2	2	0	2	2	2	0	2	2	2	1	0	0	2	0	2	2	2	2	2	2	2	2	1	2	2	2	2	1	2	2	2	1	2	2	2	1	0	2	2	2	2	2	2
S_Vung_CA739	GTAAAAAAGATTTGGTCGACATGCATGCGCACCATCAAAAATGGAGTCTGCA	3	45189417	2	2	2	2	0	0	2	2	0	2	2	2	1	0	0	2	0	2	2	2	2	2	2	2	2	1	2	2	2	2	2	2	2	2	1	2	2	2	2	0	2	2	2	2	2	2
S_Vung_CA740	ATTAGTTTATGCAATAATTTACAGAAGTTATAACAAATAACGTATATAAATTAGGAATGTCACGCTGCA	3	45474826	2	2	2	2	0	2	2	2	0	2	2	2	0	0	0	1	0	2	2	2	2	2	2	2	2	1	2	2	2	2	2	2	2	2	1	2	2	2	1	0	2	2	2	2	2	2
S_Vung_CA741	TGCAGGCTTCTGCGTGGGCAAGATTCGTGGGTCATTGGTTGCCAATGAGTTCATGAGATTTTCTTGGGT	3	45734458	2	2	2	2	0	2	2	2	2	2	2	2	2	0	0	2	0	2	2	2	2	2	2	2	2	1	2	2	2	2	2	2	2	2	1	2	2	2	2	2	2	2	2	2	2	2
S_Vung_CA742	GTTATTATAAGTAAAATATAAGGTCCCTTTTGTTTTGAATCTGATGCAGGGTTTGACTTTGTATCTGCA	3	46386662	2	0	0	0	0	0	0	0	0	0	2	0	0	0	0	0	0	0	0	0	0	0	0	0	0	0	0	0	0	0	0	1	0	0	0	0	0	0	1	0	0	0	0	1	0	0
S_Vung_CA743	AGTAATTACCACTTGGTTTGAATATACAAAATAAACATTGTTAGTAACTTGGTATACATCTTTCCTGCA	3	46564059	0	2	0	2	0	2	2	0	2	2	2	2	0	0	0	2	0	2	2	2	2	2	2	0	2	1	2	0	2	0	2	2	2	2	1	2	2	2	2	2	2	2	2	0	2	0
S_Vung_CA744	TCGTCGTGCCTGACTCCTCGGAGGTCATCGACGGCGACACCGGCCGTCGGTTTTCAACCTTCTTCTGCA	3	46709940	2	0	2	2	0	2	2	2	2	2	0	2	1	0	0	1	0	2	2	2	2	2	2	0	2	1	2	0	2	0	2	1	2	2	1	2	2	2	1	2	2	2	2	0	2	2
S_Vung_CA745	TGCAGATGAATGAGATGAAAGCTTTTGTATTGATTTTCTACATGTATTAGAATTTACCATTATTTTCAT	3	46865754	2	2	0	2	0	2	2	0	0	2	2	2	2	0	0	2	0	2	2	2	2	2	2	0	2	1	2	0	2	0	2	2	2	2	1	2	2	2	1	2	2	2	2	0	2	2
S_Vung_CA746	GTAATGAACAAGGCCTAGCTAATACATCTGACAATTGAATCTAACCTTCACCACTGTGCAGTCGCTGCA	3	47101002	0	0	0	0	0	0	0	0	0	0	0	2	0	0	0	0	0	2	0	0	0	0	0	0	0	1	0	0	0	0	0	0	2	0	1	0	0	0	0	0	0	0	0	0	0	2
S_Vung_CA747	TGCAGTCACGTTTCTTGTTCACTGGCCCAGTTCTCCACAGCACTGCTTTGACTTTCTATGAATCCTCCT	3	47602367	2	2	0	2	0	0	2	0	2	2	2	2	2	0	0	2	0	2	2	2	2	0	1	0	2	1	2	0	2	2	2	2	2	2	1	2	2	2	2	2	2	2	0	2	2	2
S_Vung_CA748	TGCAGGTTTGGGAGAAGAGCGGGTACAATACCGTTGAGTGGGTTCGTTATATTACAAAAGCAGGATCCT	3	47728932	0	0	0	0	0	1	0	2	0	0	0	0	0	0	0	0	0	0	0	0	0	2	1	0	0	0	0	0	0	0	0	1	0	0	0	0	0	0	0	0	0	0	2	0	0	0
S_Vung_CA749	TGCAGAAAAGCTTGGCACCAAGCAATCACATCCTTTAGTAGAAACACATAATCAGACTCAGTATGAGTA	3	47756836	0	2	2	0	0	2	2	2	2	2	0	2	0	0	0	0	0	0	2	2	2	2	2	0	2	1	2	0	2	0	2	1	2	2	2	0	2	0	0	2	2	2	2	0	2	2
S_Vung_CA750	TGCAGAAGAAGTAATCGAGATGAATTCGAGTCAAATGAATACCAAATTGACGTTATGGTCACTTTGTTA	3	47901822	0	0	0	0	2	0	0	0	0	0	0	0	0	0	0	0	2	0	0	0	0	0	1	0	0	0	0	0	0	0	0	0	0	0	0	0	0	0	0	0	0	0	0	0	0	2
S_Vung_CA751	TACCCTTCAACTTTGCACGGAGTAATTTGCTAGGAGAGTACAAAGGTGAGTGAGCAACTCAACTCTGCA	3	48392125	0	0	0	0	0	0	0	0	2	0	0	0	1	0	0	2	0	2	2	2	0	2	2	0	0	1	2	0	2	0	0	1	0	2	0	0	0	0	0	0	0	0	2	0	0	0
S_Vung_CA752	TGCAGGGTTGAATGAATAATGTGCTTTGGACTTTTGGGTCAAAGAAAAGTAAAGAAATTTTAGGGTAAA	3	48483907	0	0	0	0	0	0	0	0	2	2	0	0	1	0	0	1	0	2	2	2	0	0	2	0	0	2	0	0	2	0	0	1	0	2	0	0	0	0	0	0	0	0	2	0	0	0
S_Vung_CA753	GTAACAGTTCAGGAGTTTTGTTGGGAATTATTAGGCCTTGAGAATTCTGACTGCA	3	48490986	0	2	0	0	0	2	0	0	2	2	0	0	1	0	0	1	0	2	2	2	0	2	2	0	0	1	2	0	2	0	0	1	0	2	0	0	0	0	2	0	0	2	2	0	0	0
S_Vung_CA754	TGCAGAATGGACAAAGTAAGTAAATGTTTGAAGAAAGTGAAGAGATAGGTTACAGATATGTCATAGACG	3	48597395	0	0	2	0	0	2	0	2	2	2	2	0	0	0	0	1	0	0	2	2	0	2	1	0	0	1	0	0	2	0	0	2	0	2	0	0	0	0	0	0	0	0	2	0	0	0
S_Vung_CA755	TGCAGCCTGCTTGCCATCCTTCCCGCCTCGTCTCAGAAAAAAATCATGAGCGATTCAAGTGACCGCTTC	3	48606010	0	0	0	0	0	1	0	0	0	1	0	0	2	0	0	0	0	0	0	2	0	2	0	0	0	1	2	0	2	0	0	1	0	0	0	0	0	0	0	0	0	0	2	0	0	0
S_Vung_CA756	GCACCACCATCTGCGCAGCTTCACGCCACCTCCATGAACACCATCGCGCACCACCATAGCAGCTCTGCA	3	49078948	0	0	0	0	0	0	0	0	0	0	0	0	0	0	0	0	0	0	0	0	0	0	0	0	0	0	0	0	0	0	0	0	0	0	0	0	0	0	0	0	0	0	0	0	0	0
S_Vung_CA757	TGCAGAAGCAGATTGATTCCAACCAATGTGAAGGAAGGGAAGGCAGAGAGATGCATGACGTGACCGCAA	3	49523474	0	0	0	0	0	1	0	0	2	0	0	0	0	0	0	1	0	0	0	0	0	2	0	0	0	0	0	0	0	0	0	0	0	2	0	0	0	0	0	0	0	0	2	0	0	0
S_Vung_CA758	GTAAATTTGCTTGGTTCATAAGGAAATTTGGAGAGGGGTTTGGTATCTCCTCCTGCA	3	49656137	2	2	0	2	0	2	2	0	2	2	2	0	1	0	0	2	0	2	2	2	2	2	2	0	0	1	2	0	2	0	2	1	2	2	1	2	2	2	2	2	2	2	2	0	2	0
S_Vung_CA759	TGCAGAAAAAACATTTTTGAAGTTAGCTACCCGTTGCCTAATGGCTTTGTGGCAAGATAGAGAGCATAT	3	50087057	2	0	0	0	0	0	0	0	0	0	0	0	0	0	0	0	0	0	0	0	0	2	0	0	0	0	0	0	0	0	0	0	0	2	0	0	0	0	0	0	2	0	2	0	2	0
S_Vung_CA760	TGCAGTCCATGGACCTTTCTTCACCCCAAGTTTGTCACAGCAGGGTTGCCTCCCCATACCACTAGCACA	3	50152501	2	0	0	0	0	1	0	0	0	0	0	0	0	0	0	0	0	0	0	0	0	0	0	0	2	0	0	0	0	0	0	0	0	2	0	0	0	0	0	0	0	0	2	0	0	0
S_Vung_CA761	ATAGTTTTACTGATATGAACATGAAGGTTGTATTTGATTACTACATGTTACTGACATTTGATTTCTGCA	3	50204621	2	0	0	0	0	1	0	0	0	0	0	0	0	0	0	0	0	0	0	2	0	2	0	0	2	0	2	0	0	0	0	0	0	2	0	0	0	0	0	0	0	0	2	0	0	0
S_Vung_CA762	TGCAGGGTCCCTGTCCTAACTGTGGTACCGAAAACACCTCTTTCTTTGGGACTATACTGTCAATTTCAA	3	50204657	2	0	1	0	0	2	0	0	0	0	0	0	0	0	0	0	0	0	0	2	0	2	0	0	2	0	2	0	0	0	0	1	0	2	0	0	0	0	0	0	0	0	2	0	0	0
S_Vung_CA763	GGAATTGGTAGCCGACTTAGCCCCCAACGTGCTCGTACTCACCGCCGCCGAGTTAGAACCGTTACTGCA	3	50296197	2	0	0	0	0	0	2	0	0	0	0	0	0	0	0	0	0	0	0	2	0	0	0	0	2	0	0	0	0	0	0	0	0	2	0	0	0	0	1	0	0	0	0	0	0	0
S_Vung_CA764	TGCAGGAAAATTCTAACTTCTTTGCCCTTGTCCTGGAATCGTTTTCAGATGAAAACGGTTGTCTATGTC	3	50425928	0	2	2	0	0	2	2	1	2	2	2	2	2	0	2	0	0	2	2	2	2	2	2	0	0	1	2	0	2	0	2	2	2	0	0	0	2	0	1	0	2	2	1	0	2	0
S_Vung_CA765	TGCAGGAAGTGTTTCTATCAGAACCGTCGCCCTTATGCTTCCTCTTTCGATGCCTGCCACATTCTCGGC	3	50900101	0	0	0	2	0	0	0	0	0	0	0	0	0	0	0	0	0	0	0	0	0	0	0	0	0	0	0	0	0	0	0	0	0	0	0	0	0	2	0	0	0	0	0	0	0	0
S_Vung_CA766	TCTGTAACAAATTTCACATTTTCATATATAATTCAGGATATGTTCGCTGGAGGAATCGACACAACTGCA	3	51358414	0	0	0	0	0	0	0	0	0	0	0	0	0	0	0	1	0	0	0	0	0	0	0	1	0	0	0	0	0	0	0	0	0	2	0	0	0	0	1	0	0	0	0	0	0	0
S_Vung_CA767	ATGCGAGATTTGAGGAATCCCTTTCCTCAGCCTTCTCCATCTCAAAAAGACTGCCACCGAGGCGCTGCA	3	51499189	0	2	0	2	0	2	0	0	2	2	2	2	0	0	2	0	0	2	2	2	2	2	1	0	0	1	2	0	2	0	2	0	2	0	0	2	2	2	0	0	2	2	2	0	2	0
S_Vung_CA768	TGCAGATAAATGATTGCCAACAAGTTCATGGCCTGAAATTACTTTGTTACCTTGCCTTAC	3	51573990	0	0	0	0	0	1	0	0	0	0	0	0	0	0	0	0	0	0	0	1	0	2	0	0	0	0	0	0	0	0	0	0	0	0	0	0	0	0	0	0	2	0	2	0	2	0
S_Vung_CA769	CCTCAGTTTATGGATAACTGTTTGTGACAATATGGACAAATAATTCTGTCACAGGCAGTGGACCCTGCA	3	51796962	0	0	0	2	0	0	0	0	0	0	0	0	0	0	0	0	0	0	0	0	0	0	0	0	0	0	0	0	0	0	0	0	0	0	0	2	0	2	0	0	0	0	0	0	0	0
S_Vung_CA770	TCTATAAACCCACCTTCACCTTTTGAAGCCAGAATTTCTTGGCTCACTTTTGCCACTTCGGCAGCTGCA	3	52052865	2	2	0	0	0	2	2	0	2	2	2	2	0	0	2	1	0	2	2	2	2	2	2	0	2	0	2	0	2	0	2	2	2	2	0	2	2	0	1	2	2	2	2	0	2	0
S_Vung_CA771	TGCAGGACGAACCTAAATGGATCGGACCAATTCACATTGCCATCTTTACTTATAGTATGTTTTGCATTC	3	52297431	0	0	0	0	0	0	0	0	0	2	2	0	2	0	2	2	0	0	0	0	0	0	0	0	0	1	0	0	2	0	0	2	2	2	0	0	0	0	0	0	2	2	2	0	2	0
S_Vung_CA772	TGCAGCCTGCAAAGCATGGTGATACTCACAAGCACTACTTTAC	3	52352500	0	0	0	0	0	2	0	0	0	2	2	0	1	0	0	1	0	0	0	1	0	2	1	0	0	1	2	0	2	0	0	2	0	2	0	0	0	0	0	0	2	2	2	0	2	0
S_Vung_CA773	TGCAGCATTTTCTTACCCAAATACCTCCATAACATTTTTGCTGTTTCCTATTCCTAAAAGGCCAAGAGT	3	52564437	0	0	0	0	0	2	0	0	0	2	2	0	0	0	0	1	0	0	2	2	1	2	2	0	0	1	2	0	2	0	0	2	0	2	0	2	0	0	0	0	2	2	2	0	2	0
S_Vung_CA774	TGCAGATGGAAGGCGTGTACAATCAGTTCGATTATGTTCAAAAAAATCCATCACTACTAACTTTCATTA	3	52570301	0	2	0	0	0	0	0	0	0	2	2	0	1	0	0	1	0	0	2	2	0	0	2	0	0	1	2	0	2	0	0	2	0	2	0	0	0	0	0	0	2	2	2	0	2	2
S_Vung_CA775	TGCAGAAAAGCACCAAGTGACCAACATTAGGCAAAGTCGTAAAAGATATATCTGCTTGAGTACAATTTG	3	52608215	0	2	0	0	0	0	0	0	0	2	2	0	2	0	0	2	0	0	2	2	1	0	2	0	0	1	2	0	2	0	0	2	0	2	0	0	0	0	0	0	2	2	2	0	2	0
S_Vung_CA776	TGCAGCAAAAAATACAAATCAGACATTATAAAACTATCAAGAGATTTGAAATAAAGTGATACAGAAAAG	3	52669223	0	2	0	0	0	2	0	0	0	2	2	2	0	0	0	1	0	0	2	2	1	2	2	0	0	1	2	0	2	0	0	2	0	2	0	2	2	0	0	0	2	2	2	0	2	0
S_Vung_CA777	TGCAGGGACGTGCACTGCCAAGGCAGCCACCGCAATGCTAATCTACAGGTGCAGCACATTTTGAACAAT	3	52821638	0	0	0	0	0	2	0	0	0	2	2	0	2	0	0	2	0	0	2	0	0	2	2	0	1	1	2	0	2	0	0	2	0	2	0	2	0	0	0	0	2	2	2	0	2	0
S_Vung_CA778	TGCAGCCAGGGACTAAATCTTGAAGAATTTTCATCCTCTCGCTTATCTTTTCCCTTCGAGCCTGTAGCG	3	52828473	0	2	0	0	0	1	0	0	0	2	2	0	1	0	0	1	0	0	2	1	1	0	2	0	0	1	2	0	2	0	0	2	0	2	0	0	0	0	0	0	2	2	2	0	2	0
S_Vung_CA779	TGCAGTTGTTCTCCTTCGAGGAGGCCCCAAATGACTGCCAAAAGGTCATCCTAGAATGTGTAAATGACA	3	52898345	0	0	0	0	0	1	0	0	0	2	2	0	1	0	0	0	0	0	0	0	0	0	0	0	0	1	1	0	2	0	0	1	0	0	0	0	0	0	0	0	0	0	0	0	1	0
S_Vung_CA780	TGCAGCAATCCCTTGTGAATAAAATTTTCAGTTATCTGAAACTGAAACACTTGTTTTTCCGTTCAATAA	3	53052858	0	2	0	0	0	1	2	2	0	2	2	0	0	0	0	0	0	2	0	2	2	0	0	0	0	1	0	0	2	0	0	0	0	0	0	2	0	0	0	0	0	0	0	0	0	0
S_Vung_CA781	TAACCTAATAGCTTTCTCTTTGTCTAAACAAAAGACTTTAGTAAATTTAGCTACCAATCTATTTCTGCA	3	53251573	0	0	0	0	0	0	2	2	0	0	0	0	0	0	0	0	0	0	2	0	0	0	1	0	0	0	0	0	0	0	0	0	0	0	0	0	0	0	0	0	0	0	0	0	0	0
S_Vung_CA782	GATGGAAATACCCTATTGATCAGATTCTCAAATGCATCAGTTCCGTTCTCTTGGATGTACTTCTCTGCA	3	53304534	0	2	0	0	0	0	2	0	0	0	0	0	0	0	0	0	0	2	0	0	0	0	0	0	0	0	0	0	0	0	0	0	0	0	0	0	0	0	0	0	0	0	0	0	0	0
S_Vung_CA783	CTTCGTCTTTATTCACAAGGACCTGCAAGACATAATTCAGGGTCAAAAATGAAAAACAGGCGCTCTGCA	3	53357489	0	0	0	0	0	0	2	0	0	0	0	0	0	0	0	0	0	2	0	2	0	0	1	0	2	0	0	0	0	0	0	0	0	0	0	0	0	0	0	0	0	2	0	0	0	0
S_Vung_CA784	TGCAGGAACACAGGGTGGTTTACAAGAATGGAAAGATTACTGAAGATTCTACAAGTAATGACTCAAAGG	3	53692677	0	0	0	0	0	0	0	0	0	0	0	0	0	0	0	0	0	0	2	0	0	0	1	0	0	0	0	0	0	0	0	0	0	0	0	0	0	0	0	0	0	0	0	0	0	0
S_Vung_CA785	TGCAGGAGAAAGTAATGACTGAGAAGGCAGATGCTCATTCGAAACTGAAGTAAGCATTGGATTTTGCCC	3	53911818	0	0	2	0	0	0	0	2	0	0	0	0	0	0	0	0	0	0	0	0	1	0	2	0	0	0	0	0	0	0	0	0	0	0	0	0	0	0	0	0	0	0	0	0	0	0
S_Vung_CA786	TGCAGATGCACCATGCTGGAGCCAATTTGCGTTAGGCATAACTTCAGGCTGCTGCCACACAAGGTTAGG	3	53915970	2	0	2	2	2	2	2	2	2	2	2	2	2	0	0	2	2	0	2	2	2	2	2	0	0	1	2	2	2	0	2	0	2	2	2	2	2	2	0	2	2	0	2	0	2	2
S_Vung_CA787	CGACATGTTGAAAGAGCTCATACAATCAAGTGGAGTTTATGGATAGTGCACAAGTTATTGCTTGCTGCA	3	53970541	2	2	2	2	2	2	2	2	2	2	2	2	2	0	0	2	2	0	2	2	1	2	1	0	0	2	2	2	2	0	2	0	2	2	2	2	2	2	0	2	2	0	2	0	2	2
S_Vung_CA788	GGTTATGGAAATGAGCAAGGCACCAATGTTGTTGGCAATTGTGGTTTCTTACCCTATGATCTGTCTGCA	3	54026558	2	0	0	0	0	2	2	0	0	2	2	2	1	0	0	1	0	0	2	2	1	2	1	0	0	1	2	0	2	0	0	0	0	2	0	2	0	0	2	0	2	0	2	0	2	0
S_Vung_CA789	TGCAGAGAAACAAGAACAGGAGTCATCAAATACAGCTGATCAGGCCCCAAAACCAACCACAAATGCATC	3	54045871	2	2	0	2	2	2	2	0	2	2	2	2	2	0	0	2	2	0	2	2	2	2	2	0	0	1	2	2	2	0	2	0	2	2	2	2	2	2	2	2	2	0	2	0	2	2
S_Vung_CA790	GTAAAACACTCTTGGGACCATTGCTTGATTTCATTCACCTATCTCTGCA	3	54090229	0	2	2	2	2	0	0	2	2	0	0	0	0	0	0	1	2	2	0	0	1	0	0	0	2	0	0	2	0	2	0	0	2	0	2	0	2	2	0	2	0	2	0	2	0	1
S_Vung_CA791	AGAAAAGTAATGATTATGTTGAAAGGAGGTATACCTGATTCCCTGGCAAATAGTGAGCACCATCCTGCA	3	54112651	0	0	2	2	2	0	0	2	2	0	0	2	2	0	0	0	2	0	0	0	1	0	0	0	0	0	2	2	0	0	2	0	2	0	2	0	2	2	0	2	2	0	0	0	2	2
S_Vung_CA792	AACGCGCATTGCCATTTTTTCTTTGGTAGAGCATATAACCAAGACCAAAAATAGGAACAAAGAACTGCA	3	54383648	2	2	2	2	0	2	2	0	2	2	2	0	0	0	0	2	0	2	2	2	2	2	1	0	0	1	2	0	2	0	0	2	2	2	2	2	2	2	2	2	2	0	2	0	2	0
S_Vung_CA793	TGCAGATAGAGTCCTTAGCCAGTATTTTACTGAATTGGGTATAAAGTTCTGAGCTTATATGGCATAATT	3	54383704	2	2	2	2	0	2	2	0	2	2	2	2	2	0	0	2	0	2	2	2	2	2	1	0	0	1	2	0	2	0	2	2	1	2	1	2	2	2	2	1	2	0	2	0	2	0
S_Vung_CA794	TGAGTTGAATCGGAGAGGGGATGTTGCTGAGGGACAGCAGTCCTCCTCGGCGGTGACCACCGCACTGCA	3	54750710	0	0	2	0	2	2	0	2	0	0	2	0	0	0	0	0	2	0	0	2	0	2	0	0	0	1	2	0	2	2	0	0	0	0	0	0	0	0	0	2	2	2	0	2	2	0
S_Vung_CA795	TGCAGCATCCCTAACTGATACTACACAGGAGGTATTGCTAATTGCAATTTTTTGTTTCTCTCATTGATA	3	54926410	2	2	0	2	0	2	0	0	2	2	2	2	1	0	0	2	0	2	2	2	2	2	2	0	0	0	2	0	2	0	2	2	2	2	1	2	2	2	0	2	2	0	2	0	2	2
S_Vung_CA796	TGCAGCTGAGAGGAGAAGACTAACATGGGAACGCCTAGAAGCTGCTGCTTCTGCTGCTGCTGCTGCTGC	3	55066729	0	1	2	0	2	0	0	2	0	0	0	0	2	2	2	0	2	0	0	0	1	0	0	2	2	1	0	2	0	2	0	0	0	0	2	0	0	0	0	0	0	0	0	2	0	2
S_Vung_CA797	TGCAGAATAAAGTTAGGAGAACACACACAAGTCTCCATTTGTGTTGAATAAGGGAGTGTGTCTGACACG	3	55074162	0	0	0	0	0	0	0	0	2	0	0	0	0	0	0	0	0	0	0	0	0	0	0	0	2	0	0	0	0	0	0	0	0	0	1	0	0	0	0	0	0	0	0	0	0	0
S_Vung_CA798	TGCAGAGGAATTTGCTTAGGCTGTTGTCTTCAGTTTGAGTTCTACACATTATTTTGGTTTATGATTATT	3	55154144	0	0	2	0	2	0	0	2	2	0	0	0	0	0	0	1	2	0	0	0	0	0	0	0	2	0	0	0	0	2	0	0	0	0	0	0	0	0	2	0	0	0	0	2	0	0
S_Vung_CA799	GATTTTTCTTTCAGAAAAAAAGAAGATAGAAGAATATTTACACGGTAACATTGCAGCTTGGTGGCTGCA	3	55450435	2	0	0	2	2	2	0	0	0	2	2	2	1	0	0	2	2	0	2	2	1	2	1	0	0	0	2	0	2	2	2	2	0	2	1	2	2	2	0	2	2	2	2	0	2	1
S_Vung_CA800	ATTCTTTTTCAGGAGGAAAAAATGAGTTGGATTGTTGCAGAAGCTGTGGACTATAAAGGCTTCCCTGCA	3	55649925	0	0	0	0	0	0	0	2	0	0	0	0	0	0	0	2	0	0	0	0	0	0	0	0	2	0	0	0	0	0	0	0	0	0	0	0	0	0	2	0	0	0	0	0	0	0
S_Vung_CA801	TGCAGCCAAGAATATGGCCATTCAAGGTATTTATTCCTATCCTATTTTACATAACGAGGTGCCTGCCGG	3	56258929	0	2	2	2	2	0	2	2	2	1	0	2	2	2	2	2	2	2	0	2	2	0	2	2	2	2	2	2	0	2	2	2	2	2	2	2	2	2	2	2	0	0	2	2	0	2
S_Vung_CA802	TGTTTGTTTTATCATCCTGCATTCCCATATTTGATAGCCATTCAAGCAGTGGAAAGGAAACAATCTGCA	3	56268794	2	0	0	0	0	2	0	0	0	0	2	0	1	0	0	0	0	0	2	0	0	2	0	0	0	0	0	0	2	0	0	0	0	0	0	0	0	0	0	0	2	2	0	0	2	0
S_Vung_CA803	TGCAGGGATTACAACTACCCACAAAGAGACAAACTTGCCAAGATAAAACATTGTAGTTTGGCATCCTTT	3	56273660	2	0	0	0	0	2	0	0	0	0	2	0	0	0	0	0	0	0	2	0	0	2	0	0	0	0	0	0	2	0	0	0	0	0	0	0	0	0	0	0	2	2	0	0	2	0
S_Vung_CA804	TGCAGAAGAAGCAGGATGATCCCAAGGTACTTGAATTTTCTTTACCATTTTCCCCTCGATATTGATCTA	3	56287023	2	0	0	0	0	2	0	0	0	1	2	0	2	0	0	0	0	0	2	0	0	2	0	0	0	0	1	0	2	0	2	0	0	0	0	0	0	0	0	0	2	2	0	0	2	0
S_Vung_CA805	TGCAGTTTCATCATAAATGTCAGTCTTCACGATATTGTTCAATATGATGGATGATTTTGATTGTGTGTT	3	56404193	0	0	2	0	2	0	2	2	2	0	0	2	0	0	0	2	2	2	0	0	1	0	0	0	2	1	0	0	0	2	2	2	0	0	1	0	0	0	2	0	0	2	0	0	0	2
S_Vung_CA806	TGCAGTTAGCATGCACAAAACTTGGATGAGTGAACATCAGAGAACAGTAATAATGAAGTGGTGACACAA	3	56445688	0	0	2	0	2	0	2	2	0	0	0	0	0	0	0	1	2	2	0	0	1	0	0	0	2	0	0	0	0	2	2	0	0	0	0	0	0	0	2	0	0	2	0	0	0	1
S_Vung_CA807	AGACACATGATAGACTAAGGTTAGTATATTACCATTTCAGGCATGTACTCTATTTCGTGGTTTCCTGCA	3	56483804	0	0	2	0	2	0	2	2	0	0	0	0	0	0	0	1	2	2	0	0	0	0	0	0	2	0	0	0	0	2	2	0	0	0	0	0	0	0	2	0	0	0	0	0	0	0
S_Vung_CA808	AGCCCTAAATGTTTCAGCAATTGTCAACTCTTAGGGCAACAAGCAAGAGACCTAAACCCTCACCCTGCA	3	56537891	0	0	2	0	2	0	2	2	2	0	0	0	0	0	0	2	2	2	0	0	0	0	0	0	2	0	0	0	0	2	2	0	0	0	0	0	0	0	2	0	0	0	0	0	0	2
S_Vung_CA809	ATTGCTCCTGGAGGCTTCTTTGACGCAAATTGGTTCAAGGAATTTATAAGCAAATCTGGTAAATCTGCA	3	56580584	0	2	0	1	0	2	0	0	2	1	0	2	0	0	0	0	0	0	1	2	0	2	1	0	0	0	2	0	1	0	0	1	0	0	1	1	2	1	0	1	0	1	0	0	0	1
S_Vung_CA810	TGCAGGTATACTCGTTACAATACTTTATTGCTCATCTAAGTAAAGATCATGATCCTGATACTGACAAAA	3	56713289	0	0	0	0	0	0	2	0	0	0	0	0	1	0	0	0	0	2	0	0	1	2	1	0	0	0	0	0	0	0	0	0	2	2	0	0	0	0	0	1	0	0	0	2	0	0
S_Vung_CA811	TGCAGCATAGACAAACCAAGGTTGTCATCAAACACAACTATAATCATATTATCAACAGAGTAAGTACAA	3	56749563	0	0	0	2	0	0	0	0	2	1	0	0	0	0	0	0	0	0	2	2	0	0	1	0	0	0	2	0	0	0	0	2	0	0	0	2	0	2	0	1	0	0	0	0	0	2
S_Vung_CA812	TGTATAGCATTATATCTAAGTAGCTATATCTAAAGTTTCTAGTGTCTTGAAAACATACCATCTACTGCA	3	56750503	0	2	0	2	0	0	0	0	2	1	0	0	0	0	0	0	0	0	2	2	0	0	1	0	0	0	0	0	0	0	0	2	0	0	0	2	0	2	0	0	0	0	0	0	0	0
S_Vung_CA813	CTTAGTTGCCGGTTCCTGTTCAGTTCTTCTACCCTATCCAACAGTTTGCTTATGTGATTGACGTCTGCA	3	56767788	0	0	2	0	2	0	2	2	0	0	0	2	0	0	0	1	2	0	0	0	2	0	0	0	2	0	0	0	0	2	2	0	2	2	1	0	0	0	2	0	0	2	0	2	0	2
S_Vung_CA814	TGCAGATGCAACCAAGGACAGGGCAAAATCTTTGGCTGAAATGCTTCCTCTTTTATTGTAGTCATAATG	3	56767845	0	0	2	0	2	0	2	2	0	0	0	0	0	0	0	1	2	2	0	0	2	0	0	0	2	0	2	0	0	2	2	0	2	2	2	0	0	0	2	0	0	2	0	2	0	1
S_Vung_CA815	TGCAGGTGTCATAAAAACTTCACCACTAGGGGATCGAACAGATGCAAAGTACTCGAAAACCTGCACTTA	3	56769207	0	0	2	0	2	0	2	2	0	0	0	0	0	0	0	1	2	0	0	0	2	0	0	0	2	0	0	0	0	2	2	0	2	2	1	0	0	0	2	0	0	2	0	2	0	2
S_Vung_CA816	AAAAATAAATGCAGCACAAAGTACCAAGGTACAAGTCACAAGAATCCATCCAATAACTACCAAGCTGCA	3	56809010	0	0	0	0	0	0	0	0	0	0	0	0	0	0	0	0	0	0	0	0	2	0	0	0	0	0	0	0	0	0	0	0	2	2	0	0	0	0	0	0	0	0	0	2	0	0
S_Vung_CA817	AATATGACCACTGACGTATTTTTCAGCATTGACTAGTTTTATCATCTTATGTATTGCATTTGGTCTGCA	3	57014537	0	0	2	0	2	0	0	2	0	0	0	2	0	0	0	1	2	0	0	0	0	0	0	0	2	0	0	0	0	2	0	2	0	0	1	0	0	0	0	0	0	2	0	0	0	0
S_Vung_CA818	TAACCCATGGAACCATCCATTGTAATGGCAGGTCCCGAAGCTGGTGTTCCCACGCCACCGTTTGCTGCA	3	57184218	0	0	2	0	2	0	0	2	0	0	0	2	0	0	0	1	2	0	0	0	1	0	2	0	2	0	0	0	0	2	2	2	2	2	0	0	0	0	0	0	0	2	0	2	0	2
S_Vung_CA819	TGCAGTTATACATTGATACGTCGTTGGATTTCACTGTTATTTGTTTATTTGTTGCGATGGTTGAAGAGT	3	57659883	2	2	0	2	0	2	2	0	2	2	2	0	2	0	0	1	0	2	2	2	2	2	2	0	0	1	2	2	2	0	0	2	2	2	1	2	2	2	2	2	2	2	2	2	2	2
S_Vung_CA820	GTAACGCTCCCACTTCTCTCAAGTAAGTTCACTTCTTCTCCTCATTTTGTTTCCTGCA	3	58118253	0	0	0	0	0	0	0	0	0	0	0	0	0	0	0	0	0	0	2	0	2	0	1	0	0	0	2	0	0	0	0	0	0	0	0	0	0	0	2	0	0	0	0	0	0	0
S_Vung_CA821	TGCAGCATCATCAAGTGCACCAGGAAGGTCCTGTGTACGGAGAAAAAAGAAAATTTAC	3	58450685	0	0	0	0	0	0	0	0	0	0	0	0	0	0	0	0	0	0	2	0	1	0	1	0	0	0	2	0	0	0	0	0	0	0	0	0	0	0	0	1	2	0	0	0	0	0
S_Vung_CA822	TGCAGTAATGATAACAGCTTCACGTTACAACATTCATTCATGTGACATGTTATTGTTCCTGTTTCGATG	3	58460432	0	0	0	0	0	0	0	0	0	0	0	0	0	0	0	1	0	0	2	0	0	0	0	0	0	0	0	0	0	0	0	0	0	0	0	0	0	0	0	1	2	0	0	0	0	0
S_Vung_CA823	TCATTTATTGTTTTCTCCTTGGCGTCTAAATTTTGATTACGAGAATTGGCTGGATCATCCTTAGCTGCA	3	58512619	0	0	0	0	0	0	0	0	0	0	0	0	0	0	0	0	0	0	2	0	1	0	1	0	0	0	0	0	0	0	0	0	0	0	0	0	0	0	0	1	2	0	0	0	0	0
S_Vung_CA824	ACTAATGTCTACACACAAGGCAAGGGTAACAGAGAGCAACAATTCTATCTCTGGTTTGACCCAACTGCA	3	58555328	0	0	0	0	0	0	0	0	0	0	0	0	0	0	0	0	0	0	2	0	0	0	0	0	0	0	0	0	0	0	0	0	0	0	0	0	0	0	0	1	2	0	0	0	0	0
S_Vung_CA825	TGCAGGTTATAATCTGCTTCAATTATGCAAACACTCAACTTGCTCCAGAGGAAACTTGAAAGGGTCGGA	3	58576214	2	2	2	2	2	2	2	2	2	2	2	2	2	2	2	2	2	2	0	2	1	2	1	2	2	2	2	2	2	2	2	2	2	2	2	2	2	2	2	2	0	2	2	2	2	2
S_Vung_CA826	CTCACTTTGTGTTTTTCCACCAGCTCCAGCAACTTCACCATATCGAATTTGGGCATTATCAAAACTGCA	3	58641171	0	0	0	0	0	0	0	0	0	0	0	0	0	0	0	0	0	0	2	0	2	0	1	0	0	0	0	0	0	0	0	0	0	0	0	0	0	0	0	0	2	0	0	0	0	0
S_Vung_CA827	TGCAGCCCCAACTCGAAGGGAACAGAGCAAAACAGTGTTGAGGGAATAAATATGGAAAAGTGGAAGCAC	3	58641217	0	0	0	0	0	0	0	0	0	0	0	0	0	0	0	0	0	0	2	0	0	0	1	0	0	0	0	0	0	0	0	0	0	0	0	0	0	0	0	0	2	0	0	0	0	0
S_Vung_CA828	TGCAGCGCTTATGCTGTAAGTAATGTTGGTACTATATTTCCCATGTTATAGTGTCTTGTTTTGTCTTTC	3	58680309	0	0	0	0	0	0	0	0	0	0	0	0	0	0	0	0	0	2	0	0	0	0	0	0	0	0	0	0	0	0	0	2	2	0	0	0	0	0	0	0	0	0	0	2	0	0
S_Vung_CA829	TGCAGGCTTTGTTTCCCAAAAGTGAGCTTATGCCAGGTATGTGGGTTGAACACCCTTACCTTCTTACAG	3	58772462	0	0	0	0	2	0	0	0	0	0	0	0	0	0	0	0	2	0	2	0	1	0	1	2	0	1	0	0	0	2	0	0	0	0	0	0	0	0	0	0	2	0	0	0	0	2
S_Vung_CA830	AATAAATAATACCACCGTGGACTTGGTGAATGCTCCTATATAACTTGGTGAATGCTCCAGTACTCTGCA	3	58774570	0	0	0	0	0	0	0	0	0	0	0	0	0	0	0	0	0	0	2	0	1	0	1	0	0	0	0	0	0	0	0	0	0	0	0	0	0	0	0	0	2	0	0	0	0	0
S_Vung_CA831	TGCAGTCCGTGCTTTTCTCCAATGGCACAGAATTCTGGACATCAAACCAAATGGTAAGTTTTTTTTTTT	3	58797134	0	0	0	0	0	0	0	0	0	0	0	0	0	0	0	0	0	0	2	0	1	0	1	0	0	0	0	0	0	0	0	0	0	0	0	0	0	0	0	0	2	0	0	0	0	0
S_Vung_CA832	TGCAGTCCGTGCTTTTCTCCAATGGCACAGAATTCTGGACATCAAACCAAATGGTAAGTTTTTTTTTTA	3	58797144	0	0	0	0	0	0	0	0	0	0	0	0	0	0	0	0	0	0	2	0	1	0	1	0	0	0	0	0	0	0	0	0	0	0	0	0	0	0	0	0	2	0	0	0	0	0
S_Vung_CA833	ACGCACCTAAAAAGTGTAACTACAACACCATTCTGTGAAATCTTTTCATCACATCCAAAACCTGCTGCA	3	58864915	0	2	2	2	2	2	2	2	2	2	2	0	0	0	0	0	2	0	0	2	2	2	0	2	0	1	0	0	2	2	2	2	0	0	0	2	2	2	2	2	0	0	0	0	2	0
S_Vung_CA834	TGCAGGACTAGACATTGTGCTGCCATCTCCTATGCAAGTAAGTTTGATAATCAGATACGCCCCCTCCTT	3	58944380	0	2	0	0	2	0	0	0	0	0	0	0	0	0	0	0	2	0	0	0	0	0	0	2	0	1	0	0	0	2	0	0	0	0	0	0	0	0	1	0	0	0	0	0	0	2
S_Vung_CA835	AGAAAGGGAAAAATTGCTCGGAGAAACTTTCCTTTCGTCCTTCATCGCTGTGGCAATAAGTTACCTGCA	3	59047539	0	0	0	2	0	2	0	0	0	2	0	0	2	0	0	2	0	0	0	2	0	2	0	0	0	0	2	0	2	0	0	0	0	0	0	2	0	2	0	0	0	0	0	0	2	0
S_Vung_CA836	TGCAGAACAAATCCAAATATTTGCATCTTCACAAGCAAAGCATACGGCATAGCAATGAGATTTTATTGG	3	59061680	0	0	0	0	0	0	0	0	2	0	0	2	0	0	0	0	0	0	0	0	0	0	0	0	0	0	0	0	0	0	0	0	0	0	0	0	0	0	2	2	0	0	0	0	0	0
S_Vung_CA837	GTAAAATCACAGAGTAGGCTCAGCAATACAAAGAAAGAAACAAGAGATGTTACATCTGCA	3	59069124	0	0	0	2	2	2	0	0	0	2	0	0	1	0	0	0	2	0	0	2	0	2	0	0	0	0	2	0	2	0	0	0	0	0	0	2	0	2	0	1	0	0	0	0	2	0
S_Vung_CA838	AATTTCTCATTCCTGATATTCTAGTGGCCTTTAGAAGTGCTCCATTGAAACCATAAGTCCACCCCTGCA	3	59555607	2	0	2	2	2	2	2	2	2	2	0	2	2	0	0	2	2	2	2	2	2	2	2	2	2	1	2	2	2	2	2	0	2	2	1	2	2	2	2	2	2	2	2	2	2	2
S_Vung_CA839	GTGAACTTCACCGGCCTCGTTACTCAGATGCCAATGCGATTTTCGCTCTGTTACTCGCATCACTCTGCA	3	59658746	2	2	2	2	0	2	2	2	2	2	2	2	1	0	0	2	0	0	2	2	1	2	1	2	2	1	2	2	2	2	2	1	0	2	1	2	2	2	2	1	2	2	2	0	2	2
S_Vung_CA840	GTAAATTCATGTCTTGCAAACATCTCTTTGCAACCGATACTATCTGTTTACTGCTGCA	3	59879358	0	0	0	0	0	0	2	0	0	0	0	0	0	0	0	0	0	2	0	0	0	0	0	2	0	1	0	0	1	0	0	0	2	0	0	0	0	0	0	0	0	0	0	2	0	1
S_Vung_CA841	TGCAGGCAGAAACAGAGATTTACAAGGTCTAGCTAGTGCTATTGTCAAGCTGTGGGAAACGAGTGCTAT	3	59879423	0	0	0	0	0	0	2	0	0	0	0	0	0	0	0	0	0	2	0	0	0	0	0	0	0	0	0	0	1	0	0	0	2	0	0	0	0	0	0	0	0	0	0	2	0	0
S_Vung_CA842	GTTTCTCACATGTTACTCCTCCTATCTTTGATGGGAGAACTATGCCCTTTGGATTTGTGGGACACTGCA	3	59984029	2	2	2	0	2	2	2	2	0	0	0	2	2	0	1	2	2	2	0	0	0	2	0	2	2	1	0	2	1	2	2	0	2	2	2	0	0	0	0	0	0	2	2	2	0	2
S_Vung_CA843	TGCAGACCCAGAATATATTTTGAAGAATATATGCCAAATAGCTAAACTAACCTGAGGATCACTAGAATT	3	59985762	2	0	2	0	2	1	2	2	0	2	0	2	0	0	1	2	2	2	0	2	0	2	0	2	2	1	0	2	1	2	2	0	2	2	0	0	2	0	0	2	0	2	2	2	0	2
S_Vung_CA844	TGCAGGATGTAAGGAGATGGAAAAAGATGAGGAAGGAGCGCACTGTATTTGTGAAAGGATCGTGCCATT	3	60000975	2	2	2	0	2	0	2	2	0	0	0	2	2	0	1	2	2	2	0	2	0	2	0	2	2	1	0	2	1	2	2	0	2	2	1	0	2	0	0	2	0	2	2	2	0	2
S_Vung_CA845	TGCAGCTTCTATGGGTTCACAACAGAGTCCGTCGCAGTTTAGTCAGAATATGGATAATCATGACCTCCA	3	60067463	2	2	2	0	2	0	2	2	0	0	0	0	0	0	1	2	2	2	0	0	0	2	0	2	2	1	0	2	1	2	2	0	2	2	2	0	0	0	2	2	0	2	2	2	0	2
S_Vung_CA846	ATGGGCTTACCTTCTGCTCAAGCGCCTTGCTCAATTCCGCTTCATCCATTGCAATGCCAGATTTCTGCA	3	60095230	2	2	2	0	2	0	0	2	2	1	0	2	0	0	1	2	2	2	0	2	0	2	0	2	2	1	0	2	0	2	2	0	2	2	1	2	2	0	1	2	0	2	2	2	0	2
S_Vung_CA847	GTCATGCACCAGTCGAAGTATCCATGTGATTTACTCAAGAAGTTCAGCATGTTGCAAAGTAATCCTGCA	3	60143962	2	2	2	0	2	0	0	2	2	2	0	2	0	0	1	2	2	2	0	0	0	2	0	2	2	1	0	2	0	2	2	0	2	2	1	2	2	0	1	2	0	2	2	2	0	2
S_Vung_CA848	GAAGAAAAAACTGGTACCGGTGCTCCTTTCCTTATATACCTGAATACCTGCTCCATCATAGTGACTGCA	3	60200042	2	2	2	0	2	0	0	2	2	0	0	2	0	0	0	2	2	0	0	0	0	2	0	2	2	1	0	2	0	2	2	0	2	2	2	0	0	0	1	0	0	2	2	2	0	2
S_Vung_CA849	TGCAGGTATCTTTGTTTTCTCTTATAAGTCAACTATTTCATTACCTTAGTTTCAAGAAAATTAC	3	60239806	2	2	2	0	2	0	0	2	2	0	0	2	0	0	0	2	2	0	0	0	0	2	0	2	2	1	0	2	0	2	2	0	2	2	1	0	2	0	1	2	0	2	2	2	0	2
S_Vung_CA850	TGCAGGTATCTTTGTTTTCTCTTATAAGTCAACTATTTCATTACCTTAGTTTCAAGAAAATTAAAATGT	3	60239848	2	2	0	0	2	0	0	2	0	0	0	2	0	0	0	2	2	0	0	0	0	2	0	2	2	1	0	2	0	2	2	0	2	2	0	0	0	0	1	0	0	2	0	2	0	2
S_Vung_CA851	TGCAGATCATTCGAGACTCATGGTTGCACTTGTTTTATTTGTTCCATCTTAC	3	60698390	0	2	2	0	0	0	0	2	2	0	0	2	0	0	1	0	0	0	0	2	2	2	0	0	2	0	0	2	1	0	0	0	0	2	0	0	0	0	0	0	2	0	2	0	0	2
S_Vung_CA852	TGCAGAATTGTCTGCAATCGTATTTTAGTGCTTATGGCTACTAGGATAGTGAAGCAATTGCAACATCAT	3	60818405	0	0	0	0	0	0	0	0	0	0	0	0	0	0	0	2	0	0	0	2	2	0	0	0	0	0	0	0	1	0	0	0	0	0	0	0	0	0	0	0	2	0	0	0	2	1
S_Vung_CA853	TGCAGTAAGAGTGAAAAAGACGTTTACAAATAGTGTAAGTAACATAAGAAGTACACCATTTAC	3	60839314	1	2	2	2	2	0	0	2	2	0	2	2	0	0	1	2	2	0	0	2	1	2	0	2	2	1	0	2	1	2	2	0	0	0	2	0	2	0	2	1	2	2	0	0	2	1
S_Vung_CA854	TGCAGTAAAGGTCATTTTTGTGTGATTTTTTCCTTCATGTCACTGGATCGTTGTATGTTTAC	3	60894474	2	2	0	0	2	0	0	0	0	0	0	0	0	0	1	0	2	0	0	0	0	2	0	2	2	0	0	2	0	2	0	0	0	0	2	0	0	0	2	0	0	0	0	0	0	2
S_Vung_CA855	ATCCCAAAAGAGCTACCTATGAAGGGATGCCCAAAAAGCCCGAGCAAAGCATTAGAAAGTGCTGCTGCA	3	60895559	2	2	2	0	2	0	0	2	0	0	0	2	0	0	1	2	2	0	0	2	1	2	0	2	2	0	0	2	1	2	2	0	0	0	0	0	0	0	2	1	2	2	0	0	2	2
S_Vung_CA856	TGCAGGAGCATAAGGTCTTTGGGACGGTGTTGTTTTATGATATGAACTTGAGTACTGTGGAGTCTATGT	3	60895661	0	0	0	2	0	0	0	0	0	0	2	0	0	0	0	0	0	0	0	0	0	0	0	0	0	1	0	0	0	0	0	0	0	0	0	0	0	0	0	0	0	0	0	0	0	0
S_Vung_CA857	AAGGTGAAGTGACTAAGACATGGATCAAATGCTGCGTTCCTTGAACAATTTCATTCAATCCGATCTGCA	3	60933238	0	0	0	2	0	0	0	0	0	0	2	0	0	0	0	0	0	0	0	0	0	0	0	0	0	1	0	0	0	0	0	0	0	0	0	0	0	0	0	0	0	0	0	0	0	0
S_Vung_CA858	TGCAGTGACTTACAATTGCACATGATCATAGCCGTAAAAAGTTGTTTTACATAGAAAAACTAATAATTA	3	60933278	0	0	0	2	0	0	0	0	0	0	2	0	0	0	0	0	0	0	0	0	0	0	0	0	0	1	0	0	0	0	0	0	0	0	0	0	0	0	0	0	0	0	0	0	0	0
S_Vung_CA859	TGCAGAAAGGAAATATCTAGACTGCAAAAACCGATATAGTAACATGTTCGCGGAATAAAAATTGGCTAA	3	61004739	2	2	2	2	2	0	0	2	0	2	2	2	0	0	1	1	2	0	2	2	2	2	1	2	2	1	0	2	1	2	2	0	0	0	1	2	2	2	2	2	2	2	0	0	2	2
S_Vung_CA860	TTTTTGTAATCGAGGCTTGCCCCCGAATCCATGAGAGTGAAAACTATATCAGTTTGATTGAAGACTGCA	3	61033559	2	2	2	2	2	0	0	2	0	2	2	2	2	0	1	2	2	0	2	2	2	2	1	2	2	1	2	2	1	2	2	0	0	0	2	2	2	2	2	2	2	2	0	0	2	2
S_Vung_CA861	TGCAGAAAAGGTAACTCCTTGTGGAATATTATGGAATGTCTGTTATGATTTTTGTACAAGTAACTCATA	3	61052994	2	2	2	0	2	0	0	2	0	2	2	2	1	0	1	1	2	0	2	2	2	2	1	2	2	0	2	2	1	2	2	0	0	0	1	2	2	2	2	2	2	2	0	0	2	2
S_Vung_CA862	TGCAGAATTCAGGGATAACGAGCCGATAGAGCCTTTACAGCTCAGATTAGTTGGTCTCAAATTGAATTT	3	61067997	0	0	0	2	0	0	0	0	0	0	2	0	0	0	0	0	0	0	0	0	0	0	0	0	0	1	0	0	0	0	0	0	0	0	0	0	0	0	0	0	0	0	0	0	0	0
S_Vung_CA863	TGCAGATGCCCCTCGTCGCAGAAGTCAGAACCCGTTCCCATTCTCACCGTAGCACGAGGAGCCAAGCTA	3	61301230	2	2	2	2	2	2	2	2	2	2	2	2	2	0	1	1	2	0	2	2	2	2	2	2	2	1	2	2	2	2	2	1	0	0	1	2	2	2	2	2	2	2	0	2	2	2
S_Vung_CA864	GAGGGGGCTGCTGGCATGTGCTGGGTGCAGAATTTCTTCCTATAATTGGTGGTGGTGGAGGTGGCTGCA	3	61312063	2	2	2	2	2	2	2	2	2	2	2	2	2	0	0	1	2	0	2	2	2	2	2	2	2	1	2	2	2	2	2	1	0	0	1	2	2	2	2	2	2	2	0	2	2	2
S_Vung_CA865	TGCAGCTATAATTTCAGCTTCTGTTGCATCACCACCTTTTCCATATGCAATATTGGCTCCAATGGTGTC	3	61332263	2	2	2	2	2	2	2	2	2	2	2	2	2	0	1	2	2	0	2	2	2	2	2	2	2	0	2	2	2	2	2	1	0	0	2	2	2	2	2	2	2	2	0	2	2	2
S_Vung_CA866	TGCAGCTATAATTTCAGCTTCTGTTGCATCACCACCTTTTCCATATGCAATATTGGCTCGAATGGTGTC	3	61332268	0	0	0	0	0	0	0	0	0	0	0	0	0	2	1	1	0	2	0	0	0	0	0	0	0	1	0	0	0	0	0	0	2	2	0	0	0	0	0	0	0	0	2	0	0	0
S_Vung_CA867	TGCAGCTCTGATTTCTTCATCTGTTGCCCAATCCTTACCATAAGCAATATTTTCTTTAC	3	61334740	2	2	2	2	2	2	2	2	2	2	2	2	2	0	1	1	2	0	2	2	2	2	2	2	2	1	2	2	2	2	2	1	0	0	1	2	2	2	2	1	2	2	0	2	2	2
S_Vung_CA868	AAGGAGGCAACACTGAGGGAAACAAATAGTAATGCCCAAAGCTTTGAATCTTTATGGAGTTCATCTGCA	3	61343752	2	2	2	2	2	2	2	2	2	2	2	2	2	0	1	1	2	0	2	2	2	2	2	2	2	1	2	2	2	2	2	2	0	0	2	2	2	2	2	2	2	2	0	2	2	2
S_Vung_CA869	GTAAACTAATAACTGTTGATTTCCCACTGCCACTTTGCCCTACCAATGCTGCA	3	61344956	0	0	0	0	0	0	0	0	0	0	0	0	0	2	1	0	0	0	0	0	0	0	0	0	0	1	0	0	0	0	0	0	2	2	1	0	0	0	0	0	0	0	2	0	0	0
S_Vung_CA870	GTAAACTAATAACTGTTGATTTCCCACTCCCACTTTGCCCTACCAATGCTGCA	3	61344974	2	2	2	2	2	2	2	2	2	2	2	2	2	0	1	1	2	0	2	2	2	2	2	2	2	1	2	2	2	2	2	1	0	0	1	2	2	2	2	2	2	2	0	2	2	2
S_Vung_CA871	TGCAGTAGTGCCACTTGATATTGAAATTGAAAATTTATTGAATATCTGTTCATCAGGTCTTGAAGGATA	3	61355379	2	2	2	2	2	2	2	2	2	2	2	2	2	0	1	1	2	0	2	2	2	2	2	2	2	1	2	2	2	2	2	1	0	0	1	2	2	2	2	2	2	2	0	2	2	2
S_Vung_CA872	TGCAGATAAAGACAAAGTATAGCATACCAAAACCCAAACCAGAAGCTACTGCCTCCTGCACTCCATTGA	3	61390107	2	2	2	2	2	2	2	2	2	2	2	0	2	0	1	2	2	0	2	2	2	2	2	2	2	1	2	2	2	2	2	1	0	0	1	2	2	2	2	2	2	2	0	2	2	2
S_Vung_CA873	TGCAGTAATAAGTCCCACATTGGTCAGATGAGACAAGAGTCCCTCTGAAGGTAATTATAAAAAGAACTT	3	61462120	2	2	2	2	2	2	0	2	2	2	2	2	2	0	1	2	2	0	2	2	2	2	2	2	2	1	2	2	1	2	2	2	0	0	2	2	2	2	2	2	2	2	0	2	2	2
S_Vung_CA874	TGCAGAACCAGAAATTACTTCTAGAAAAACCATAAACTTGCCAGAAAGTGCAAAATGGAAACCCATAAA	3	61464485	0	2	2	2	2	2	0	2	0	1	2	0	0	0	1	1	2	0	2	2	0	0	1	0	2	1	0	0	0	0	0	2	0	0	0	2	2	2	0	1	0	2	0	2	0	1
S_Vung_CA875	TGCAGAAATTAGGAAAACACAAAGCGTGTAAGTGCAAGTTTCAGCAAAGACAAAAAAATAACAAAACAT	3	61875524	2	1	0	0	2	0	0	2	0	0	0	0	1	0	1	0	2	0	0	0	0	2	0	2	0	0	0	2	0	2	2	0	0	0	1	0	0	0	2	0	0	0	0	0	0	1
S_Vung_CA876	TGCAGCGTTGATCTTGGCCGTTGAAACAGGAACTCACACCGATCGACGATGTGTTACTCAATCGGACGG	3	61894011	2	0	0	0	0	0	0	2	0	0	0	0	0	0	0	0	0	0	0	0	0	0	0	0	0	0	0	2	0	2	2	0	0	0	0	0	0	0	0	0	0	0	0	0	0	0
S_Vung_CA877	TGCAGATTTTTTAGAGGTTTGTTCGGGATAATGTTTATGGGAAATCATGCGGTTGATTTAGCTTACAGA	3	62179479	2	0	2	0	2	0	2	2	0	0	0	0	0	0	1	2	2	0	0	0	0	2	0	0	2	0	0	2	0	2	2	0	0	0	0	0	0	0	2	0	0	0	0	0	0	2
S_Vung_CA878	GCGTAGTAACAGTACATCAAAGTTATAACAAGTAAAAATACTAGTAACAGTACATTTTATAGAGCTGCA	3	62456785	2	2	0	0	2	0	0	0	0	0	0	0	0	0	1	0	2	0	0	0	0	0	1	2	0	0	0	2	0	2	0	0	0	0	1	2	0	0	1	0	0	0	0	0	0	2
S_Vung_CA879	TCTGTAACAACTCCGGATGAACTCAGTAACAGTTCACTCTTCCTTGCTTCCTTTGCCAATTCTTCTGCA	3	62562311	2	2	2	2	2	2	0	2	2	0	2	0	2	0	1	1	2	0	0	2	2	2	1	2	2	1	2	2	2	2	2	0	0	0	1	2	2	2	2	2	2	2	0	2	2	2
S_Vung_CA880	TGCAGTTATATACAGCTAGCAGAAATTTCGTTCTAGCACCACAGAACAATGGAATGTTGTTGTTTGTGA	3	62610353	2	2	0	2	0	2	0	0	0	1	2	0	0	0	0	1	0	0	0	2	2	2	0	0	0	1	2	0	2	2	2	1	0	0	0	0	2	1	0	2	2	2	0	2	2	0
S_Vung_CA881	GGAATCATGATTCTGACCGCTGTTACTATTCAGCTTTGCAATGCATATACCGAATTGAATGACCCTGCA	3	62622333	2	2	0	2	0	2	0	0	2	2	2	2	1	0	0	1	0	0	0	2	2	2	0	0	0	1	2	0	2	2	2	1	0	0	0	0	2	2	0	2	2	2	0	2	2	0
S_Vung_CA882	TGCAGTGCGCTTTCCTTCGTCGTAACAGCTCCTTACACCTGTCGCAGTAGCACACCATGTAGTGCGATT	3	62717144	2	0	2	2	2	1	0	2	2	2	2	0	2	0	1	1	2	0	0	2	2	2	1	2	2	1	2	2	2	2	2	1	0	0	1	0	2	2	1	2	2	2	0	2	2	2
S_Vung_CA883	TGCAGAGGAATCTGATAAGCAACCTCAAAGGCAAAGGGATTAC	3	62891096	0	0	0	0	2	0	0	0	0	0	0	0	1	0	1	0	2	0	0	0	0	0	1	2	0	0	0	2	0	0	0	0	0	0	1	0	0	0	0	0	0	0	0	0	0	1
S_Vung_CA884	AATTCAAAATAACAGGTTCAACTGGAGCCCACATCTTCATGGGCTTTACTACGTAAGGATTTGGCTGCA	3	62906128	0	0	0	0	2	0	0	0	0	0	0	0	1	0	1	0	2	0	0	0	0	0	1	2	0	0	0	2	0	0	0	0	0	0	2	0	0	0	0	0	0	0	0	0	0	1
S_Vung_CA885	CAGGATCTCTAACTCGGGTTCAGCTTTGGTTTCTCTCAAGGGGAGAACTTTTCCACCCATTATTCTGCA	3	63206563	2	0	0	0	2	0	0	0	0	0	0	0	0	0	1	0	2	0	0	0	0	0	0	0	0	0	0	2	0	2	0	0	0	0	0	0	0	0	0	0	0	0	0	0	0	2
S_Vung_CA886	CATTTGTCTGCCTCATGGTATGCATCTTGTCCCTCCTACCAGTGATTATCTTATGTGGGTAAGACTGCA	3	63262763	2	2	0	0	2	0	0	0	0	0	0	0	2	0	0	1	2	0	0	0	2	0	0	2	0	0	0	2	0	2	0	0	0	0	2	0	0	0	2	0	0	0	0	0	0	2
S_Vung_CA887	TGCAGGTGGTGAAGCTGTGAGAGGGAAAGGAAAGGACAATTCCATTCCTCTTCTTTTCTGGTAAATTTA	3	63283960	2	2	0	0	2	0	0	0	0	0	0	0	1	0	1	1	2	0	0	0	2	0	0	2	0	0	0	2	0	2	0	0	0	0	1	0	0	0	1	0	0	0	0	0	0	0
S_Vung_CA888	TGTTACTATATGGCAATGGTTGTAGCATGGTACAGTTACTGAAGTATTGTTGATTGGATGGTGGCTGCA	3	63530463	0	2	0	0	0	0	0	2	0	0	0	0	0	0	0	0	0	0	0	0	0	0	0	0	0	0	0	2	0	0	0	0	0	0	0	0	0	0	1	0	0	0	0	0	0	0
S_Vung_CA889	TGCAGGAATGAAAAATGATAAGAAAACTCATGAACTTCAAAAAGCACTTTCATCTAGCTTCTCTTACAG	3	63538884	0	0	0	0	0	0	0	2	0	0	0	0	0	0	0	0	0	0	0	0	0	0	0	0	0	0	0	2	0	0	0	0	0	0	0	0	0	0	0	0	0	0	0	0	0	0
S_Vung_CA890	CTCCTGCCACGTAGGATTTTATCTTCAATAAATTGTGCCTGCGTTGGAGGAGCTACATGCACAACTGCA	3	63611191	0	0	2	0	0	0	0	0	0	0	0	0	0	0	0	0	0	0	0	0	0	0	0	0	0	0	0	2	0	0	1	0	0	0	0	0	0	0	2	0	0	0	0	0	0	0
S_Vung_CA891	TGCAGAGTGAGATGGTGAAGTGGAGCGTGCATGGGAGGAACTCCATGGTGAGAGTGAGCGATGAGGTGG	3	63722178	2	0	0	0	2	0	0	0	0	0	0	0	0	0	1	0	2	0	0	0	0	2	0	0	0	0	0	0	0	2	0	0	0	0	0	0	0	0	2	0	0	0	0	0	0	2
S_Vung_CA892	TGCAGACTCCCCAGGCCCCTCTCGACGTATTTTCTCTTCTCTTTTTTCTTTCTATCTCTCATAAACCCT	3	63834642	0	2	0	2	0	0	2	0	0	0	2	2	0	0	1	2	0	0	2	0	2	0	1	0	0	1	2	0	2	0	0	2	2	2	2	2	2	0	0	2	2	0	2	0	2	0
S_Vung_CA893	TGCACCCACGATCTCGTTGATCATCTCGTTGATTTTTTTGTTTTGTTTTGTTTTCAGTTGGATCCTGCA	3	63945807	0	2	2	0	0	0	2	2	2	2	0	2	0	2	1	2	0	2	2	2	2	0	0	0	2	0	0	0	1	0	2	2	2	2	0	0	2	0	0	2	0	2	2	2	0	2
S_Vung_CA894	GAAAGCTAAGGTTCCTGTATATGGATATGCGCATTTACAGTTGGGACTCGAAGTCTGTTCTGAACTGCA	3	63951142	0	2	2	0	0	0	2	2	2	2	0	2	0	2	1	2	0	2	2	2	2	0	0	0	2	0	2	0	2	0	2	2	2	2	1	0	2	0	0	2	2	2	2	2	2	1
S_Vung_CA895	TGCAGCATTCATGCATAAGCTGAGATAATGGCACCAACAATAGAACTGAAACTAACCCAAACTGTAGCA	3	64108755	0	2	2	2	0	2	2	0	2	2	2	2	1	2	1	2	0	2	2	2	2	0	2	0	2	1	2	0	2	0	2	2	2	2	1	2	2	2	0	2	2	2	2	2	2	2
S_Vung_CA896	TGCAGAGTTGTTTTCCATAACTTGAAACTGAGTTTCTTCTTCATATCAATCTGATATTTATAATCCATC	3	64274821	0	2	2	2	0	2	2	0	0	2	2	2	1	2	1	0	0	2	2	2	2	0	2	0	0	1	2	0	2	0	2	2	2	2	0	2	2	2	0	1	2	2	2	0	2	2
S_Vung_CA897	GAAGGGAGATGTGGCTTGCCAACTAATTTTGATTCTTCTTACTGCTATGCATTGGGTTATGGGGCTGCA	3	64561181	0	2	2	2	0	2	2	2	2	2	2	2	2	2	1	2	0	2	2	2	2	0	2	2	2	2	2	2	2	0	2	2	2	2	2	2	2	2	0	1	2	2	2	2	2	2
S_Vung_CA898	CCTGCTTAGCAGGTTGGGGCGCCACCTGAAGTGGTGGCAAGGCTAGAAGAAGCATGTGCATCTGCTGCA	3	64587274	2	2	0	0	2	0	0	2	0	0	0	0	0	0	1	0	2	0	0	0	0	2	0	2	2	1	0	2	0	2	2	0	0	0	1	0	0	0	2	0	0	0	0	0	0	0
S_Vung_CA899	AATAAGGGGAGAAAGATTGGTGACAAAAAAGAGATGATGGATACAGTTTATAGAAATTCAGCAGCTGCA	3	64607432	0	2	2	2	0	2	2	0	2	2	2	2	2	2	1	2	0	2	2	2	2	0	2	0	0	1	2	0	2	0	2	2	2	2	0	2	2	2	0	1	2	2	2	2	2	2
S_Vung_CA900	GTAAATAGAGTCACCGTTGGGAAAATTATCCACCTTTCATATCATCTCTGTCTGCA	3	64614659	0	2	2	2	0	2	2	0	2	2	2	2	2	2	1	2	0	2	2	2	2	0	2	0	0	1	2	0	2	0	2	2	2	2	1	2	2	2	0	2	2	2	2	2	2	2
S_Vung_CA901	GTACCTTGCCAGATATGAAATTGTGACTAGCTCCATTATCTATCAAGATCACAATTTCTTGATCCTGCA	3	65038435	1	2	0	2	2	2	2	0	2	2	2	2	2	2	2	1	2	2	2	2	2	1	2	2	1	2	2	2	2	1	1	2	2	2	2	2	2	2	1	1	2	2	2	2	2	0
S_Vung_CA902	TGCAGTACATGTGTTGGAAATTATGCTTGGTTTATTTGCAGTCTGAGACGTTAGCTTATAAGGGTTTCG	3	65184610	2	0	2	0	0	0	0	0	0	0	0	0	0	0	0	1	0	0	0	0	0	2	0	0	2	0	0	0	0	2	0	0	0	0	0	0	0	0	2	2	0	0	0	0	0	0
S_Vung_CA903	TGCAGTATAGAAGGTCGCCAAGAGGTTCTGTACTTTCTGTTGAAAGAACATGGCCTTAGGAATAACAGG	3	65196621	2	0	0	0	0	0	0	0	0	0	0	0	0	0	0	0	0	0	0	0	0	0	0	0	0	0	0	0	0	2	0	0	0	0	0	0	0	0	1	2	0	0	0	0	0	0
S_Vung_CA904	TGACAAGAAACAACCTAATAAAAATGTAAAACGTGGTAGGATACTAAATTATGAGATACTGAGACTGCA	4	352619	2	2	2	2	0	2	2	2	2	2	2	2	2	0	2	2	0	2	2	2	2	2	2	0	2	1	2	2	2	0	2	2	1	2	2	2	2	2	0	2	2	2	2	1	2	2
S_Vung_CA905	TGCAGCTGAGGAAATCTATTGCGGAAGTTGTCCAAGAACTTGTTATGGGTCCTAAGCAAACCCCAAATA	4	430911	2	2	2	2	0	2	0	2	2	2	2	2	2	0	2	2	0	2	2	2	2	2	2	0	2	1	2	2	2	0	2	2	2	2	2	2	2	2	2	2	2	0	2	1	2	2
S_Vung_CA906	TGGCTTGTGAGTCTAACAACTGCTACGGTGGCCTGTGCTGCCGCCACGGCAGCATCAGCCGCAGCTGCA	4	443652	2	2	2	2	0	2	2	2	2	2	2	2	2	0	2	2	0	2	2	2	2	2	2	0	2	1	2	2	2	0	2	2	2	2	2	2	2	2	0	2	2	0	2	1	2	2
S_Vung_CA907	TGCAGTGTCAGCACAGAGACCAGGATTGTTCAAAAAGCTGCTAGCATACACAAGATTTTCAAATTCACT	4	511398	0	0	0	0	2	0	2	0	0	0	0	0	0	0	0	0	2	2	0	2	0	0	0	0	2	0	0	0	1	0	0	0	0	0	2	0	0	2	2	0	0	2	0	0	0	0
S_Vung_CA908	TGCAGATTCGGTAAGTTGCCAATGTCACGAGGGATGCTGCCAACAAAGTTGTTCATAGCCAGGTCTAGG	4	518271	0	0	0	0	2	0	2	0	0	0	0	0	0	0	0	0	2	2	0	2	0	0	0	0	2	0	0	0	2	0	0	1	0	0	0	0	0	2	2	0	0	2	0	0	0	0
S_Vung_CA909	TCAAAGCATCAGAGTTGTTGTGATAATGAGCACAAACCCAGTTCATATGCCTTGGCAGCAACATCTGCA	4	591959	0	0	0	0	2	0	2	0	0	1	2	2	1	0	2	1	2	2	2	2	0	0	1	0	2	0	0	0	2	0	0	2	2	0	0	0	0	2	2	2	0	2	0	0	0	2
S_Vung_CA910	TGCAGAACAACAATTTTCAGTAGTCTGATACTGCATTGAATGGATTCAGAAATGTTAC	4	594073	0	2	0	1	2	0	2	0	0	1	2	2	0	0	2	1	2	2	2	2	0	0	1	0	2	0	0	0	2	0	2	2	2	0	0	0	2	2	2	2	0	2	0	0	0	2
S_Vung_CA911	TGCAGACTGTATTTATGATGACAATGATTTATAATTTCTCTGGTTTCAGTAATGTTCAATAAGTATGTT	4	674409	0	2	0	2	2	0	2	0	2	1	2	2	1	0	2	1	2	0	2	2	1	0	1	0	0	1	2	0	2	0	0	2	2	0	0	2	2	0	2	2	0	2	0	0	0	2
S_Vung_CA912	AAGTTGACTGATTTGAAATCCAACTACTGCACCATTGAACTTACATAGTATGCAGTAACTGTTCCTGCA	4	762811	0	0	0	0	0	0	2	0	0	0	2	0	0	0	2	0	0	0	0	0	1	0	0	0	2	1	0	0	0	0	0	2	0	2	1	0	0	2	0	0	0	2	0	0	0	0
S_Vung_CA913	GTACCGGATGTTCCTGGTGTACAGGGTGAACCAGTAAGCAGCAAGTTGACAGATGATGTTCCCCCTGCA	4	799392	2	0	2	0	0	0	0	2	0	0	0	0	0	0	0	0	0	0	0	0	0	0	0	0	0	0	0	0	0	0	0	0	0	0	0	0	0	0	0	0	0	0	0	0	0	0
S_Vung_CA914	TGCAGTACTAACTAATACTGATGTAAAAGAAAGTGGAGTTGATGAAATTGTCACGGAAGATGAGAAACA	4	799744	2	0	2	0	0	0	0	2	2	0	0	0	0	0	0	0	0	0	0	0	0	0	0	0	0	0	0	0	0	0	0	0	0	0	0	0	0	0	0	0	0	0	0	0	0	0
S_Vung_CA915	GGCGTGGAAAGCTACCTCTCCATCCCAGTTCCAAGACATTAGACCGAATAAAATCGATGTCAAGCTGCA	4	805955	2	0	2	0	0	0	0	2	2	0	0	0	0	0	0	0	0	0	0	0	0	0	0	0	0	0	0	0	0	0	0	0	0	0	0	0	0	0	0	0	0	0	0	0	0	0
S_Vung_CA916	ACACATGGTAGTGCGATGGAAACACAGGGTATGGAATTAGATGCTGTGAAATTGAATTAGTCTGCTGCA	4	828742	2	2	2	2	2	2	0	2	2	2	2	2	1	0	2	2	2	0	2	0	2	2	1	0	1	1	2	2	0	0	2	0	0	2	1	2	2	0	2	2	0	0	2	1	0	2
S_Vung_CA917	TGCAGGGGTGGCATTGTTTTCTGGGCAGATTTGGTTGGGGGTAATCATATCTATACCAGCCTAAAAAAG	4	993545	0	0	0	0	0	0	0	0	2	0	0	0	0	0	0	0	0	0	0	0	0	0	0	0	0	0	0	0	0	0	0	1	0	2	0	0	0	0	0	0	0	2	0	0	0	2
S_Vung_CA918	TGCAGAGACTCCATGAGTTTGTGCAAACTTTAGAGTATGACAACGCACATATCCAGACGCTGAGAGAGA	4	1001106	0	0	0	0	0	2	0	0	0	0	0	0	0	0	0	0	0	0	0	0	0	0	0	0	0	0	0	0	0	0	0	1	1	2	0	0	0	0	0	0	0	2	0	0	0	0
S_Vung_CA919	TGCAGTGCAAACAACCATGAAAGACCGCTTCCATGAAAAGCATAATCCAAGTGGTAGAAGTTGGTGCTT	4	1060877	0	0	0	0	0	0	2	0	0	1	2	0	1	0	2	2	0	2	2	2	1	2	1	0	2	1	0	0	2	0	0	0	0	0	0	0	0	2	0	2	0	0	2	0	0	0
S_Vung_CA920	TGCAGTGTATGAGGCTGGCATATATGCCAATGCCAAGACAATATTGTTGTCATTTCATGAAGTGCTCCA	4	1072969	0	0	0	0	0	0	0	0	0	0	0	0	0	0	0	0	0	0	0	0	0	0	0	0	0	0	2	0	0	0	0	0	0	0	1	0	0	0	0	0	0	0	0	0	0	0
S_Vung_CA921	TTTAGAAACATCGTGTCTTTTGTTTCCTTCCTTCTAAAGCCAAAGAATAAGTCAGAAGTAGAACCTGCA	4	1134866	2	0	0	0	0	0	2	0	0	1	2	0	2	0	2	0	0	2	2	0	2	2	1	0	0	0	2	0	0	0	0	1	0	2	0	2	0	0	0	2	2	2	2	1	2	2
S_Vung_CA922	TGCAGTGCACATGGACGATTTTATTTAGTTATGGCATTTTTTACTGTGAGACAAGAGTTTATTGATAAG	4	1188896	2	0	0	0	0	2	0	0	0	1	0	0	0	0	0	0	0	0	0	0	0	0	0	0	0	0	0	2	0	0	0	0	0	0	0	0	0	0	0	0	2	0	0	0	2	0
S_Vung_CA923	GTAAAATCTTGCTTCCAGGTTGTTCAACAATCCGCAAGTAGAGGAGATTTACTGCA	4	1243496	0	2	2	0	0	1	0	2	2	1	0	2	0	0	2	1	0	0	0	0	1	0	0	0	2	0	2	2	0	0	2	1	1	0	1	0	0	2	0	2	2	0	0	0	2	2
S_Vung_CA924	CCTCCTCATCACCTTCCTGAATTTTGGCAATCTCAGCCTGCGCCCTCTCGAGAATCTGCTTCTTCTGCA	4	1251858	0	2	2	2	0	0	2	2	2	2	2	2	0	0	2	2	0	2	2	2	2	2	1	0	2	1	2	2	2	0	2	1	0	2	1	2	2	2	0	2	2	0	2	1	2	2
S_Vung_CA925	ACACTGTTTTCGTGAAACATACCGTTTTCCACTTCAACAAGGTAGAGGTTTCTAATTCGATGTACTGCA	4	1311447	0	0	2	0	0	2	0	2	2	0	0	2	0	0	2	0	0	0	0	2	2	0	0	0	2	1	0	0	2	0	0	0	2	0	1	0	0	2	0	0	0	2	0	1	0	0
S_Vung_CA926	CTTGTCTCAGATCATTGATCCAGACTTTGGTACGGATATTGTTACATGTGGATTTGTGAAAGATCTGCA	4	1346390	0	2	0	0	0	2	0	0	2	1	0	0	2	0	2	2	0	0	2	2	0	0	1	0	2	0	0	0	2	0	0	1	2	0	0	0	0	2	0	0	0	2	0	0	0	2
S_Vung_CA927	GTAAATATTTGTTGAGTACTGCAAACATAATGCTTCAGAGTCTTGCTGCA	4	1347461	0	2	2	0	0	2	0	2	2	2	0	2	2	0	2	0	0	2	2	2	0	0	1	0	2	0	2	0	2	0	0	1	2	2	1	0	0	2	0	0	0	2	0	0	0	2
S_Vung_CA928	TGCAGTTTCAGGTGAGGAAACGACAATGGCTGGGATCTGTCCTAACTTTATGGACATTATGGGACCATG	4	1531099	0	2	2	2	0	2	2	2	0	2	0	2	2	0	2	2	0	2	2	2	1	2	1	0	2	1	2	2	2	0	2	2	2	2	0	0	2	2	0	0	2	2	2	2	2	2
S_Vung_CA929	TGCAGAAGACAGCATCATCGCATGAGGTTATAGATGTCAGTGATATTGTCGGGGATGTCATTGAGAATC	4	1536685	0	0	0	1	1	0	0	0	1	1	0	0	0	0	0	0	1	0	0	0	1	0	0	0	1	0	0	1	1	0	0	0	0	0	0	0	0	1	0	0	0	1	0	0	0	0
S_Vung_CA930	TGCAGAAGACAGCATCGTCGCATGAGGCTATAGATGTCAGTGATACTGTCGGGGATGTCATTGAGAATC	4	1536696	0	0	0	0	0	0	0	0	0	0	0	2	0	0	0	0	0	0	0	0	0	0	0	0	0	0	0	0	0	0	0	0	0	0	0	0	0	0	0	0	0	0	0	0	0	0
S_Vung_CA931	TGCAGAACAAAGGCAATGTGTGCTTGGGTATCCTTGATGGTAGTAATGTAAATGATGGATCCTCAATTA	4	1545370	0	2	2	2	0	2	2	2	0	2	2	2	2	0	2	2	0	2	2	2	2	2	1	0	0	1	2	2	2	0	2	2	2	2	1	0	2	0	0	2	2	2	2	1	2	2
S_Vung_CA932	TGCAGCTGATTTCGGTGGGAGTGTCCTCACCGGTATAAATGGGAACCCCCTTGGGGTACTTGCTAGGCA	4	1548289	0	2	0	2	0	2	0	0	0	1	0	2	1	0	2	0	0	0	2	0	0	2	1	0	0	0	0	0	0	0	2	1	2	0	1	0	2	0	0	0	2	2	2	0	2	0
S_Vung_CA933	TGCAGCCTCAGTCGGCGGCAACCCCAGCTCGTCGTCAGAAGCTTCGAGTAGATACCCAAGCTTAGTCTG	4	1587009	0	2	2	2	0	2	0	2	0	1	2	2	0	0	2	1	0	0	2	2	0	2	1	0	2	0	2	0	2	0	2	0	2	0	1	0	2	2	0	0	2	0	2	1	2	0
S_Vung_CA934	TGCAGCATATGCACTCCTTCACCCATAATCTCATATGGCAGTATAATGAGTTGGATAGTCGATCTTTCC	4	1656979	0	2	2	0	0	2	2	2	0	2	2	2	1	0	2	2	0	2	2	2	2	2	1	0	2	1	2	2	2	0	2	2	2	2	1	0	2	2	0	0	2	0	2	1	2	0
S_Vung_CA935	TGCAGCATCACCTTGTGTCCAGGAAGCAGGATGTAAGGCAGAGATTTCATCAACGGATAGTCGTGTTCA	4	1790226	2	0	0	2	0	2	0	0	2	0	0	0	0	0	0	0	0	2	0	0	0	0	1	0	0	0	0	0	0	0	0	0	0	2	1	0	0	0	0	2	0	0	0	0	0	0
S_Vung_CA936	GTAATCACAGATTGACATGAATGTGGTAAGTGTTTCTGACAAGACAAACATGTGTCCTGCA	4	1804046	2	2	2	2	0	2	0	2	2	1	2	2	0	0	0	0	0	2	0	2	0	0	1	0	0	0	0	2	2	0	2	2	0	2	2	2	2	0	0	2	0	2	0	0	0	1
S_Vung_CA937	TGCAGAGGACCCCATTCTGACTTGGACATAGTCACACATCGTTTGTGCATGCTAACTATCTTGCCGCGT	4	1804091	2	2	2	2	0	2	0	2	2	1	2	2	0	0	0	0	0	2	0	2	0	0	1	0	0	0	0	2	2	0	2	2	0	2	2	2	2	0	0	2	0	2	0	0	0	2
S_Vung_CA938	AAAGAATTATACATCAAACATATACCTGCTCCTCTTCCTTAGCCATGTGTTGACTAACTGATGTCTGCA	4	1817562	0	0	0	0	0	0	0	0	0	1	2	0	0	0	0	0	0	0	0	2	0	0	0	0	0	0	0	2	2	0	0	2	0	0	0	2	0	0	0	0	0	2	0	0	0	0
S_Vung_CA939	TGCAGCCCCGTCAGCGGCGTCGCCATGCGCTTCTAATGTTTTCTCCTCCGTCGGGAAATTTTCTCGCGG	4	1819013	0	1	2	0	0	0	0	2	0	0	0	0	0	0	0	0	0	0	0	0	0	0	0	0	0	0	0	0	0	0	0	0	0	0	1	0	0	0	0	0	0	0	0	0	0	0
S_Vung_CA940	TCATGCGAGATGGAATTGCACCAACCGGGGACTTGGAATTCACAGATAACTCTAGCTGGATTCGCTGCA	4	1854141	2	2	2	2	0	2	0	2	2	1	0	2	2	0	0	2	0	2	2	2	0	2	2	0	0	0	0	0	2	0	2	0	2	2	1	0	2	0	2	2	0	2	2	0	0	2
S_Vung_CA941	TGCAGGCCTTCAATTCCGGTGATTTAGTACAATATCAAGAATTGTGTCGGGTGCATAATGCTGCTTTAC	4	1880264	0	0	0	0	0	0	0	0	0	2	0	0	1	0	0	0	0	0	2	0	0	2	1	0	0	0	0	0	0	0	0	0	0	0	0	0	0	0	0	0	0	0	2	0	0	0
S_Vung_CA942	AGCAGAGGAGAATGTAAGAAGTATAAGAGCATATGTAACAGAATTGAAAGAACGTGTGGCCAAGCTGCA	4	1990523	0	0	0	0	0	0	2	0	0	2	0	0	1	0	2	2	0	0	2	2	0	2	1	0	2	0	1	2	2	0	0	2	0	0	0	2	0	2	0	0	2	1	2	2	2	0
S_Vung_CA943	TGCAGTACCAAAAGCAGTTACTTGTTTGCCAGGTATGTTTTCTGGAAGATAACGTATCTTCCTACTTTC	4	1990604	0	0	0	0	0	0	2	0	0	2	0	0	1	0	2	2	0	0	2	2	0	2	1	0	2	0	1	2	2	0	0	2	0	0	0	2	0	2	0	0	2	0	2	2	2	0
S_Vung_CA944	TGCAGGTACATCCTCCTCCAGATAATGATCAAAGTCCCAATCATACTTAC	4	2064606	0	0	0	0	0	0	0	0	0	0	0	0	0	0	0	2	0	0	0	0	2	0	0	0	0	0	0	0	0	0	0	0	0	0	0	0	0	0	0	0	0	0	0	0	0	0
S_Vung_CA945	TGTAATTCTTATCCACTTCTGATTCACACCGGCTGTGATGCTCTATTTTGCTGCTGAATGTTGTCTGCA	4	2068497	0	2	2	0	0	0	2	2	0	2	0	2	1	0	2	2	0	0	2	2	2	2	1	0	2	0	2	2	2	0	2	2	0	0	1	2	2	1	0	0	2	0	2	2	2	0
S_Vung_CA946	TCTGGCTGTTTGGTTTTCAGATGTGCACATTTTGCAATTTATGATGGACATGGAGGGCGGTTAGCTGCA	4	2226129	0	2	2	2	0	2	2	2	2	2	2	2	2	0	0	2	0	2	2	2	2	2	2	0	2	1	2	2	2	0	2	2	2	0	2	2	2	2	2	0	2	2	2	2	2	2
S_Vung_CA947	TGCAGGTTCGGTCAAAGGACAAGAAGCGCGTGGTGGCGTGCAAAAGTGCATGCAGGGCTTTCAATTCGC	4	2415989	0	0	0	0	0	2	2	0	0	2	2	0	2	0	1	2	0	2	2	2	0	2	1	0	2	1	2	2	2	0	0	2	2	0	0	2	0	2	0	0	2	2	0	2	2	0
S_Vung_CA948	TGCAGTGAAACTATAAAACACATCTGATAGGCTCTGAAACTCCATGTGAAGTGTGAGATTGTCTGCTAT	4	2482473	0	0	0	0	0	0	0	2	0	0	0	0	0	0	0	0	0	0	0	0	0	0	0	0	0	0	0	0	0	0	0	0	0	2	0	0	0	0	0	0	0	0	0	0	0	0
S_Vung_CA949	TGCAGTGAAAAAGATACATTTGTTTTGAGGAAAGAGTTCAAATTCAAATAAAATGCAACCTCAAGTATC	4	2665120	0	0	0	0	0	2	2	0	0	2	2	0	1	0	0	1	0	0	2	2	0	0	1	0	0	1	2	2	2	0	0	2	0	0	0	0	0	0	0	0	0	2	0	1	0	2
S_Vung_CA950	TGCAGAAAGAGAATACCTGATCCAAATACAAAAGAAAAGTTGTTAGCAAGATTATTTCAACCTCATCAT	4	2685100	0	1	0	0	2	0	0	0	0	0	0	0	0	0	0	0	2	0	0	0	0	0	0	0	0	0	0	0	0	0	0	0	1	2	0	0	0	0	2	0	0	0	0	0	0	0
S_Vung_CA951	CTTGAAGAGGATGAGACTGATGTATTTACATCTGAGGATCAATGGGAAAGGAGGAAGAAACGCTCTGCA	4	2739234	0	2	2	2	2	2	2	0	2	2	2	2	2	0	1	2	2	2	2	2	2	2	2	0	2	1	2	2	2	0	2	2	2	2	2	2	2	2	2	0	0	2	2	2	0	2
S_Vung_CA952	TAATCTCAAAAAACATCATAAGATACCAAAAGATGATGACTTACCCAAGAGAAGGTGTTGATATCTGCA	4	2829421	0	0	0	0	0	0	0	0	0	1	2	0	0	0	0	0	0	0	0	2	0	0	0	0	0	0	2	0	2	0	0	0	0	0	0	0	0	0	0	0	0	0	0	0	0	0
S_Vung_CA953	TGCAGTGCCAAATCGGAGCGACTCTTTTGGCAAAGAGCATACATAAGCAAGTTCAATGCTCGAACCCGA	4	2895105	0	0	0	0	0	1	0	0	0	2	0	0	0	0	0	0	0	0	0	0	0	0	0	0	0	0	0	2	0	0	0	0	0	0	0	0	0	0	0	0	0	0	0	0	0	0
S_Vung_CA954	AAAAAAAGTTTGGTAAAAATACCAGAGCTTCGTGTATCTCATTGTTGGCATTGATATGTAAAATCTGCA	4	3137317	0	0	0	0	0	2	2	0	0	1	0	0	0	0	1	0	0	2	0	2	2	2	1	0	0	0	0	0	0	0	0	0	2	0	0	2	0	0	0	0	2	2	2	0	2	0
S_Vung_CA955	TGCAGTGAATCAGGTGGCATAATGTGATTACACTAAGATGGTTTTGGATAGATTTTGATTAC	4	3163663	0	0	0	0	0	1	2	0	0	2	0	0	0	0	1	0	0	2	0	0	2	1	1	0	0	0	2	0	0	0	0	0	2	0	0	2	0	0	0	0	2	2	2	0	2	0
S_Vung_CA956	TGCAGTAAGTACACAGCAGATTTGTCTACTCACTTGGATACGATATATATAAAAAGGTTTAC	4	3164588	0	0	0	0	0	0	0	0	0	0	0	0	0	0	0	0	0	0	0	0	0	0	0	0	0	0	0	0	0	0	0	0	0	0	0	0	0	0	0	0	0	0	0	0	0	0
S_Vung_CA957	TGCAGTAAGTACACAGCAGCTTTGTCTACTCACTTGCTTCCAATGTATATAAAAAGGTTTAC	4	3172555	0	0	0	0	0	0	0	0	0	0	1	0	0	0	0	0	0	0	0	0	0	0	0	0	0	0	0	0	0	0	0	0	0	0	0	0	0	0	0	0	0	0	0	0	0	0
S_Vung_CA958	TGTGTATGGGGAGCCCTACTAAGTTCTTGCAGAGTTCACAATAATTTGAGTTTAGGTGAAATTGCTGCA	4	3295842	0	0	0	0	0	1	2	0	0	1	0	0	1	0	1	0	0	2	2	0	2	2	2	0	2	1	2	0	0	0	0	0	2	0	0	2	0	2	0	0	2	2	2	0	2	0
S_Vung_CA959	TGCAGAAGATATCAGAAGAAACTGATGCACAACCATATCATGAAACTTTGCATTCTAAATTTCAAAGGC	4	3333851	0	0	0	0	0	2	2	0	0	2	0	0	0	0	1	0	0	2	2	0	2	2	2	0	2	0	2	0	0	0	0	0	2	0	0	2	0	2	0	0	2	2	2	0	2	0
S_Vung_CA960	CTGTAATCTTCTCATTTTCATGCTTGCTAGCCATATTGTTGGCTCTTGCTGGTATCTCTTTGGTCTGCA	4	3392595	2	1	2	0	2	2	2	2	0	2	0	2	1	0	1	1	2	2	2	0	2	2	2	0	2	0	2	2	0	2	2	2	2	2	2	2	2	2	2	2	2	2	2	0	2	0
S_Vung_CA961	AATTTCAGTTCCACAGAAAACTGTTTTACCACTTAGGTACAAGACAAAAGCATTTCAAGATTTTCTGCA	4	3405038	0	0	0	0	0	0	2	0	0	2	0	0	1	0	0	0	0	2	2	0	2	2	2	0	2	0	2	0	0	0	0	0	2	0	0	2	0	2	0	0	2	2	0	0	2	0
S_Vung_CA962	CGTTTAGAACACAAATCAAACAAAAACACCAGCAACATGAATGAATATCGAGTTTATTAGATCTCTGCA	4	3525872	2	2	2	0	2	2	2	2	2	0	2	2	1	0	1	2	2	2	2	2	2	0	2	0	0	1	2	2	2	2	2	0	2	2	2	2	2	1	2	2	2	2	0	2	2	2
S_Vung_CA963	GGAAGAAGTATCTGGCATTGCCTGAAAGTGAGAAAAAACAGTTTCATCCTTCCTGGAGCATAAGCTGCA	4	3542967	2	2	2	0	2	0	2	2	0	1	0	2	1	0	1	0	2	2	2	2	2	0	2	0	0	0	2	2	2	2	2	0	2	2	1	2	0	0	2	2	2	2	0	0	2	2
S_Vung_CA964	ACGACCATAGGCTGTGATACATCAACACCAAAGTAGTGCAAACGTGCACAAAATTTATATCCTGCTGCA	4	3671882	0	2	0	2	2	0	2	0	2	0	2	2	0	0	1	2	2	2	0	0	0	0	1	0	0	1	0	0	0	0	0	2	0	2	1	0	2	0	2	0	2	2	0	2	2	2
S_Vung_CA965	TGCAGCTTCGTTCTTATCCTGTTTGCTCTGGATAGCACCACGGTGGCTCCTCTTGAACCCATGGGAAAA	4	3686527	0	1	0	2	0	0	2	0	0	0	0	0	0	0	0	1	0	2	0	0	0	0	0	0	0	1	0	0	0	0	0	0	0	2	1	0	2	0	2	0	2	2	0	0	2	0
S_Vung_CA966	TGCAGTAGTATTTCGACAATTGAGTTGATAAACTTATTGAAGGCAAGTTTAC	4	3731266	1	0	2	0	0	2	0	0	0	0	0	2	2	1	1	0	0	0	0	2	0	2	0	1	2	1	0	1	2	1	2	0	1	0	1	0	0	2	0	1	0	0	2	0	0	0
S_Vung_CA967	TGCAGTAGTATTTCGACAATTGAGTTGACAAACTTCTTGAAGGCAAGTTTAC	4	3731273	0	0	0	0	0	2	0	0	0	1	0	0	0	0	0	0	0	0	0	2	0	2	0	0	2	0	0	0	2	0	0	0	0	0	0	0	0	2	0	0	0	0	2	0	0	0
S_Vung_CA968	TGCAGGAAAATCATATAAGTATTAGCCTCTTCTATATTGATTTACGCAACCTGTGCAATTTACAGCTAC	4	3881846	0	0	0	0	2	0	0	0	2	0	2	0	0	0	0	0	2	0	0	0	0	0	1	0	0	0	0	0	0	0	0	2	0	0	0	0	0	0	0	0	0	0	0	2	0	0
S_Vung_CA969	TGCAGCAAAGAATATGCAACAAAGCAAGAGGCAGTTTTTTGGTAGAGAGCCAAATCCTTGCACCCCCAA	4	3892486	0	0	0	2	0	2	0	0	0	2	0	2	2	0	1	1	0	0	2	2	2	2	1	0	2	1	2	0	2	0	0	0	2	2	2	2	2	2	2	0	2	0	2	0	2	2
S_Vung_CA970	TTTTTCCCAACTGGTATCCATTTCCAGAGGGTGGTTCCAGAGCACTGGTTTTGTGCATTGTAGTCTGCA	4	3908749	0	0	0	0	0	0	0	1	0	0	0	0	2	0	1	0	0	0	2	0	2	0	1	0	0	0	0	0	0	0	0	0	0	2	0	0	0	0	0	0	0	0	0	0	0	0
S_Vung_CA971	TGCAGTGTGAATTTTTTCAGATGTCACCTGTTCAACCCCATTGGTCTGGACCCCGTCCATCAAGCAGTG	4	3918377	0	0	0	0	2	0	0	0	0	0	0	0	0	0	0	0	2	0	0	0	0	0	0	0	0	0	0	0	0	0	0	2	0	0	0	0	0	0	0	0	0	0	0	0	0	0
S_Vung_CA972	GTAAAAATTCTGCCACGACCTCCTTATCCCCAACATTGCTGCTGCA	4	3919416	0	0	0	0	2	2	0	0	2	2	2	2	1	0	1	0	2	0	2	0	2	2	2	0	2	1	2	0	0	0	0	2	2	2	1	2	2	2	2	0	2	0	2	2	2	2
S_Vung_CA973	TGCAGGTTTCAGAAGTCAAACTTGGACAGACAAATTCCTCAGTAAGAACTTCAAGTTCAGTAGACCTGT	4	3919489	0	2	0	0	2	2	0	0	2	2	2	2	1	0	1	0	2	2	2	0	2	2	2	0	2	1	2	0	0	0	2	2	2	2	1	2	2	2	2	0	2	0	2	2	2	2
S_Vung_CA974	GTAAGTTCATTCAGTACTGAAAACCATTGAATTCTTAGTGTGTGAAACTATTAGTCTCTGCA	4	4111574	0	0	0	0	0	0	0	0	0	0	0	0	0	0	0	0	0	0	0	0	0	2	0	0	0	1	0	0	0	0	0	0	0	0	1	0	0	0	2	0	2	0	2	2	2	2
S_Vung_CA975	GTAAGGTTGGCTGCAAATGAGAAGGCCGAAGCAGAAAAAATTCTGCA	4	4328289	0	0	0	0	0	0	0	0	0	0	0	0	1	0	0	0	0	0	2	0	0	0	1	0	0	0	2	0	0	0	0	0	0	0	0	0	0	0	0	0	0	0	0	1	0	1
S_Vung_CA976	CTGTAAAAAACAACCCGTGATTTCAAAGTTCCCAAGATCTTATATAACCACAAAGAAACTGAGACTGCA	4	4555158	0	0	0	0	0	2	0	2	2	1	0	2	0	0	0	1	0	0	0	0	2	0	1	0	0	0	0	2	0	0	0	0	0	2	0	2	0	0	0	2	0	0	0	2	0	1
S_Vung_CA977	TGCAGGGATCTTCTGCCAATGAAGACCTTGTGTTTTCTGTCTTATGATGAAACATTTCTTTATAAAGTA	4	4658619	2	2	2	2	2	2	2	2	2	2	2	2	2	0	2	2	2	2	2	2	2	2	1	0	2	1	2	2	1	0	2	2	2	2	2	2	2	2	2	2	2	2	2	2	2	2
S_Vung_CA978	TGCAGCTTCAGTTTGCACAATAGTTGAAGAGCTTTCTGATTTATGTTAGCTTCCAACAATGGCTGTTGT	4	4907374	2	0	0	0	0	0	0	0	2	0	0	0	0	0	0	0	0	0	0	0	0	0	0	0	0	0	0	2	0	0	0	0	0	0	1	0	0	0	0	0	0	2	0	2	0	0
S_Vung_CA979	GTAATTTTCCATCATCTCATTTCAAATTCTAGGAGAAAAAAGCACATTGCTGCA	4	5013881	0	0	0	0	2	0	0	0	0	0	0	0	0	0	1	0	2	0	0	0	0	0	0	0	0	0	0	0	0	0	0	0	0	0	0	0	0	0	0	0	0	0	0	0	0	0
S_Vung_CA980	ATTGGACCAAACATTCCATCTATGTTCTTGGACAAGAAACACAAAGATGATCAAGATTATGGTGCTGCA	4	5029332	0	0	0	0	2	0	0	0	0	0	0	0	0	0	2	0	2	0	0	0	0	0	0	0	0	0	0	0	0	0	0	0	0	0	0	0	0	0	0	0	0	0	0	0	0	0
S_Vung_CA981	TGCAGATGGCCCAATCATTCTGAAAACAAACAAACAAAAACCATTAGAGAAATGGTTTAGAACAAGCAA	4	5131958	0	0	0	0	2	0	0	0	0	0	0	0	0	0	1	0	2	0	0	0	0	0	0	0	0	0	0	0	0	0	0	0	0	0	0	0	0	0	0	0	0	0	0	0	0	0
S_Vung_CA982	GAGTAACCCAAGGCACACCTTTGCACCAGCCATTGGATCACCAAGATTTCAGAAGACTCTCACTCTGCA	4	5194826	0	0	0	0	2	0	0	0	0	0	0	0	0	0	1	1	2	0	0	0	0	0	0	0	0	0	0	0	0	0	0	0	0	0	1	0	0	0	0	0	0	0	0	0	0	0
S_Vung_CA983	GACAGTTCTAAATCATAGGAAGTTTCCAGGTAAAAGTAGACCAGTAATGAAAATTGCATTCTACCTGCA	4	5196117	0	0	0	0	2	0	0	0	0	0	0	0	0	0	1	0	2	0	0	0	0	0	0	0	0	0	0	0	0	0	0	0	0	0	1	0	0	0	0	0	0	0	0	0	0	0
S_Vung_CA984	TGCAGTTCTTCACAAACTTTATGCAAGAATCCATAAGCTAGCTTTAC	4	5433442	0	0	0	0	0	0	0	0	0	0	0	0	2	0	0	0	0	0	2	0	0	0	1	0	0	0	2	0	0	0	0	0	0	0	0	0	0	0	0	0	0	0	0	2	0	2
S_Vung_CA985	TCTGAGTAGCAATAGATAATTAGATTAGTTTTAGCATCTGAGATTTGTTCAGTGAAATTCATACCTGCA	4	5563222	0	0	0	0	2	0	2	0	0	1	0	0	0	0	1	0	2	2	0	0	0	0	0	0	2	0	0	0	0	0	0	2	2	0	1	0	0	2	2	2	0	0	0	0	0	0
S_Vung_CA986	TGCAGGCATGTTACAGATTTATGCTTTTGGGTCAGTCATCATTAC	4	5591455	0	0	0	0	2	0	2	0	0	2	0	0	0	0	1	0	2	2	0	0	0	0	0	0	2	0	0	0	0	0	0	2	2	0	1	0	0	2	0	2	0	0	0	0	0	0
S_Vung_CA987	GTAATGGATTGATACTCGTCAATTTGAATTTGCAAAATTTCTGCA	4	5628269	0	0	2	0	2	0	2	0	0	1	0	0	0	0	1	0	2	2	0	0	0	0	0	0	2	0	0	0	0	0	0	2	2	0	1	0	0	2	0	2	0	0	0	0	0	0
S_Vung_CA988	CTTGTTTTTCCAGGGGCAGGCAAGGCAGGCACTGCTTTTGGAGGTGGGGAGCTAGTAGGAGCAGCTGCA	4	5694665	0	0	0	2	2	0	2	0	0	2	0	0	0	0	0	0	2	2	0	0	0	0	0	0	2	0	0	0	0	0	0	2	2	0	1	0	0	2	0	2	0	0	0	0	0	0
S_Vung_CA989	TGCAGGTGCTGCCGCCAGCGGTGGTGGGAATGCGGCGTAATGCATTGGAGGTGGTGATGCTGGGGCCGG	4	5694686	0	0	0	2	2	0	2	0	0	2	0	0	0	0	0	0	2	2	0	0	0	0	0	0	2	0	0	0	0	0	0	2	2	0	1	0	2	2	0	2	0	0	0	0	0	0
S_Vung_CA990	TGCAGATTCAGACTTGCTGGAGAATAAATTGAAGGAAATGAGAATACTAGAAAATGTTGGATTGCCTGA	4	5744515	0	0	0	2	2	0	2	0	0	2	0	0	0	0	0	0	2	2	0	0	0	0	0	0	2	0	0	0	0	0	0	2	2	0	1	0	0	2	0	2	0	0	0	0	0	0
S_Vung_CA991	TGCAGACTCAAGTTCATGTGATGAATTGCAAAGCAGCCACTCAGTTTTCTTCATGGACCCTATGTTTTT	4	5852483	0	2	0	2	2	2	2	0	0	2	0	2	2	0	0	2	2	2	2	2	2	2	2	0	0	1	0	2	2	0	0	2	2	2	2	2	2	0	2	2	0	2	2	2	0	2
S_Vung_CA992	AGTAACTTGATTTGTGCAAGTAATGTCATCGAAAAAGAAAAGAAGCAAACAATAAAATCTTGAGCTGCA	4	5853549	0	0	0	0	0	0	0	0	0	0	0	0	0	0	0	0	0	0	0	0	0	0	0	0	0	0	2	0	0	0	0	0	0	0	0	0	0	0	2	0	2	0	0	0	2	0
S_Vung_CA993	GGCCCCAATTTTGCATACTCTTTTCTTGATTTGGTGATAGTTGGCTTGGTGTTGACTGTTGAATCTGCA	4	6116037	0	0	0	2	2	2	2	0	0	2	0	2	2	0	0	1	2	2	2	2	2	2	2	0	2	1	2	2	2	0	2	2	2	2	2	2	2	2	2	2	2	2	2	2	2	2
S_Vung_CA994	TGCAGACGGCGCTGACTCTGGCTACTGCTACTGGTCCGGCGTCCTCTGCAACGCAAACTCCCGGGTGGT	4	6126411	0	2	0	2	2	2	2	0	0	2	0	2	2	0	0	1	2	2	2	2	2	2	2	0	2	1	2	2	2	0	0	2	2	2	2	2	2	2	2	2	0	2	2	2	0	2
S_Vung_CA995	TGAAGGCTGAAAATTATTTCTCAGACTCATTACCCAGAACTCCTACTTGCAAAACAGCAGTTTTCTGCA	4	6210749	2	2	0	2	2	2	2	0	2	2	0	2	1	0	0	2	2	2	2	2	2	2	2	0	2	1	2	2	2	0	2	2	2	2	2	2	2	2	2	2	2	2	2	2	2	2
S_Vung_CA996	TGCAGAATCGAATTTTTCTGACATGTATATAAAACGCTTCAAAATAAACACATTGCCCCATTTAC	4	6817186	0	0	0	0	0	0	0	0	0	0	0	0	0	0	0	0	0	0	0	0	0	0	0	0	0	0	2	0	0	0	0	0	0	0	0	0	0	0	0	2	0	0	0	0	0	0
S_Vung_CA997	ATGTTTGAGACTAGGAAATTTGGCATAGAGTTATAACAAGATTGAAGGTCATAATGGTGTACCACTGCA	4	7072600	0	0	0	2	2	0	2	0	0	2	0	0	0	0	0	0	2	2	0	0	0	0	0	0	0	0	0	0	0	0	0	0	2	2	0	0	0	0	0	1	0	0	0	0	0	0
S_Vung_CA998	TTATGTGATGCTTCCTTTTAGCAGTAGGAAAATAGAACCTGAAACTGGTTTGGAGGTGCGACCACTGCA	4	7094065	0	0	0	0	0	0	0	0	0	0	0	0	1	0	0	1	0	0	2	1	0	0	1	0	2	0	0	0	2	0	0	0	0	0	0	0	0	2	0	1	0	0	0	0	0	1
S_Vung_CA999	TGCAGACATAACAGTGATGCTACCAAAATTCACATAAACAACAGAATTAGGTTCCTTGGATTTATTACA	4	7163441	0	0	0	2	2	2	2	0	0	1	0	0	0	0	0	0	2	2	0	0	1	0	0	0	0	0	0	0	0	0	0	0	2	2	1	0	0	0	0	1	0	0	0	1	0	0
S_Vung_CA1000	TGCAGATAGTAAATATGATTTTTAGCAGGTCACAAAACTGAGTTTATGATCCTAGTGAGTTTATAAATG	4	7254237	0	2	0	2	2	0	2	0	0	2	0	0	0	0	0	0	2	2	0	0	2	0	0	0	0	0	0	0	0	0	0	0	2	2	0	0	0	0	0	0	0	0	0	0	0	0
S_Vung_CA1001	AAAAGGTATGCCGCAAATTGCAGTGAACATGTTTTCATCTTTTTTGCTCTTTTGTTCTTTATATCTGCA	4	7304674	0	0	0	0	2	0	2	0	0	2	0	0	0	0	0	2	2	2	0	0	0	2	0	0	0	0	0	0	0	0	0	0	2	2	0	0	0	0	0	0	0	0	2	0	0	0
S_Vung_CA1002	TGCAGCATATAATCCTCACTGCTGATTCAGCCTACCGTTATGTGTTTAGGAAAAACAAACTTCTAAGAG	4	7304773	0	0	0	0	2	0	2	0	0	2	0	0	0	0	0	0	2	2	0	0	2	0	0	0	0	0	0	0	0	0	0	0	2	2	1	0	0	0	0	0	0	0	0	0	0	0
S_Vung_CA1003	TGCAGCATCTCACTTTCTTAGATCTCACTCATAATTCCTTACAGGGAGAGATCCCAAAATGTATTGGTT	4	7379944	0	0	0	0	2	2	2	0	0	1	0	0	0	0	0	2	2	2	0	0	0	2	0	0	0	0	0	0	0	0	0	0	2	2	1	0	0	0	0	0	0	0	2	0	0	0
S_Vung_CA1004	TGCAGAGGAGAATTTTTGTGGAAATTTTTTGAAACCCCCATGAAAGGGGATTGATCACCTGCCAGAAGA	4	7505651	0	0	0	2	0	2	0	0	0	0	0	0	0	0	0	2	0	0	0	0	2	2	0	0	0	0	0	0	0	0	0	0	0	0	0	0	0	0	0	0	0	0	2	0	0	0
S_Vung_CA1005	TCTGTAAGATGTCTCTGTCTGGCATGGAAAACACGCCAGGCCATGAATTTGGTTATTATGGTTTCTGCA	4	7568298	0	2	0	2	0	2	0	0	0	1	0	0	0	0	0	2	0	0	0	0	2	2	0	0	0	0	0	0	0	0	0	0	2	2	0	0	0	0	0	0	0	0	2	0	0	0
S_Vung_CA1006	AAACAAGGAATTTAGGCAAAACTATGTATTTTGTAATCTTCCAAAGTCTAATTCAATTATTTGTCTGCA	4	8625289	0	0	0	0	0	0	0	0	0	1	0	0	0	0	0	0	0	0	0	0	0	0	0	0	0	0	0	0	0	0	0	0	2	0	0	0	0	0	0	0	0	0	0	0	0	0
S_Vung_CA1007	GTAAATTGCTTATCCAACCATGTGCTATACCTTTATAGCCTTTTTTGGGGTTTGTTGCTATGCACTGCA	4	8679438	0	0	0	2	0	2	0	0	0	0	0	0	0	0	0	1	0	0	0	0	2	0	0	0	0	0	0	0	0	0	0	0	0	0	0	0	0	0	0	0	0	0	0	0	0	0
S_Vung_CA1008	TGCAGAATAGTATGCATTCAATGCTTGACTAGTACTCTCATGATTCCTTCCATCAACAAACTCAGTTAC	4	8890142	0	2	0	2	2	2	2	0	2	2	0	2	1	0	0	1	2	2	1	2	2	2	2	0	2	0	1	2	2	0	2	2	2	2	1	2	2	2	2	0	0	2	2	2	0	2
S_Vung_CA1009	TGCAGGGAATTTATGACAGTGAAGGTGCATTGCAGAGGGTAAAAAGCTTAC	4	9054047	0	2	0	2	2	2	2	0	2	2	0	2	1	0	0	2	2	2	1	2	2	2	2	0	2	0	1	2	2	0	2	2	2	2	1	2	2	2	2	0	0	2	2	2	0	2
S_Vung_CA1010	TGCAGAAGAGGACTTGACGTTTCAGAATATGAGGGCGTGGTTGATTAGGATGACGATGATGACAATGAT	4	9162821	0	2	0	2	2	2	2	0	2	2	0	2	2	0	0	2	1	2	2	2	2	2	2	0	2	0	0	2	2	0	2	2	2	2	2	2	2	2	2	2	0	2	2	2	0	2
S_Vung_CA1011	AGCTATACATACCCCTTGTATATGTCAATTATGGACTTATCCAATTTTGGGACAGGTCGCATTTCTGCA	4	10946769	0	2	0	2	2	2	2	0	2	2	0	2	2	0	0	2	2	2	2	2	0	2	2	0	2	0	2	2	2	0	2	2	2	2	1	2	2	2	2	2	0	2	2	2	0	2
S_Vung_CA1012	TGCAGCTCAGAAACAATTTTGAAAGTGTGATATATGTAATTTCGTTCAAATGATGAAAGAATATTTCTG	4	11060286	0	2	0	2	2	2	2	0	2	2	0	2	2	0	0	2	2	2	1	2	0	2	2	0	2	0	1	2	2	0	2	2	2	2	1	2	2	2	2	2	0	2	2	2	0	2
S_Vung_CA1013	TGATCAGGGTCTACACCATCTTCCAATATCCTTCCAACTATCTTCAGCGTCCAGGATGGAGGCTCTGCA	4	11542801	2	0	2	0	0	0	0	2	0	0	0	0	0	0	0	0	0	0	0	0	0	0	0	0	0	0	0	0	0	0	0	0	0	0	2	0	0	0	0	0	0	0	0	0	0	0
S_Vung_CA1014	TCATGAACAATTACCTTTCCCAATTTCAGTGGGGTAAACCCTCTGGAGTCAAGGGAAGGAGAAGCTGCA	4	12384054	0	2	2	2	2	2	2	2	2	2	2	2	1	0	0	2	2	2	2	2	2	2	2	0	2	0	2	2	2	0	2	2	2	2	2	2	2	2	2	2	0	2	2	2	0	2
S_Vung_CA1015	TGCAGATGGGTAAAGATATTGTGTCATTCCTGACCTGGGCAGCTGAACCAGAGATGGAGGAAAGAAAAC	4	12923475	0	1	0	1	1	0	0	0	0	2	0	0	0	0	0	0	0	0	0	0	1	0	0	0	0	0	0	0	0	0	0	0	1	1	0	0	0	0	0	0	0	1	0	0	0	0
S_Vung_CA1016	TGCAGAATGAGATGCCCACAAGTTTTTCAGAACAGAGGACAGAGAACAGAACAAACTGTGTTCAAAGTT	4	13292110	2	2	0	2	2	2	2	0	2	2	2	2	2	0	0	2	2	2	1	2	2	2	2	0	2	0	2	2	0	0	2	2	2	2	2	2	2	2	2	2	2	2	2	2	2	2
S_Vung_CA1017	GTAAAGGGTAGTAATGGTGGTTTCCGCAGCAGTCTCTGCA	4	15438921	0	0	0	0	0	0	0	0	0	0	0	0	1	0	0	0	0	0	1	0	0	0	1	0	0	0	0	0	0	0	0	0	0	0	0	0	0	0	0	0	0	0	0	0	0	0
S_Vung_CA1018	GTAAAGGGTAGTAATGGTGGTTTTCGCAGCAGTTTCTGCA	4	15438931	0	0	0	2	0	1	0	0	2	1	0	0	0	0	0	0	0	0	0	0	2	0	0	0	0	0	0	0	2	0	0	0	2	2	1	0	0	0	0	0	0	2	0	0	0	0
S_Vung_CA1019	TGCAGTTTTCTTGATGTAGTTGAGGCAACGAACCTTGCGTTGGTGCAGTTTTCTTGGTTGTCTACATTA	4	15646884	2	2	2	2	2	2	0	0	2	2	2	2	1	2	0	2	2	2	2	2	2	2	2	2	2	0	2	2	2	1	2	2	2	2	2	2	2	2	2	2	0	2	2	2	0	2
S_Vung_CA1020	TGCAGAATCATTGACAGAATTAGAATATCATAAACGAATGAACCATTACAATTAC	4	16058918	0	0	0	0	2	0	0	0	0	0	2	2	1	0	0	2	2	2	1	2	0	2	1	0	2	0	2	2	0	0	0	0	0	0	0	2	2	2	2	2	0	2	2	2	0	2
S_Vung_CA1021	TGCAGGTAATCCTCTTTATTCAAATAAATAATGCCTATTTTCGAAATCCTTAGTCATCGTTCGGTGCCC	4	16348008	0	0	0	0	0	2	0	0	0	0	2	2	2	0	0	2	0	2	2	0	0	2	1	0	2	0	2	0	0	0	0	0	0	0	0	2	0	2	2	2	0	0	2	2	0	2
S_Vung_CA1022	TTCACCTCGCCGTCGCTGGAGCAGCCATTACAGTAGGACGCAGTCCACCGTCAGGAAACCATCACTGCA	4	16868988	0	2	0	0	0	1	0	0	0	1	0	2	2	0	0	2	2	2	2	2	0	2	2	0	2	0	2	2	2	0	2	0	2	0	0	2	2	2	2	0	0	0	2	2	0	2
S_Vung_CA1023	TGCAGGGTTTGGTTGGGGAAGAAAACTGTTGATTGTGGAGGAAACTAATTTTATTGTTCTGTAGCTTTT	4	17689486	0	0	0	0	2	0	0	0	0	0	0	0	0	0	0	0	2	0	0	0	0	0	0	0	2	0	0	2	2	0	0	0	0	0	0	0	0	0	0	0	0	0	0	0	0	0
S_Vung_CA1024	TGCAGTGGTCAATAGGAGGGGTAATTTGGGATTTATGAGTTTTATGAAGGGTGCAGAAAAAAGAAGGAA	4	18019592	0	0	0	0	2	0	0	0	0	0	0	0	0	0	0	0	2	0	0	0	0	0	0	0	2	0	0	2	2	0	0	0	0	0	0	0	0	2	0	0	0	0	0	0	0	0
S_Vung_CA1025	TGCAGTTGCTCGTGGCATAACACCCAATTTGGTATGGTGTTGTTTCATCCTTTTTGTTCAGTTTTTGTT	4	19021714	0	2	0	2	2	2	0	0	2	2	0	2	0	0	0	2	2	2	0	0	2	2	1	0	2	0	0	2	2	0	0	0	0	0	0	2	2	2	2	0	0	2	2	2	0	2
S_Vung_CA1026	TTTGTTTTATGGTCATAAAGTGAAGTCGTATCTCTTCACAAAGAAAAGATAAAGAGAAGGTTCTCTGCA	4	19225010	0	0	0	2	0	0	0	0	2	0	0	0	0	0	0	0	0	0	0	0	2	0	0	0	0	0	0	0	0	0	0	0	0	0	0	0	0	0	0	0	0	2	0	0	0	0
S_Vung_CA1027	GTAACATATGAACACTTATGTTCTTCCTAATTCTAGAATCATTTTGAAAATTATATGCTGCA	4	19225943	0	0	0	2	2	2	0	0	2	0	0	0	0	0	0	0	2	0	0	0	2	0	0	0	2	0	0	2	2	0	0	0	0	0	0	0	0	2	0	0	0	2	0	0	0	0
S_Vung_CA1028	TGCAGATATCACATCTCATGTTGGTTATAAGTATTACTTGTCTTTTGTTGATGCTTTCTCTAGATATAT	4	19597203	0	2	0	2	0	2	0	0	2	2	0	0	0	0	0	2	0	2	0	0	2	2	1	0	0	0	0	0	0	0	0	0	0	0	0	2	2	0	2	0	0	2	2	2	0	2
S_Vung_CA1029	TGCAGGCTACTCTCCGGCATTTGGGTTTTGTCTCTAGCTCTTGTGATACTTCTTTGTTCATTTATGATC	4	19598605	0	0	0	0	0	0	0	0	0	0	0	2	0	0	0	2	0	2	0	0	0	2	1	0	0	0	0	0	0	0	0	0	0	0	0	2	2	0	2	0	0	0	2	2	0	2
S_Vung_CA1030	TGCAGTGCATAATGGCTTTTTCTAGTGGTTACCGATCTGATTCTTCTATCTTTACTAATTATATAATGT	4	19614820	0	0	0	0	0	2	0	0	0	2	0	0	0	0	0	2	0	2	0	0	0	2	1	0	0	0	0	0	0	0	0	0	0	0	0	2	2	0	2	0	0	0	2	2	0	2
S_Vung_CA1031	TGCAGTGTGCAAAGTGAATGCACCTTGAGAAAAGCAAACTTATAACAATTCACCGGGCAATCTAAAACG	4	19615100	0	0	0	0	2	0	0	0	0	0	0	0	0	0	0	0	2	0	0	0	0	0	0	0	2	0	0	2	2	0	0	0	0	0	0	0	0	2	0	0	0	0	0	0	0	1
S_Vung_CA1032	AAGTAACGGATGAAGCCTGCATAAGAAATTGAGAATCACACTCAATCTAGAGGTATTCCAACCTCTGCA	4	19868176	0	2	0	0	0	2	0	0	0	2	0	0	0	0	0	2	0	2	0	0	0	2	1	0	0	0	0	0	0	0	0	0	0	0	1	2	0	0	2	0	0	0	2	2	0	1
S_Vung_CA1033	TGCAGATAGCAATTTCCATGTCAAGAATCACACCCATCGCACCTCTGCATATAAGGCATTATCAAGACC	4	19868265	0	0	0	0	2	0	0	0	2	2	0	2	0	0	0	2	2	2	0	0	2	2	1	0	2	0	0	2	2	0	0	0	0	2	0	2	2	2	2	0	0	0	2	2	0	0
S_Vung_CA1034	TGCAGTATCTTGTTCCCATTTTTCTTTTCTTTCTTCTTACCTTTGGAGTAGCGATTATAGCTCAAAGAT	4	19942316	0	2	0	0	0	1	0	0	0	0	0	2	0	0	0	2	0	2	1	0	0	2	2	0	0	0	2	0	0	0	2	2	2	0	0	2	2	0	2	0	0	0	2	2	0	2
S_Vung_CA1035	AGGAAAACATGCTTATAATGCTTACAGCAGCACGCAGCTTCTCAAGTTGTTTTTCATGTTTCTGCTGCA	4	20429412	0	2	0	2	2	2	0	0	2	2	0	2	1	0	0	1	2	0	0	0	2	2	1	0	2	0	2	2	2	0	0	0	2	2	0	2	2	2	2	0	0	2	2	0	0	1
S_Vung_CA1036	TGCAGATTAGTGTCCTTGATTGCCAGCTTTGGTATTCTGTGTGGACCGTGTTCATGAAGAAAAAAACAA	4	20564211	0	2	0	2	2	2	0	0	2	2	0	0	2	0	0	1	2	0	1	0	2	2	1	0	2	0	2	2	2	0	0	0	2	2	0	2	0	2	2	0	0	2	2	0	0	0
S_Vung_CA1037	AAAGACTGGCGAAAGGGAGAACAGAAGTAGCGATAGCAAAAGAAGAGAACCTGAAGGAGTGGTTCTGCA	4	20566502	0	0	0	0	0	2	0	0	2	0	0	0	0	0	0	0	0	0	0	0	2	0	0	0	0	0	0	0	0	0	0	0	0	2	0	0	0	0	0	0	0	0	0	0	0	0
S_Vung_CA1038	TGCAGAGAAGAGAAGGGAGAGAGCCTTCATGAGGAGCAGCAAGGCTACGAAGAGGTGAATCCGGTGAAG	4	20660410	0	2	0	0	2	2	0	0	2	1	0	0	2	0	0	1	2	0	1	0	2	2	1	0	2	0	2	2	2	0	0	0	0	2	0	2	0	2	2	2	0	0	2	0	0	2
S_Vung_CA1039	TCATGAGGTCATAAGTAATAAATGAATGGTGATATATCAAAACAATGGAAGCGTGGAAGGATGTCTGCA	4	21295637	0	0	0	2	0	0	0	0	2	0	2	0	0	0	0	0	0	0	0	0	2	0	0	0	0	1	0	0	0	0	0	0	0	0	0	0	0	0	0	0	0	2	0	0	0	0
S_Vung_CA1040	AAAAGGAAGAAAGAAAAACTATCATGTGGTTCCTATTCTGAAAAAGTTTCACATGCATAGGTAGCTGCA	4	23640300	0	1	0	0	0	1	2	0	0	2	0	2	2	0	0	2	0	2	1	0	0	2	1	0	0	0	2	0	0	0	0	2	2	0	0	2	2	0	2	0	0	0	2	2	0	2
S_Vung_CA1041	ATATATAGTTGGAACTAAGACCGTACATATTACACTAACAATAATATTTTATATTTACAATCTTCTGCA	4	23997478	0	0	0	2	0	2	0	0	2	0	0	0	0	0	0	0	0	0	0	0	0	0	0	0	0	0	0	0	0	0	0	0	0	0	0	0	0	0	0	0	0	2	0	0	0	0
S_Vung_CA1042	TGCAGATATTGTCATTAGAATTACAATGGGGTAAGTTTGCTTATATGTAATAAAAAGTTCAAGTATATC	4	24017178	0	0	0	2	2	2	0	0	2	2	0	0	0	0	0	0	2	0	0	0	0	0	0	0	2	0	0	2	2	0	0	0	0	0	0	0	0	0	0	0	0	2	0	0	0	0
S_Vung_CA1043	AGCAATTAGAGAAATGAAATTTCTAAAGACACAAGAAGTTCAATGTAAAATAATCATGCCATTACTGCA	4	24924099	0	0	0	0	0	0	0	0	0	0	0	0	0	0	0	0	0	0	0	0	0	0	0	0	0	0	0	0	0	0	0	0	0	0	0	0	0	0	0	0	0	0	0	0	0	0
S_Vung_CA1044	GTAATCTGCTCCTTTCTGGATGCCCGAGTCCAGTAATACACGCCTCTGCA	4	25230054	0	2	0	0	2	2	2	0	0	2	0	2	1	0	0	2	2	2	0	0	0	2	1	0	2	0	0	2	2	0	2	0	0	0	0	2	2	0	2	0	0	0	2	2	0	2
S_Vung_CA1045	ACATCTAAATATTATGAAGGCAATCCTAAAGCAGTCTGCATTGGCTACAATAATTGCAATGCAGCTGCA	4	25307308	0	0	0	0	0	0	0	0	0	1	0	0	2	0	0	1	0	0	0	0	0	2	0	0	0	0	0	0	0	0	0	0	0	0	0	0	0	0	2	0	0	0	2	0	0	0
S_Vung_CA1046	TGCAGATCAAACTCCACTTTATGTCCTTGTAATCAAGCATGAAGCATGTCTCCCTCATGTTATGATTTC	4	25338013	0	0	0	0	0	0	2	0	0	2	0	0	0	0	0	1	0	0	0	0	0	0	0	0	0	0	0	0	0	0	0	0	0	0	0	0	0	0	0	0	0	0	0	2	0	0
S_Vung_CA1047	ACTTGGTTGGCTCTTGGGTGTAGTACCTATTTCAGCAACCCTTGGGCCATCATTGCATTCCATGCTGCA	4	25729475	0	0	0	2	2	0	2	0	0	1	0	2	0	0	0	1	2	0	0	0	0	0	0	0	2	0	0	2	2	0	0	0	0	0	0	0	0	0	0	0	0	2	0	2	0	0
S_Vung_CA1048	TGCAGTTGTGGGTCTTGCCCTAACCTTTGTCCAAACTTGGTATGCTATTCGCCCACCAAAATGATATCT	4	25729495	0	0	0	2	2	0	2	0	0	0	0	0	0	1	0	1	2	2	0	0	0	0	0	0	2	1	0	2	2	0	0	1	0	0	0	0	0	0	0	0	0	2	0	2	0	0
S_Vung_CA1049	ATCGAGAATATTCATTCTATACAAAGAAAAATCTTTAGGAATGTGATATTATATTTTCTATAATCTGCA	4	26580059	0	0	0	0	2	0	0	0	0	0	0	0	0	0	0	0	2	0	0	0	0	0	0	0	2	0	0	2	2	0	0	0	0	0	0	0	0	0	0	0	0	0	0	0	0	0
S_Vung_CA1050	AATTTTATAGTCATATTCATTTGGGTTGGGATATCTGAAACATTTTATATGCTAATGCAGGCAACTGCA	4	27354418	0	0	0	0	2	0	0	0	0	0	0	0	0	0	0	0	2	2	0	0	0	0	0	0	2	0	0	2	2	0	0	0	0	0	0	0	0	0	0	0	0	0	0	0	0	0
S_Vung_CA1051	TGCAGGGTTGAGGGCTTTGGAAGGGGATGCTTCGGACAGGATTTTGCAAGCGGTAAACATTACTTGCTG	4	27354505	0	2	0	2	0	1	2	0	2	2	0	2	0	0	0	1	0	0	0	2	0	0	0	0	0	0	0	0	0	0	0	0	0	0	0	1	2	0	2	0	0	2	0	2	0	2
S_Vung_CA1052	AAGGATAGAAGCTGCTTCTTACCCTACTTAGTAGAGATGCGTGATTACCCTTCCAAAGGCAAAGCTGCA	4	27536791	0	0	0	0	0	2	0	0	2	0	0	0	0	0	0	0	0	0	0	2	0	0	0	0	0	0	0	0	0	0	0	0	0	0	0	0	0	0	0	0	0	0	0	0	0	0
S_Vung_CA1053	TGCAGTGCCCGTGACCTTGGCGCGCCTCACTTTGCTGTGTTATCTTGCCGTTTCTTGTCACTTTTCTAA	4	27536826	0	0	0	0	0	0	2	0	0	0	0	0	0	0	0	1	0	0	0	0	0	0	0	0	0	0	0	0	0	0	0	0	0	0	0	0	0	0	2	0	0	0	0	2	0	0
S_Vung_CA1054	TGCAGTTTGACACATCTGGAGTCCCTGTCATAGTTACACTGACTAAGGTAACATATCCTGACTTTTTTC	4	27547107	0	0	0	2	0	0	2	2	0	2	0	2	0	0	0	1	0	0	0	0	0	0	0	0	0	0	0	0	0	0	0	0	0	0	1	2	0	0	2	0	0	2	0	2	0	0
S_Vung_CA1055	CTTATAACACTCTCCCTCCTTGGTTTCTCAGTGCTGATAGTTTCATTTTTTCGCTCTACTTTTTCTGCA	4	27763247	0	0	0	2	0	1	0	0	2	1	0	0	0	0	0	0	0	0	0	2	0	0	0	0	0	0	0	0	0	0	0	0	0	0	0	0	0	0	0	0	0	2	0	0	0	0
S_Vung_CA1056	TGCAGCACTTGATTTTGCTGGGGTCTATACCAATTGCTTTCTGTTTGGCATCATTCCTCCTGTGATGGC	4	27763300	2	0	0	0	0	0	0	0	0	0	0	0	0	0	0	0	0	0	2	0	0	0	0	0	0	0	0	0	0	0	0	0	0	0	0	0	0	0	0	0	0	0	0	0	0	0
S_Vung_CA1057	TGCAGATGTTGGCAATTCTACGGTTGACAAGTCACAGCAACAGATTTTTCCTGATGATTCGGGGACTGA	4	27835372	0	0	0	0	2	0	2	2	0	0	0	0	0	1	0	0	2	2	0	0	2	0	0	0	2	0	0	2	2	0	0	2	0	0	1	0	2	2	0	0	2	0	0	0	2	0
S_Vung_CA1058	TGCAGCTCCAGGTACAATACGGCTATCCCTGCACATGGCCTGATACATAATTGCATGGAAAAGGATTAC	4	28036138	0	0	0	2	2	2	0	0	0	2	0	0	0	0	0	0	2	2	0	0	0	0	1	0	0	0	0	2	0	0	0	0	2	0	1	2	0	0	2	0	0	2	0	0	0	0
S_Vung_CA1059	CTTTAGTGTATCCACTGATTATCTCCCTCGGATGCAAATCCATCTTGATAAGTTCCTCAGCACCCTGCA	4	28086946	0	0	0	2	0	0	0	0	0	2	0	0	0	0	0	0	0	0	0	0	0	0	2	0	0	0	0	0	0	0	0	0	2	0	0	0	0	0	0	0	0	2	0	0	0	2
S_Vung_CA1060	TTGAATAATGAAAATGAAAAGGAATACTTGTTTTTCTAAGTTCAAAGAGTGGGTCCTCTGGTTTCTGCA	4	28349781	0	0	0	2	2	0	0	0	0	1	0	0	0	0	0	0	2	0	0	0	0	0	0	0	0	0	0	2	0	0	0	0	0	0	0	0	0	0	0	0	0	2	0	0	0	0
S_Vung_CA1061	TGCAGTGGAAGCTATATTGCATACTCTTGTAGCTTCCATTCAGCCAGTGACATCATTCACTACAGTCAA	4	28350943	0	0	0	0	0	0	0	0	0	0	0	0	0	0	0	0	0	0	0	0	0	0	1	0	0	0	0	0	0	0	0	0	2	0	0	0	0	0	0	0	0	0	0	0	0	0
S_Vung_CA1062	GAGCACAAATAGCTAGCAGTTATAAATCCATACAAATTAGTTGGACTTATCACAGCTCCATTGCCTGCA	4	28417411	0	0	0	2	2	0	0	0	0	2	0	0	0	0	0	1	2	2	0	0	0	0	0	0	0	0	0	2	0	0	0	0	2	0	0	2	0	0	2	0	0	2	1	2	0	0
S_Vung_CA1063	TGCAGACACCACTAGTCGACCCATGGAAGATAATTGCTTCAGTACTTCAGTCTGCATTTGAAATGTAAA	4	28417466	0	0	0	0	0	0	0	0	0	0	0	0	0	0	0	0	0	0	0	0	0	0	1	0	0	0	0	0	0	0	0	0	2	0	0	0	0	0	0	0	0	0	0	0	0	0
S_Vung_CA1064	TGCAGAACGCAGTGTTTCCCACCAGCTCTGATCAGATAATCAATCTTAC	4	28462044	0	0	0	2	2	0	0	0	0	1	0	2	0	0	0	1	2	0	0	0	0	0	1	0	0	0	0	2	0	0	0	0	2	0	0	2	2	0	2	0	0	2	1	2	0	1
S_Vung_CA1065	TCAATAACTTCTTTCAAGCTCAATTCATGAGTGCCATCCGCGTTGACTGCACCGCCCAAGCTAGCTGCA	4	28463762	0	0	0	2	2	0	0	0	0	0	0	2	0	0	0	1	2	0	0	0	0	0	0	0	0	0	0	2	0	0	0	0	0	0	0	2	0	0	2	0	0	2	1	2	0	0
S_Vung_CA1066	TGCAGTAGTAAGCTTCTTTTATAGGTATCTGCAACTGCATTGTGGTTGCTGTTGTGACTGCATTAGCCA	4	28762937	0	0	0	2	0	0	0	0	0	2	0	0	0	0	0	0	0	0	0	0	0	0	0	0	0	0	0	0	0	0	0	0	0	0	0	0	0	0	0	2	0	2	0	0	0	0
S_Vung_CA1067	TGCAGAATGCTTTGCATCAGGTGAAATCAAAACCTAAGAAGTGAACAAGGAACTGCATGATTTGATGTA	4	28775910	0	0	0	2	2	0	0	0	0	2	0	2	1	0	0	2	2	2	0	0	0	2	0	0	0	0	0	2	2	0	2	0	0	0	0	2	0	0	2	0	0	2	2	0	0	2
S_Vung_CA1068	TAATGTGGTATACTGTACTGGAATTCATGACAATAATGCATAGGCACTCATATGTGGAATTTTGCTGCA	4	28803935	0	0	0	0	2	0	0	0	0	0	0	0	0	0	0	0	2	2	0	0	0	0	0	0	0	0	0	2	0	0	0	0	0	0	0	0	0	0	0	0	0	0	0	0	0	0
S_Vung_CA1069	TGCAGGGAAGACAAGGAATAATATAAATAAATAAAAGGAATGAATCAACAATAAAACCAAAGATCATTT	4	28914692	0	0	0	0	0	2	0	0	0	0	0	0	2	0	0	1	0	0	0	0	0	2	0	0	0	0	0	0	0	0	0	0	0	0	0	0	0	0	0	2	0	0	1	0	0	2
S_Vung_CA1070	AATACATTTTGCAGTTGTCTCTTGATAATGTTATTCTTACCTTTGATAACAAGTGCTCCATTTACTGCA	4	28914995	2	2	2	0	2	2	2	2	2	0	2	2	2	2	2	2	2	2	2	2	2	2	2	2	2	2	2	2	2	2	2	2	2	2	2	0	2	2	0	2	2	0	2	2	2	2
S_Vung_CA1071	AATACATTTTGCACTTGTCTCTTGATAATGTTATTCTTACCTTTGATAACAAGTGCTCCATTTACTGCA	4	28915008	0	0	0	0	2	0	0	0	0	0	0	0	0	0	0	0	2	2	0	0	0	0	0	0	0	0	0	2	0	0	0	0	0	0	0	0	0	0	0	0	0	0	0	0	0	0
S_Vung_CA1072	TGCAGAGGACCATTGTTGACTTGCTCCACAGGAATGGTAGAAGCCATTGCCACAAACTTCCTCTGATTC	4	28916334	0	2	2	2	2	2	0	2	0	2	2	2	1	0	0	1	2	2	2	0	0	2	0	0	0	0	2	2	2	0	2	0	0	0	0	2	2	2	2	2	0	1	1	2	0	2
S_Vung_CA1073	GTAACAATGGCTGGGAATGTCTACAGCTTTGGTGTGGTTCTGCTTGAACTGCTAACAGGAAAACCTGCA	4	29012930	0	0	0	0	0	1	0	0	0	2	0	0	0	0	0	1	0	0	0	0	0	2	0	0	0	0	0	0	0	0	0	0	1	0	0	0	0	0	0	0	0	0	1	0	0	2
S_Vung_CA1074	GTAACCTCGGATTCCATGTCATTCCCAGGTTTTGATCTGCA	4	29313898	0	0	0	2	2	0	0	0	0	0	0	0	1	0	0	0	2	0	0	2	0	0	0	0	0	0	0	2	0	0	0	2	0	0	0	2	0	0	0	0	0	2	0	0	0	2
S_Vung_CA1075	TGCAGAAACAAGGTAAAAAGTGTTTGATTTTCCCTTGTCTGCTGAGCTATTTAGTGATTGGAAAGGTAC	4	29327575	0	0	0	0	0	0	0	0	0	0	2	0	0	0	0	0	0	0	0	0	0	0	0	0	0	0	0	0	0	0	0	0	0	0	0	0	0	0	0	0	0	0	0	0	0	0
S_Vung_CA1076	AATAAAAGCACAAGTCTTTGAATCGAAACATAAACATATTGTAATATTACTTCTTTGGATCTTACTGCA	4	29330016	0	0	0	0	0	1	2	0	0	1	0	2	0	0	0	1	0	0	0	0	2	0	1	0	2	0	0	0	0	0	0	0	2	0	1	0	0	0	2	0	0	0	1	0	2	2
S_Vung_CA1077	GTTGAAAGAGCAGAGCTGAAACAACCTAGTCCGTTCCGAAAACTGTTTGCTGTCTCTTCCATAGCTGCA	4	29897471	0	0	0	0	0	1	0	0	0	0	2	0	0	0	0	0	0	0	0	0	2	0	0	0	0	0	0	0	0	0	0	0	0	0	0	0	0	0	0	0	0	0	0	0	0	0
S_Vung_CA1078	CCATTTTATGCTGGTGGTGATAATGAATCTCCAACAAAAGAAAAGCATTTCACCGGGCAAAATCCTGCA	4	30467413	0	0	2	0	0	0	0	0	0	2	0	0	0	0	0	0	0	0	0	0	0	0	0	0	0	0	0	0	0	0	0	2	0	0	0	0	0	0	0	2	0	0	0	0	2	0
S_Vung_CA1079	TGCAGCTACTCCTCCAGCTATTGCACCAGTGGCACTATTTCCTCCTGCAATTAGACAGAGGAAATCACG	4	30506623	0	0	2	0	0	0	0	0	0	0	0	0	0	0	0	0	0	0	0	0	0	0	0	0	0	0	0	0	0	0	0	0	0	0	0	0	0	0	0	2	0	0	0	0	2	0
S_Vung_CA1080	GTAAGAAAACAAAATAAAGGCTACCGTTCAAAAAACTCTTTTGAACCTGCA	4	30714505	0	0	2	0	0	0	0	0	0	0	0	0	0	0	0	0	0	0	0	0	2	0	0	0	0	0	0	0	0	0	0	0	0	0	0	0	0	0	0	2	0	0	0	0	2	0
S_Vung_CA1081	TGCAGAGAATCATGCCATGCACCTTCATGGTTTTAGCTTCTTTGTTGTGGGTGTTGGAACAGGGAATTT	4	30897006	0	0	0	0	0	0	0	0	0	0	0	0	0	0	0	0	0	0	0	0	0	0	1	0	0	0	0	0	0	0	0	0	2	0	0	0	0	0	0	2	0	0	0	0	0	1
S_Vung_CA1082	TACTATGCCTTCTATGGAAATGACTCCAAATTCCTCATTTTTCTCATGGCATGGCTACCAACTTCTGCA	4	30937347	0	0	0	0	0	0	0	0	0	0	0	0	0	0	0	0	0	0	0	0	0	0	0	0	0	0	0	0	0	0	0	0	0	2	0	0	0	0	0	0	0	0	0	0	2	0
S_Vung_CA1083	TGCAGTTCCAGATTTGACACTGTGCAAGCAATTCACGGAGAGCAGGAGCAGTGGTTCGTTGACTCTCAC	4	31066530	0	0	0	2	2	0	0	0	0	1	0	0	0	0	0	0	2	0	0	0	0	0	1	0	0	0	0	2	0	2	0	0	2	0	1	0	2	2	0	0	0	2	0	0	0	1
S_Vung_CA1084	TGTGATTTGCATTGGAAAGAATACTTTTATTTATTTATTTGTTCTTTTGTTTTGCAGGTTAGAGCTGCA	4	31117615	0	0	0	0	0	0	0	0	0	0	0	0	0	0	0	0	0	0	0	0	0	0	1	0	0	0	0	0	0	0	0	0	2	0	0	0	0	0	0	0	0	0	0	0	0	0
S_Vung_CA1085	TGCAGAGCTAAGGAAAATATTGATAGAGCTTGGACCGGTATGTAATGCTGGTTATTTTTTTAGTGGGGT	4	31117693	0	0	0	0	0	0	0	0	0	1	0	0	0	0	0	0	0	0	1	0	0	0	0	0	0	0	0	0	0	0	0	0	0	0	0	0	0	0	0	2	0	0	0	0	0	0
S_Vung_CA1086	TGCAGGCGATGATGATGGTAGACATATATAGTTTTGTTCATGATATTTATGAGATACAGCATGCTTTTT	4	31161923	0	0	2	0	0	0	0	0	0	0	0	0	0	0	0	0	0	0	0	0	0	0	0	0	0	0	0	0	0	2	0	0	0	0	0	0	0	0	0	0	0	0	0	0	0	0
S_Vung_CA1087	GTCATGAAAGATGCAGCGGGGAAGTCCAGGTGTTTTGGTTTTGTGAATTTTGAGAGTGCAGATTCTGCA	4	31218681	0	0	0	0	2	0	0	0	0	0	0	0	0	0	0	0	2	2	0	0	0	0	1	0	0	0	0	2	0	0	0	0	2	0	0	0	0	0	0	0	0	0	0	0	0	1
S_Vung_CA1088	AAACTCTTTGAACCACCTACAAAACCTGAGCCACCTACTTTCCGCACCAATTGTGAAGTGACTACTGCA	4	31781025	0	0	0	2	2	0	0	0	0	2	0	0	0	0	0	0	2	0	0	0	0	0	1	0	0	0	0	2	2	0	0	2	2	0	1	0	2	2	0	0	2	2	0	0	0	2
S_Vung_CA1089	TGCAGTCATATCTATAGGTTCACTTGAGGTTTTTGAGACATGAAAGCAGTGAAGAAAGTTTGCCAAAGT	4	31862342	0	0	0	2	0	0	0	0	0	1	0	0	0	0	0	0	0	0	0	0	0	0	0	0	0	0	0	0	0	0	0	0	0	0	1	0	0	2	0	0	0	2	0	0	0	0
S_Vung_CA1090	ATACCATCAAGGTATGCGTTTCCATGTCCTGAACATTCTATGGCTGCCACAGCCTCAGCTTCTTCTGCA	4	31913104	2	2	0	2	2	2	2	0	0	2	2	0	0	0	0	1	2	0	0	2	2	2	1	0	2	0	2	2	2	2	2	2	2	0	1	2	2	2	2	0	2	2	1	0	2	0
S_Vung_CA1091	TGTGGTGGTGTGGCTACTACTTTTGCTGGAGAATGTGAAGTTACATCGGGAGAAAGGGCATAAACTGCA	4	31952825	0	0	0	0	2	0	0	0	0	0	0	0	0	0	0	0	2	0	0	0	0	0	1	0	0	0	0	2	0	0	0	0	2	0	0	0	0	0	0	0	0	0	0	0	0	2
S_Vung_CA1092	TGCAGCAAAGATAATACGTTGGTTAGTCTTTTTTACAAATGTCGGAAGTTATGAACATCCAACAAGGGA	4	32379797	0	0	0	0	2	0	0	0	0	0	0	0	0	0	0	0	2	0	0	0	0	0	0	0	0	0	0	2	0	0	0	0	0	0	0	0	0	0	0	0	0	0	0	0	0	0
S_Vung_CA1093	TTGGAATTTTTGTTCAAAACTGAGAGTAATGGAGATGGATTTTCATGGCATGAAGAGGAAGAGACTGCA	4	32457398	0	0	0	0	2	0	0	0	0	0	0	0	0	0	0	0	2	0	0	0	0	0	0	0	0	0	0	2	0	0	0	0	0	0	0	0	0	0	0	1	0	0	0	0	0	0
S_Vung_CA1094	TGCAGCTTTGGATGTGACTGTGAAGTTTGTGTTAC	4	32480531	0	2	0	0	0	0	0	0	0	0	0	0	0	0	0	0	0	0	0	0	1	0	0	0	0	2	0	0	0	0	0	1	1	0	0	0	0	1	0	0	1	0	0	0	2	0
S_Vung_CA1095	AAATTATTGTAAGTCATCCTATTGTGTTTCCATGTATCTACTGTCTAAAATACAAACTGTAGCCCTGCA	4	32611204	0	0	0	0	2	0	0	0	0	0	0	0	0	0	0	0	2	0	0	0	0	0	0	0	0	0	0	2	1	0	0	0	0	0	0	0	0	0	0	0	0	0	0	0	0	0
S_Vung_CA1096	TGCAGCTGGTGCTTATGCGTTGGTACGTACTAATCACTTATCCTTTAC	4	32691806	2	0	2	0	0	2	2	2	2	1	2	2	1	0	0	2	0	2	2	0	2	2	1	0	0	0	2	0	0	2	2	2	2	0	1	2	2	0	0	2	0	0	2	2	2	2
S_Vung_CA1097	GTAAAAGAGCCATGATGAAGGTAATGGCAGGGACTGTGTTTGAGGAGGCTGCA	4	32894582	2	0	0	0	0	0	0	0	0	0	2	0	0	0	0	0	0	0	2	0	0	0	0	0	0	0	2	0	0	2	0	0	0	0	1	0	0	0	0	2	0	0	0	2	0	0
S_Vung_CA1098	ATGGCAAAACAAGTCCATCATTGGAATCTCTAGACACATAAAGGTCCTTGCACAAACATCAAAACTGCA	4	33302440	0	0	0	0	2	0	0	0	0	0	0	0	2	0	0	0	2	0	0	0	0	0	0	0	0	0	0	2	0	0	0	0	0	0	0	0	0	0	0	2	0	0	0	0	0	2
S_Vung_CA1099	TGCAGTATTACAGATAGAAGTTTCCAGGTTTCTTCTACTTCTACTTCTACAAGGAGTTCTTTATCCTCT	4	33398385	0	0	0	0	2	0	0	0	0	0	0	0	0	0	0	0	2	0	0	0	0	0	0	0	1	0	0	2	0	0	0	1	0	0	0	0	0	0	0	2	0	0	0	0	0	0
S_Vung_CA1100	TGCAGTATTACAGATAGAAGTTTCCTGGTTTCTTCTACTTCTACTTCTACAAGGAGTTCTTTATCCTCT	4	33398411	0	0	0	0	2	0	0	0	0	0	1	0	0	0	0	0	2	0	0	0	0	0	0	0	0	0	0	2	0	0	0	0	0	0	0	0	0	0	0	0	0	0	0	0	0	0
S_Vung_CA1101	TGCAGGAAGCATCAAAGCAAGTGCAGTGGAAATATTATGTTATTGCCAATTCACTCGTGAGAAATATGA	4	33798939	0	0	0	0	0	0	0	0	0	0	0	0	2	0	0	0	0	0	0	0	0	0	0	0	2	0	0	0	0	0	0	2	0	0	0	0	0	0	0	0	0	0	0	0	2	0
S_Vung_CA1102	TTTGGTATAGTGTTACTCAGCGATAATGATTTTCCCTGAATTATGGGTTTGACATTGGAAAGTACTGCA	4	33842847	2	2	2	0	0	2	2	2	2	1	0	0	0	0	0	0	0	0	2	2	2	2	1	0	0	0	2	0	2	0	2	0	2	2	0	0	0	0	2	2	0	2	1	0	0	1
S_Vung_CA1103	TCTAAACTAGCAAATTACTATACAAACTTGTGGAAAGGTGGATTTTGAAATCGAGTTTGTGGAGCTGCA	4	33997959	0	0	2	0	0	2	2	2	0	1	2	2	0	0	0	2	0	0	2	0	0	2	0	0	0	0	2	2	2	0	2	0	0	2	1	0	2	0	2	2	0	2	2	2	2	0
S_Vung_CA1104	TGCAGTTACATTTATCATCAAACAGAATATACATATAACAAAGGTTACAAGAAAAAACATCTCAGTTTT	4	34088943	0	2	2	0	0	2	2	1	0	0	2	0	0	0	0	1	0	0	2	0	0	2	1	0	2	0	2	0	2	0	2	0	2	2	1	0	0	0	2	0	0	2	1	2	0	2
S_Vung_CA1105	TGCAGAGTGATTCGCAACATCACGCATTACCCATGATTTCGCTACTTTACCCATTTCACTAAAAGGAAG	4	34472686	0	0	2	0	0	2	0	2	0	0	2	0	0	0	0	0	0	0	2	0	0	2	1	0	2	0	2	2	0	2	2	0	2	2	0	0	0	0	0	0	0	0	1	0	0	2
S_Vung_CA1106	GTAAAAGATATGAGTTCTGAGGCTAGTATTTCGGAGCAGAAGAGTTACCTGCA	4	34568773	0	2	2	0	2	0	2	2	2	2	1	2	0	0	0	2	2	0	0	1	1	0	1	0	0	0	2	2	2	0	2	0	2	2	0	0	2	0	2	2	0	2	1	0	0	1
S_Vung_CA1107	TGCAGATGGATGTTCTAATCATGAACGAAAGATGGATATTATCACCCATCAGTCAGGGACCACTCAGCG	4	34569624	2	0	0	0	0	0	0	0	0	0	0	0	0	0	0	0	0	0	0	0	0	0	0	0	0	0	0	0	0	0	0	0	0	0	0	0	0	0	0	0	0	0	0	2	0	0
S_Vung_CA1108	TGCAGTGCAACTACGAAAGGCATACAACGTAATTATCTTTTGGTGTTCACCTGTTTTGGTTTCTGCTGC	4	34909166	0	0	1	0	0	0	2	0	2	2	0	2	0	0	0	2	0	0	0	2	0	0	0	0	0	0	2	0	2	0	0	0	0	0	2	0	0	0	2	2	0	2	1	2	0	0
S_Vung_CA1109	TAGTAGTAAGATATTGGTGCTAGATGAAGCTACAGCATCAATTGATAATGCAACTGATTTGATTCTGCA	4	34912849	0	0	0	2	0	0	0	0	0	0	0	0	0	2	2	0	0	0	0	0	0	0	1	2	0	2	0	0	0	0	0	0	0	0	1	0	0	2	0	0	2	0	0	0	0	0
S_Vung_CA1110	ACGCTTCCCAGTGGACCAGGGTTGCCACTGAGGTAGTTCTCCAAGAGGTAGTTTGCAAGCTTTTCTGCA	4	34941115	0	0	0	0	0	0	0	0	2	1	0	2	0	0	0	1	0	0	0	0	0	0	0	0	0	0	2	0	0	0	0	0	0	0	1	0	0	0	0	0	0	0	1	2	0	0
S_Vung_CA1111	TGCAGAGTGTCAAATCTCAGTCCCTTCAGTCTTCTCAAAAACACTGTTAC	4	35451092	2	2	2	0	0	2	0	2	0	1	2	2	0	0	0	1	0	0	2	0	0	0	0	0	0	0	2	0	0	2	2	2	0	2	2	0	0	0	0	2	0	0	0	2	2	2
S_Vung_CA1112	AGAAAGATATTTATAATGAACTTCTCCGTGAAGGTCGAGGCTTACAATATGGGCGGTGAGGTTGCTGCA	4	35688314	0	0	0	0	0	0	2	0	0	0	2	0	0	0	0	1	0	0	1	0	0	0	0	0	0	0	0	0	2	0	0	2	0	0	0	0	0	0	2	2	0	2	0	0	2	0
S_Vung_CA1113	GTTTTACATAACATGGCCAACTTATCCAACGCAACACGTGAAGTTCCACCTTCAACCAATGCTTCTGCA	4	35774728	2	2	0	0	0	2	0	0	0	0	2	0	0	0	0	0	0	0	1	0	0	2	0	0	0	0	2	0	0	2	1	2	0	0	0	0	0	0	0	0	0	0	2	0	0	0
S_Vung_CA1114	GAACTCATGGAATCGGACACGGGGAAAGAGATTCGTCAGAGGGTTTTCAAGATGAAACTCAGTGCTGCA	4	35821350	0	0	0	0	2	0	0	0	2	0	2	2	0	0	0	2	2	0	2	0	0	0	1	0	0	0	0	2	2	2	0	1	2	0	0	0	0	0	2	2	0	2	0	0	2	0
S_Vung_CA1115	TGCAGAAGCATTGGGTGAAGGTGGAACCTCATGTGTTGCCTTGGATAGGTTGGCTGCATTATGTAAAAC	4	35821400	0	0	0	0	2	0	0	0	0	0	0	0	0	0	0	1	2	0	1	0	0	0	0	0	0	0	0	2	2	0	0	0	0	0	0	0	0	0	2	2	0	2	0	0	2	0
S_Vung_CA1116	CCTCTAGAAAACCTTCTGCAACCCTAGACAAGAGCAGAAGTTCTGAAAAGAAGGGGCCAAACAACTGCA	4	36129116	0	0	0	0	0	0	0	0	0	0	0	0	1	0	0	0	0	0	0	0	0	0	0	0	0	0	0	0	0	0	0	0	0	0	0	0	0	0	0	0	0	0	0	0	0	0
S_Vung_CA1117	GTTGATACACCATTACTTATGCCTCAAACCCCCTTTTATCTGTTCCTGTCAAATCATCAGGATCCTGCA	4	36454730	0	0	0	0	0	0	2	0	0	0	0	0	2	0	0	0	0	0	0	0	0	0	0	0	2	0	0	0	0	0	0	1	0	0	0	0	0	0	0	0	0	0	0	0	0	0
S_Vung_CA1118	GTTTATACACCATTACTAATGCCTCAAACCCCCTTTTATCTGTTCCTGTCAAATCATCAGGATCCTGCA	4	36454744	0	0	0	0	0	0	0	0	2	0	0	0	0	0	0	1	0	0	0	0	0	0	0	0	0	0	0	0	0	0	0	0	0	0	0	0	0	0	0	0	0	0	2	0	0	0
S_Vung_CA1119	TGCAGTTTTTATTCTAACTGCTGATTCAGTGTTGATTGCTTTAC	4	36478752	0	0	2	0	0	0	0	2	0	0	2	0	0	0	0	0	0	0	1	0	0	0	0	0	0	0	0	0	0	0	0	0	0	0	1	0	0	0	0	0	0	0	0	1	0	0
S_Vung_CA1120	GTAACTCTAATCCCTGATTTTTGAAGTACATCCTTTACAGTCAATGCTGCATTTAGAACTGCA	4	36592493	2	2	2	0	2	2	2	2	2	2	2	2	1	0	0	2	2	2	2	2	2	2	1	0	2	0	2	2	2	2	2	2	2	2	1	0	2	0	2	2	2	2	2	2	2	2
S_Vung_CA1121	TGCAGCTTTTTCATCATCCTTCTTCCAAATGGGCACAATTACCACCTAAACCATCAACACAAAACATGT	4	36592581	0	0	0	0	2	0	0	0	2	1	0	0	0	0	0	1	2	0	0	0	0	0	0	0	0	0	0	2	0	0	0	0	0	0	0	0	0	0	0	0	0	0	2	1	0	0
S_Vung_CA1122	TAATAACAGGTATTGCAGTTTGCTCATACGCAAATCTGGTATAGATGTCAATCATCTGTATAGCCTGCA	4	36594057	0	0	0	0	2	0	0	0	0	0	0	0	0	0	0	1	2	0	0	0	0	0	0	0	0	0	0	2	0	0	0	1	0	0	0	0	0	0	0	0	0	0	2	1	0	2
S_Vung_CA1123	TGCAGGGGAAGCGAACGAAGACACAAAGTTAGAGAGAGAATCAACGATAATAATGTTTCTATTCTTCTA	4	36744794	0	0	0	0	2	2	0	0	2	1	0	2	0	0	0	1	2	2	0	0	0	2	1	0	0	0	2	2	2	2	0	1	2	2	0	0	0	0	2	0	0	2	2	1	0	2
S_Vung_CA1124	GTAATTCTGTCCAACTTTGGATGTATAATTTTTTCTTCGCTAACTGCA	4	36747833	0	0	0	0	2	2	0	0	2	0	0	2	0	0	0	1	2	2	0	0	0	2	1	0	0	0	2	2	2	2	2	1	2	2	0	0	0	0	2	0	0	2	2	1	0	2
S_Vung_CA1125	TAAAATTTTCAATCCTTCACATCACAATTCTTTTGAAGGGAACTTTTTAGATCATACTTTTCTTCTGCA	4	36750870	0	0	0	0	0	2	0	0	0	0	0	0	2	0	0	0	0	0	0	0	0	2	0	0	0	0	0	0	0	0	0	0	0	0	0	0	0	0	0	0	0	0	0	0	0	0
S_Vung_CA1126	ATTATTGTAAGTCATCCTATTGTGTTTCCATGTATCTACTGTCTAAAATACAAACTATACCCCCCTGCA	4	36776723	2	0	0	0	2	2	0	0	2	0	2	2	2	0	0	2	2	0	0	0	0	2	1	0	0	0	2	2	0	0	2	1	2	2	0	0	0	0	0	2	0	0	2	1	2	2
S_Vung_CA1127	TGTCATGTTTTATAGCATGGAATTCCAATGTCTGATCTAACTCAAGTTTATGTACAGCATAGTACTGCA	4	36831602	0	0	0	0	2	0	0	0	2	0	0	0	0	0	0	1	2	0	0	0	2	0	0	0	0	0	0	2	0	0	0	1	0	0	0	0	0	0	2	0	0	0	2	1	0	2
S_Vung_CA1128	TGCAGTTGTGCTCTGTCAAATACCGTAAAAAATATGCACTCTACCTGTTTGATCGTTAC	4	36831622	0	0	0	0	2	2	0	0	2	0	0	0	0	0	0	1	2	0	0	0	2	2	0	0	0	0	0	2	0	0	0	2	0	0	0	0	0	0	0	0	0	0	2	1	0	0
S_Vung_CA1129	TGCAGGCAGTCCTTCCAGGTATACTCTATAGGCATTAC	4	36850229	2	2	2	0	2	2	0	0	2	0	0	2	0	0	0	1	2	2	1	0	0	2	1	0	0	0	0	2	0	2	2	1	2	2	1	0	0	0	0	0	0	0	2	2	0	2
S_Vung_CA1130	CATGAGAAAAAAGTAAGAGATGAAAAGATGAGAAATCATGTGGGATGTTTTGTCTCTCTGCATTCTGCA	4	36971480	0	0	0	0	0	0	0	0	0	0	2	0	0	0	0	0	0	0	0	0	0	0	2	0	0	0	0	0	0	0	0	1	2	0	0	0	0	0	0	0	0	0	0	0	0	0
S_Vung_CA1131	ATGAAGGAACAAGATTTTACCTCCAGCAGCACATTTTCCAATGATACAACTTCCTTTGCCTCTTCTGCA	4	36971975	2	2	2	0	2	0	2	2	0	2	2	2	0	0	0	1	2	2	2	2	0	0	1	0	2	0	2	2	2	2	2	2	2	2	2	2	2	2	2	2	2	2	0	2	2	2
S_Vung_CA1132	TGCAGATGGAAACATTACGCAAAGCTTCATACAACTTGTCTGCGATCCATCTTTAGAAATTTTCTCTTC	4	36987047	2	2	2	0	2	0	0	2	0	2	2	2	0	0	0	0	2	2	2	2	0	0	1	0	2	0	2	2	2	2	2	0	2	2	1	2	2	2	2	2	2	2	0	2	2	2
S_Vung_CA1133	TTCTGGAAGCTGCCTTTTCTCCAGAGCCATTTTCCAACTGACAAGATCTTGACGCGATAAAGGACTGCA	4	37046358	2	2	2	0	2	0	0	2	0	2	2	2	0	0	0	1	2	2	2	2	1	0	1	0	0	0	2	2	2	2	2	2	2	2	1	2	2	2	2	2	2	2	0	2	2	2
S_Vung_CA1134	GTAAAACTTGCAATGCAGCTAGTGCTTGCCCCTGGACTTGATCAACAGCTGCA	4	37047234	2	2	2	0	2	0	0	2	0	2	2	2	0	0	0	1	2	2	2	2	2	0	1	0	0	0	2	2	2	2	2	2	2	2	1	2	2	2	2	2	2	2	0	2	2	2
S_Vung_CA1135	CTCTATTTGATGTGGGTCTAAACTCTATCGTTGAGGCTGCAATCATGGCAAACCCCAATAGAGGCTGCA	4	37072567	0	2	0	0	2	0	0	0	0	0	0	0	0	0	0	0	2	2	0	0	0	0	1	0	0	0	0	2	0	2	0	0	2	0	0	0	0	0	0	0	0	0	0	1	0	2
S_Vung_CA1136	AATACAGTAATTATTTTTCATTATTTCTTGCATAACACTACTTAGAACTGGGGAAATGGAGCTACTGCA	4	37206881	2	2	2	0	2	0	2	0	0	1	2	2	0	0	0	0	2	2	1	2	0	0	0	0	0	0	2	2	2	0	2	0	2	0	1	2	2	2	2	0	2	2	0	2	2	1
S_Vung_CA1137	TTATATTGGACCGCCACGCGAACAACCCCGAACCGGTATACCCGCGGCTCCGGTTCGTCCGAAGCTGCA	4	37244378	0	0	2	0	0	0	0	2	0	0	0	0	0	0	0	0	0	0	1	0	0	0	0	0	1	0	0	0	0	0	0	0	0	0	0	0	0	0	0	0	0	0	0	0	0	0
S_Vung_CA1138	TTATATTGGACCGCCACGCGAACAACCCCGAACCGGTATACCCGCGGCTCCGGTTCATACGAAGCTGCA	4	37244380	0	0	2	0	0	0	0	0	0	0	0	0	0	0	0	1	0	0	0	0	0	0	0	0	0	0	2	0	0	0	0	0	0	0	0	0	0	0	0	0	0	0	0	0	0	0
S_Vung_CA1139	TGCAGATTGTTGCAGTGGTCTCACTCAAGCCATGAAGAGCAACAAGAAGTGTATCTGCGTTATTCTCAA	4	37753009	0	0	0	0	2	0	2	0	0	0	0	0	0	0	0	0	2	2	0	0	0	0	0	0	0	1	0	2	0	0	0	0	0	0	0	0	0	0	0	0	0	0	0	1	0	1
S_Vung_CA1140	TGCAGTTGCAGGGCTTGTAATTTTGCCTTTTTGAGCTTAGTTCAGATGCTACCAAATATAGTTTCAGTG	4	37753709	2	0	2	0	0	0	2	2	0	0	2	0	0	0	0	2	0	0	1	0	0	0	0	0	2	0	0	0	0	0	2	2	0	0	1	2	0	2	0	0	0	0	0	1	2	0
S_Vung_CA1141	TTCATTGCACTTGTTTGTGCCTTTGAAGTGAAGTTTATGAGTGAGATTGCTACAATGTGTCACACTGCA	4	37776216	0	0	0	0	0	0	2	0	0	0	0	0	0	0	0	0	0	0	0	0	0	0	0	0	0	0	0	0	0	0	0	0	0	0	0	0	0	0	0	0	0	0	0	0	2	0
S_Vung_CA1142	TGCTTGCAAAAAACATGCTTAGCAAGAAACACTCCCAACTCCGCTCTTTCTTCCTTTCCTTCCTCTGCA	4	37954855	0	0	0	0	0	2	2	0	0	0	0	0	0	0	0	0	0	0	0	0	0	2	0	0	0	0	0	0	0	0	0	0	0	0	0	0	0	0	0	0	0	0	0	0	0	1
S_Vung_CA1143	TGCAGTCATTCAAATCAGTCTTGCATTTGCATCGAGAATAAACAACAGAGACATGTTTCAGCATTTACA	4	38187923	0	0	0	0	0	0	0	0	2	2	0	0	0	0	0	0	0	0	0	2	0	0	1	0	0	0	0	0	0	0	0	0	2	0	0	0	0	0	2	0	2	2	2	0	0	0
S_Vung_CA1144	GTAACGTGTTCTTCTTACTCTTATTGAATATGTTCATTCACTATCATCTAAATCTGCA	4	38226070	0	0	0	0	2	0	2	0	0	1	0	0	0	0	0	0	2	0	0	0	0	0	0	0	2	0	0	2	2	0	0	0	0	0	0	0	0	2	0	0	0	0	0	1	0	0
S_Vung_CA1145	TGCAGTCCAAGGGTTCGGGTGTGGTCGTGAAGAAGAGTTCCTTCCCTTGGGGAAGTTCCTCGTACACAT	4	38849405	2	2	2	0	0	0	2	2	2	2	2	2	0	0	0	0	0	0	1	2	0	0	1	0	0	0	2	0	0	2	2	1	2	2	2	0	2	0	0	2	2	0	2	1	0	0
S_Vung_CA1146	TAGATTTGTATTTCACACCATTGATTTGACAGTTTGAAGAGCTATATAATGGGGTGTCATGGATCTGCA	4	39020721	0	0	0	0	0	0	0	0	0	0	0	0	0	0	0	0	0	0	0	0	0	0	0	0	0	0	2	0	0	0	0	2	0	0	0	0	0	0	0	0	0	0	0	0	0	0
S_Vung_CA1147	TGCAGTTCCACCAACGGGTAGTAAAAGAACTAACCCTTTCTGTAAAGTGGCGTGGTATATTCTTTTATA	4	39275791	0	0	0	2	0	0	0	0	0	0	0	0	1	0	0	0	0	0	0	0	0	0	0	0	0	0	0	0	0	0	0	0	0	0	0	0	0	0	0	0	0	0	0	0	0	0
S_Vung_CA1148	TGCAGATTACATAATCGTAGCATTCATTTATATAAATAATTTTACAGATTGTAGGAGAAAAACACTCAT	4	39585803	0	0	0	0	0	2	0	0	0	0	0	0	0	0	0	0	0	2	0	0	0	2	0	0	0	0	0	0	0	0	0	0	0	0	0	0	0	0	0	0	0	0	0	0	0	0
S_Vung_CA1149	TGCAGCTCCCTTCGTCTTTCGCCGCCAGTCTCCCTTCATGTTGGCCATTCGTTGTGACCAAGTCAGGTG	4	39639658	2	2	2	2	0	0	0	2	2	2	2	2	1	2	2	2	0	0	2	2	2	0	2	0	0	1	0	0	2	2	2	2	2	2	1	2	2	0	2	2	2	0	2	0	0	2
S_Vung_CA1150	TGCAGCAGTCTTGTTATGTTTCCAGAAGTATTGGCACCAATGCACAAACTAAAATACGTTGACTTGGTA	4	39644073	0	0	0	0	2	2	0	0	0	0	0	0	2	0	0	0	2	2	0	0	0	2	0	2	2	1	0	2	0	0	0	0	2	0	0	0	0	2	0	0	0	2	0	0	2	0
S_Vung_CA1151	GTAATAACTTTCGTGGTAATATTGACTCTACCATAGGTATTTCTGCA	4	39687877	2	2	2	2	0	0	1	2	2	1	2	2	1	2	2	2	0	0	2	2	2	0	2	0	0	1	0	0	0	2	2	1	2	2	2	2	2	0	0	2	0	0	2	2	0	2
S_Vung_CA1152	TGCAGTCCAGAAAAGCTCAAATTCTGAAGCCGTACCAATTTCCTTTAC	4	39687896	2	2	2	2	0	1	0	2	2	1	2	2	1	2	2	2	0	0	2	2	2	0	2	0	0	1	0	0	0	2	2	1	2	2	2	2	2	0	0	2	0	0	2	2	0	2
S_Vung_CA1153	GTAATAACTTTCGTGGTAATATTGACTCTACCATAGGTATTTCTGCA	4	39700285	2	2	2	2	0	0	2	2	2	2	2	2	1	2	2	2	0	0	2	2	2	0	2	0	0	1	0	0	0	2	2	2	2	2	2	2	2	0	0	2	0	0	2	2	0	2
S_Vung_CA1154	TGCAGTTCAGAAAAGCTCCAATTCTGAAGCCATAGCAACTTCCTTTAC	4	39700321	2	2	2	2	0	0	2	2	2	1	2	2	1	2	2	2	0	0	2	2	2	0	2	0	0	1	0	0	0	2	2	2	2	2	2	2	2	0	0	2	0	0	2	2	0	2
S_Vung_CA1155	GAAACTGCACATCTTGCTCTTTTTTCTTCTGATTCTGTATCCAACAAATAGTAGAAAAATTCACCTGCA	4	39769624	2	2	2	2	0	0	0	2	2	2	2	2	0	2	2	2	0	0	2	2	2	0	2	0	0	1	2	0	0	2	2	1	2	2	2	2	2	0	0	2	0	0	2	2	0	2
S_Vung_CA1156	TGCAGCCAACTATTATATGCTTTACATAATTCCTCATAAACACCAACATGAGTGATATTAGTTTACAGA	4	39860460	0	2	0	0	2	2	0	0	2	1	0	0	0	0	0	0	2	0	0	2	0	2	0	0	2	0	2	2	0	0	0	1	0	2	1	0	2	2	2	0	0	2	0	0	2	0
S_Vung_CA1157	TGCAGTGGCATGGGGAGCTGGGGAGCCATTGGTGATGGAGGAAGTGGTAGTGAGCCCTCCCCAACCAAT	4	39910887	0	0	0	0	2	2	0	0	2	2	0	0	0	0	0	0	2	0	0	2	0	2	0	0	2	0	0	2	0	0	0	1	2	2	0	0	0	2	2	0	0	2	0	0	2	0
S_Vung_CA1158	TGCAGGCCAATTCCCATTATTTTTCTATAATTGAACAGGTATGCTGAAAGTTTTGTCAATTTCTGCAAT	4	40213275	0	2	0	0	0	0	0	0	2	0	2	0	0	0	0	0	0	2	1	0	0	0	0	0	2	0	0	0	2	2	0	1	0	2	0	0	0	2	0	0	2	0	2	0	0	0
S_Vung_CA1159	CAGTCCTGATGTTACAGTTGTTGACTCTAACTGGAGTTGTGTTCAGAGCCAAATTTTGCCTGAGCTGCA	4	40215378	0	1	0	0	0	0	0	0	2	0	0	0	0	0	0	0	0	2	0	0	0	0	0	0	2	0	0	0	2	2	0	0	0	2	0	0	0	2	0	0	2	0	2	0	0	0
S_Vung_CA1160	TGCAGCACATAGGCCACTTATGACTTTTCCATACAACCCTGCACTTGGTTTCAAACCTTGAATCCTCAT	4	40321572	0	0	0	0	0	0	0	0	0	0	0	0	0	0	0	0	0	0	0	0	0	0	0	0	0	0	0	0	0	2	0	0	0	0	0	0	0	0	0	0	0	0	0	0	0	0
S_Vung_CA1161	TGCAGAAGTAAATAACTTACAGCAGGAGAAGAAAACATAGCCCTCACCCTCCATTGCAGCAATGCTAAC	4	40854426	2	2	0	0	0	0	0	0	0	0	2	0	0	0	0	0	0	0	1	0	0	0	0	0	0	0	0	0	0	0	0	1	0	0	2	0	0	0	0	2	0	0	0	2	0	0
S_Vung_CA1162	AGAAACTTACATCTGTGCTGTTCTTTAGACATGGAAAGCTCCAACCCTGACACAGCAGAAAAAACTGCA	4	40863833	1	0	0	0	0	0	0	0	0	0	2	0	0	0	0	0	0	0	1	0	0	0	0	0	0	0	0	0	0	0	0	0	0	0	2	0	0	0	0	2	0	0	0	2	0	0
S_Vung_CA1163	TGCAGAATGACCAAAAATAACACAAAAGTTAGTGACCAAGATTCGTATGTACACTACTCACAACCAAGG	4	40863904	0	0	0	0	0	0	0	0	0	0	2	0	0	0	0	0	0	0	1	0	0	0	0	0	0	0	0	0	0	0	2	0	0	0	2	0	0	0	0	0	0	0	0	2	0	0
S_Vung_CA1164	TGCAGAATGACCAAAAATCACACAAAAGTTAGTGACCAAGATTCGTATGTACACTACTCACAACCAAGG	4	40863940	2	0	0	0	0	0	0	0	0	0	0	0	0	0	0	0	0	0	0	0	0	0	0	0	0	0	0	0	0	0	0	1	0	0	2	0	0	0	0	2	0	0	0	2	0	0
S_Vung_CA1165	TAGGTTTGGATTGGATGTTGAATTTGTTCAAGAAGTATTGGAACAGCTTCCTGGTGTTGAATCTCTGCA	4	40912564	2	0	0	0	0	0	0	0	0	0	2	0	0	0	0	0	0	0	0	0	0	0	0	0	0	0	0	0	0	0	0	1	0	0	2	0	0	0	0	0	0	0	0	2	0	0
S_Vung_CA1166	TAAAACCTGTGATTTTGGAATTTACGAGGGGTCTATCGATGAGATTCAGTTTGCAAGATATATTCTGCA	4	41092992	2	2	2	2	2	2	2	2	2	2	2	2	0	0	2	0	2	2	2	2	2	2	2	0	2	1	2	2	2	2	2	2	2	2	2	2	2	2	2	2	2	2	2	2	2	2
S_Vung_CA1167	TGCAGTGAGTGGAAGAGTTCAACACCTCGACCTTAC	4	41145194	2	2	2	2	2	2	2	2	2	2	2	2	1	0	2	1	2	2	2	2	2	2	2	0	2	1	2	2	2	2	2	2	2	2	2	2	2	2	2	2	2	2	2	2	2	2
S_Vung_CA1168	TGCAGCAAAAGCTTCCCAATTCTTCCAGCACCAACAGTTCCTATTGTCTTGCCTTCAAGATCATAAGCT	4	41195044	0	0	0	0	0	0	0	0	0	1	0	0	1	2	0	0	0	0	0	2	0	0	0	2	0	1	0	0	2	0	0	0	0	0	0	0	0	0	0	0	0	0	0	0	2	0
S_Vung_CA1169	TGCAGCAAAAGTTTCCCAATTCTTCCAGCACCAACAGTTCCTATTGTTTTGCCTTCAAGATCATAAGCT	4	41195065	2	2	2	2	2	2	2	2	2	1	2	2	1	0	2	1	2	2	2	0	2	2	2	0	2	1	2	2	2	2	2	2	2	2	2	2	2	2	2	2	2	2	2	2	2	2
S_Vung_CA1170	TGCAGCAAAAGTTTCCCAATTCTTCCAGCACCAACAGTTCCTATTGTCTTGCCTTCAAGATCATAAGCT	4	41195080	0	0	0	0	0	0	0	0	0	0	2	0	0	0	0	0	0	0	1	0	0	0	0	0	0	0	0	0	2	0	0	0	0	0	0	0	0	0	0	0	0	0	0	0	2	0
S_Vung_CA1171	GTAATTACTTGTATAATTGTCATGTAAAGTTATGTAAACAGATGCCTTATAATCTGGTGCTTTTCTGCA	4	41209306	2	2	0	2	2	2	2	0	2	1	0	2	1	0	2	1	2	2	1	0	2	2	2	0	2	1	2	2	0	2	2	2	2	2	1	2	2	2	2	2	2	2	2	0	0	0
S_Vung_CA1172	TGCAGACAGCAGAAACGTTGTTGTAGTTGACATCATACATCAAAATCTTATGCTTACATTGTAATGCAC	4	41266148	0	0	0	0	2	2	2	0	0	2	2	0	0	0	0	0	2	2	2	0	2	2	1	0	0	0	0	2	0	2	0	2	0	0	0	0	0	0	0	0	0	0	0	0	2	0
S_Vung_CA1173	CTCTCAGCCCCTGCCCTCATACCAGGAGGCACGTAGGCTCCCTTCGTTGCACCACCTGTTGCTGCTGCA	4	41811474	0	0	0	0	0	0	0	0	0	1	0	0	0	0	0	1	0	0	0	0	0	0	0	0	0	0	0	0	0	0	0	0	0	0	0	0	0	0	0	0	0	0	0	0	0	0
S_Vung_CA1174	ATATTTGATTTTATTCAATGTTTGGCAGGTGCTGTTGTGCCGGCCAGAGGTTCAGTCTGAACTCCTGCA	4	42109105	0	0	0	0	0	0	0	0	0	0	0	0	0	0	0	0	0	0	0	0	0	0	0	0	0	0	0	0	1	0	0	0	0	0	1	0	0	0	0	0	0	0	0	0	0	0
S_Vung_CA1175	TTTTCAACCACATCATCAACGGAAACCCTTCCACCAGTTCCAGCAGAACCTGAGCTACCACTCACTGCA	4	42139133	0	0	0	0	0	0	0	0	0	0	0	0	0	0	0	0	0	0	0	0	0	0	0	0	0	0	0	0	2	0	0	0	0	0	0	2	0	0	0	0	0	2	0	0	2	0
S_Vung_CA1176	TGAACTCGTCAAGTGTGTTGCATGCTTCTCTCATCTTCTTCTCTTGACCAATCTGAAGCCATTTCTGCA	4	42263423	2	0	0	0	0	0	0	0	0	0	0	0	0	0	0	0	0	0	0	0	0	0	0	0	0	0	0	0	0	2	0	0	0	0	1	0	0	0	0	1	0	0	0	2	0	1
S_Vung_CA1177	TGCAGCTTCCAAACACACCTCGGCACTGCATGTCTGTGGAAAATGGACTCTTCCGCTTGGTTAC	4	42263503	2	0	0	0	2	0	0	0	0	0	2	2	0	0	2	0	2	0	1	0	0	0	1	0	0	1	2	0	0	2	2	0	2	0	2	2	0	0	2	1	2	2	0	2	0	1
S_Vung_CA1178	TGCAGAAAGTAAGAGAGAAGAGTGAATTGAGTAATATACTAAACATAAACAATTTGTATGTATAAATAT	4	42565470	2	2	2	2	0	2	2	2	2	2	2	2	2	0	0	2	0	2	2	2	2	2	2	2	2	1	2	2	2	2	2	2	0	2	1	2	2	2	2	2	2	2	2	2	2	2
S_Vung_CA1179	AATTATAGCCGATATTGAGATTATCATAAACACATGGGAGAAGCTTTTGGTCTGTGCATGTTTACTGCA	5	113768	0	0	0	0	0	1	0	0	0	2	0	0	0	0	0	0	0	0	0	0	0	0	0	0	0	0	0	0	0	0	0	0	0	0	1	0	0	2	0	2	0	0	0	0	2	2
S_Vung_CA1180	TAAGTCAATCGTTGTTTATTCTTTGAAGTTTTGTTGACAGCTGTCTTTTGAATGTGTAGGATGTCTGCA	5	210291	0	0	0	0	0	2	0	0	0	1	0	0	0	0	0	0	0	0	0	0	0	0	0	0	0	0	0	0	0	0	0	0	0	0	0	0	0	2	0	2	0	0	0	0	2	0
S_Vung_CA1181	TGCAGAAATGGTTTCCTGCATTGCAGTGGAGTCCCTGTCAATCTTGGAGAAGATGCACTCTAGAGGGTA	5	210380	0	0	0	0	0	1	0	0	0	1	0	0	0	0	0	0	0	0	0	0	0	0	0	0	0	0	0	0	0	0	0	0	0	0	1	0	0	2	0	2	0	0	0	0	2	0
S_Vung_CA1182	GTGTCAGTGATGTTACACGTCTACCAATGGCTTCAAATTATCCAATAAGAGGCTGTAGAGATAACTGCA	5	256194	0	0	0	0	0	0	0	0	0	0	0	0	0	0	0	0	0	2	0	0	0	0	0	0	0	0	0	0	0	0	0	1	2	0	0	0	0	0	1	0	0	2	0	0	0	2
S_Vung_CA1183	TGCAGGTAGCAATTGATAAGTTTGAATCTGACAAGAGCAAGAAGGAGGGTGAAGCCAACTTGCCATCAA	5	477752	2	0	0	2	2	0	0	0	0	0	0	0	0	0	0	0	2	0	0	0	0	2	0	0	0	0	2	2	0	0	0	0	0	2	0	0	0	0	0	0	0	0	0	0	0	0
S_Vung_CA1184	TGCAGAATCTGGAAATAAAACCAGCTGAACACATGAACCACAAAGAGTTGTGTAGGTTTTAC	5	480972	2	2	0	2	2	2	2	0	0	2	0	2	1	2	1	0	2	2	0	2	2	2	1	0	2	0	2	2	2	0	2	2	0	2	1	2	0	0	2	0	2	2	0	2	0	2
S_Vung_CA1185	TGCAGCAGCTGTATCAGTGTGTCTCTTCCTTTCTTCATTCCTATTAGATACAAGCTCATGCTGAATTGT	5	481853	0	0	2	0	0	1	0	2	2	0	2	2	2	0	1	0	0	0	2	0	0	0	1	2	0	2	0	0	0	2	0	1	2	0	1	0	2	2	0	2	0	0	2	0	2	2
S_Vung_CA1186	GCCACAGCGGGGATGCCAGAATTCTGACAATCCCTGTTGAGGCAATCAAATCCTTCTACTCTAACTGCA	5	565759	0	2	0	0	0	2	2	0	2	2	0	0	2	0	1	1	0	2	0	2	0	0	0	0	0	0	0	0	0	0	0	0	0	0	1	2	0	2	2	2	2	2	0	2	2	0
S_Vung_CA1187	TGCAGAGGTGGCTCTTGATAAGGTACTATTTCGAAGGTTGAGGGATGAAGCTGCAAGGATGAGAACGTG	5	690377	0	2	0	2	0	2	0	0	0	2	0	0	1	0	1	2	0	0	0	0	0	0	0	0	0	0	0	0	0	0	0	0	2	0	0	2	2	0	0	0	0	0	0	0	0	0
S_Vung_CA1188	AATAAACTTAGACGTACCTGAAGATGCTTGGGTATCTGGTGAGAAATTAGGACAAGGTCCTTCTCTGCA	5	712729	0	2	0	2	0	2	0	0	2	2	0	2	2	2	1	1	0	0	0	2	2	0	1	0	2	0	0	0	2	0	0	2	2	0	0	2	2	2	0	2	2	0	0	0	2	0
S_Vung_CA1189	TGCAGTAACATGTTTGCTGTGAAGAGTCGTCAAAACCGCATACTCCACCTGATTTTTCACACTTGTCAC	5	712792	0	2	0	2	0	1	1	0	2	2	0	2	1	2	1	2	0	2	0	1	2	0	1	0	2	0	0	0	2	0	2	2	2	0	0	2	2	2	0	1	1	2	2	0	2	1
S_Vung_CA1190	TGCAGTAACATGTTTGCTGTGAAGAGTCGTCAAAACCGCATACTCCACCTGATTTTTCACACTTGTCAC	5	712802	0	1	0	2	0	2	2	0	2	2	0	2	2	2	1	1	0	0	0	2	2	0	2	0	2	0	0	0	2	0	2	2	2	0	0	2	2	2	0	2	2	0	0	0	2	2
S_Vung_CA1191	TGCAGGAACCAATTTCGTGAGAGCCGCTTCCACCACCACTCCTGATGGGTCGCACACCAATTGAAACAT	5	745338	0	0	0	0	0	1	2	0	0	1	0	0	0	0	1	0	0	0	0	2	0	0	0	0	0	0	0	0	0	0	0	0	0	0	0	2	0	0	0	1	2	0	0	0	0	0
S_Vung_CA1192	ACTGCTTGTAGCCCAACATTTTGTTCAGAGACGTTTATTATATTTTCAACAACACTGTTTGTATCTGCA	5	746789	0	0	0	0	0	0	2	0	0	0	0	0	0	0	1	0	0	0	0	2	0	0	0	0	0	0	0	0	0	0	0	0	0	0	0	2	0	0	0	0	2	0	0	0	0	0
S_Vung_CA1193	TGCAGGATGAAATAGCTCAGGCAATGTATCCTCATGTTTATCGTTATACTGATTAC	5	746862	0	0	2	0	0	0	0	2	0	0	0	0	0	0	1	0	0	0	0	0	0	0	0	0	0	0	0	0	0	2	0	0	0	0	2	0	0	0	1	0	0	0	0	2	0	0
S_Vung_CA1194	CCCAAGTTCATATATTTGTTTCCTTCTGTCAAACATTTTGATGTTCTAGATATATTGTTTTCCTCTGCA	5	760088	0	0	0	0	0	0	2	0	0	0	0	0	0	0	0	0	0	0	0	2	0	0	0	0	0	0	0	0	0	0	0	0	0	0	0	0	0	0	0	0	0	0	0	0	0	0
S_Vung_CA1195	TGCAGGCTGGGGTCCTTATGCATATTTTAGGATGTTGGAAGAATCACGACAAATGACCCAAGTTCCTAA	5	760125	0	0	0	0	0	0	2	0	0	0	0	0	0	0	0	0	0	2	0	2	0	0	0	0	0	0	0	0	0	0	0	0	0	0	0	0	0	0	0	0	0	0	0	0	0	0
S_Vung_CA1196	TGCAGCTATGAAACTGAAAACCAATTATTTTAGAATTATGTAGAGGAGAAAATTGGAATTTAGAGAATA	5	784603	0	2	0	2	0	2	2	0	2	2	0	2	0	2	1	1	0	2	0	2	2	0	1	0	2	0	0	0	2	0	2	2	2	0	0	2	2	2	0	2	2	2	0	0	2	2
S_Vung_CA1197	AGTTTGTTGGCTTTATCTCCAGCGGATGTGCTTCCTGCTGTGTATCTATGCACAAACAAAATTGCTGCA	5	813282	0	2	0	2	0	2	0	0	2	2	0	2	0	2	1	1	0	2	0	0	2	0	1	0	2	0	0	0	2	0	0	2	2	0	0	2	2	2	0	2	2	2	0	0	2	1
S_Vung_CA1198	ATGGTGACGTGGACATCGCCATCGGAGAAACGGGTTGGCCCTCTGTCTGCGACGGTTGGGACGCCTGCA	5	937202	0	0	0	2	0	0	0	0	0	0	0	0	0	2	0	0	0	2	0	0	2	0	1	0	2	0	0	0	2	0	0	2	2	0	0	0	2	2	0	0	0	2	0	0	0	0
S_Vung_CA1199	CATTCCTGTTCCATTGTCACAAACAAGAGGTTGAATATCCTCAGCGTCTGCCATCTTCTAATTTCTGCA	5	959363	0	2	0	2	0	2	0	0	2	2	0	2	1	2	2	1	2	2	0	2	2	0	1	2	2	0	2	0	2	2	2	2	2	0	1	0	2	2	0	2	2	2	2	0	2	1
S_Vung_CA1200	TGCAGTCAAATGCTCTACCACTGAGCTATGGACCCAATTGATGTTTGAGTATTCCTATAATTCTATATC	5	1179965	0	0	0	0	0	0	0	0	2	1	2	0	0	2	0	1	0	2	2	0	2	0	1	0	0	1	0	0	0	0	0	2	0	0	0	0	0	2	0	0	0	0	2	0	0	0
S_Vung_CA1201	TGCAGTCATAGCTAGTGCACACGTTGGTTCCCTCAAATTAGCACAATGGATTGATGACTATGTGAGTAA	5	1192871	0	0	0	2	0	0	0	0	0	0	2	0	1	0	0	1	0	0	0	0	0	2	0	0	2	0	0	2	2	0	0	0	0	0	0	0	2	2	0	0	0	0	0	0	0	0
S_Vung_CA1202	TGCAGAACTCCCCAACGATTCATCGAACCCTTCTTCACAACTCTTTTCCTCAGGTAATACAAAATCACA	5	1263093	0	0	2	0	0	1	0	2	0	1	0	0	0	0	0	0	0	0	0	0	0	0	0	0	0	0	0	0	0	0	0	0	2	0	0	0	0	0	2	1	2	2	0	0	0	1
S_Vung_CA1203	GCCATTTATTACCTCACTGGATCTCTTTTGACAGGGAAGATGAATTTGCCATACATAGAGATAGCTGCA	5	1274147	2	2	2	0	2	2	2	2	2	2	2	2	0	0	2	2	2	0	2	2	2	2	2	2	0	2	2	2	0	2	2	2	2	2	2	2	2	0	2	2	2	2	0	2	2	2
S_Vung_CA1204	TGCAGACTGACCAAGCACTGCGTCTTCTACTGAGGAAGTATCTATCAAAGGCTCAACAGAGTTCCGAAC	5	1275646	0	0	0	0	0	0	2	0	2	0	0	0	0	0	0	0	0	0	0	0	2	0	1	0	0	0	0	0	2	0	0	2	0	0	2	0	0	0	0	0	0	0	0	0	0	0
S_Vung_CA1205	TGCAGAGAGAAAAACAAAACAGAATAGTCATCACCCAGTTGAAGTTCCCACGTTGACTAACCAAGCAAT	5	1301302	0	2	2	2	0	2	2	2	2	2	2	2	1	2	2	2	0	2	2	2	2	0	1	0	2	1	2	0	2	2	0	2	2	0	2	2	2	2	2	2	2	2	2	2	2	2
S_Vung_CA1206	TGCAGGGTTTTACCATCATCTTCTTCATTCAAAGGCAAGAAAAATATCGGTATATGTGTACAAGAAGGG	5	1301969	0	0	0	2	0	0	0	0	0	0	2	0	0	0	0	0	0	0	0	0	2	0	0	0	2	0	0	0	0	0	0	2	0	0	0	0	0	2	0	1	0	0	0	0	0	0
S_Vung_CA1207	ATTGGAGTCAGCAACTTCTCCATCAGCAAGCTTGAAAGATTGCTCTCTTTTGCTACCATTCCTCCTGCA	5	1413977	0	0	0	0	0	2	2	0	0	1	2	2	2	2	0	0	0	0	2	2	2	0	1	0	0	1	1	0	0	0	0	0	2	0	0	2	2	0	0	1	2	2	0	0	0	0
S_Vung_CA1208	TGCAGTGATATTTCATCGCAGGGAGATAAGGAGTGAAAAGTATTGAATCCTTTTAC	5	1503613	2	2	2	0	0	2	2	2	0	1	0	2	0	0	1	0	0	0	2	2	0	2	2	2	0	1	2	2	0	2	2	0	2	2	2	2	0	2	2	1	2	2	0	2	0	2
S_Vung_CA1209	TGCAGATGGGATTCTATGACACTCTTTCTTGAAGTATAAAAACCATCAGTACCAAAATCTATAGGAGCA	5	1535394	0	0	2	0	0	0	2	0	0	0	0	0	0	0	1	0	0	0	0	2	0	2	0	0	0	0	0	0	0	2	0	0	0	2	1	0	0	0	2	0	0	0	0	0	0	0
S_Vung_CA1210	ATTGTATGTTCATTCCATTGAGTTTGTTCATGTAATCACGATTTTTTGATGTTGACCTTGTTTTCTGCA	5	1657756	0	2	0	2	0	2	0	0	2	1	2	2	2	2	1	2	0	2	0	0	2	0	0	0	2	0	2	2	2	0	0	2	2	0	0	0	2	2	0	1	0	0	2	0	2	0
S_Vung_CA1211	CTTATTTTGATGTTTGAAATTCACTTATTGTACCCTTTTTATATTACTAGTTGAAGACTGGATCCTGCA	5	1666987	0	2	0	2	0	0	0	0	2	0	2	2	2	2	1	2	0	2	0	0	2	0	0	0	2	0	0	2	2	0	0	2	2	0	0	0	2	2	0	1	0	0	2	0	2	0
S_Vung_CA1212	GTAATTGATCATCAATCACTGTCACCGATCCGAACATGAGCTTCTGGATGGTGAATCCTGCA	5	1671709	0	2	0	2	0	2	0	0	2	1	2	2	2	2	1	2	0	2	0	0	2	0	0	0	2	0	0	0	2	0	0	2	2	0	0	0	2	2	0	1	0	0	2	0	2	0
S_Vung_CA1213	TGCAGGGAGGTTACCTGCTGAGACAAATGGCTGGTTGTCGCCGCCAGTGACAGTGTTGCTGGTGCCACT	5	1671784	0	2	0	2	0	1	0	0	2	2	2	2	1	2	1	2	0	2	0	0	2	0	0	0	2	0	0	0	2	0	0	2	2	0	0	0	2	2	0	1	0	0	2	0	2	0
S_Vung_CA1214	AAAATAATATATATTTTCTTTCAAGCCAAAAGTCAGTTTCATGGAACCAATGACTTCACTGTTTCTGCA	5	1686428	0	0	0	0	0	0	0	0	0	0	0	0	0	2	0	0	0	0	0	0	2	0	0	0	0	0	0	0	0	0	0	2	0	0	0	0	0	0	0	1	2	2	0	0	0	0
S_Vung_CA1215	TGCAGCTACTATAATTTATTTGCTTATTCCCACAATCCCACCAGGGTGAACATGATTTAC	5	1706895	0	0	0	0	0	0	0	0	0	0	0	0	0	2	0	0	0	0	0	0	2	0	0	0	0	0	0	0	0	0	0	2	0	0	0	0	0	0	0	1	1	2	0	0	0	0
S_Vung_CA1216	CGTCCCCCTTGAGATGTAGAACCCATCTCTGGATTTGGGGTTGCCCGTTTCTCATTGGTAGTACCTGCA	5	1738833	0	2	0	2	0	2	0	0	2	1	2	2	0	2	0	1	0	2	0	2	2	0	0	0	2	0	2	0	2	0	0	2	2	0	0	0	2	2	0	2	2	2	0	0	0	2
S_Vung_CA1217	AAGGGCAATACCGTCAGGCGAAAAACAATACACGAGAACCCACGTTCCAAACCAAAAGGTCACGCTGCA	5	1850544	2	2	2	2	2	2	2	2	2	2	2	2	2	2	1	2	2	2	2	1	2	2	2	2	2	2	2	2	2	2	2	2	2	2	2	2	2	2	2	2	2	2	2	2	0	2
S_Vung_CA1218	TGCAGAATACCGATATTACCCTTGGCCACGAGGCGCGACCGTGACAAAGGCAAGGGTACTCTCGAACTT	5	1850616	0	2	2	2	0	2	2	0	2	0	2	2	1	2	1	0	0	2	0	0	2	0	1	0	2	0	1	2	2	2	2	2	2	0	1	2	2	2	0	2	2	2	0	0	0	1
S_Vung_CA1219	TGCAGAAGAAGGAACTTGAAGCTGATATGCAGAATCAGTTAGAGCAGAAGGAAAAAGACTTGATTGAGA	5	1854951	0	0	0	0	0	0	0	0	0	0	0	0	0	0	0	0	0	0	0	0	0	0	0	0	0	0	2	0	1	0	0	0	0	0	0	0	0	1	0	0	0	0	0	0	0	0
S_Vung_CA1220	ATCATGTATTACATAAAAACTAGAATGTAGCATGTAAACAATAGAAAACAGAGATATTGAGAAGCTGCA	5	1942628	0	0	0	2	0	2	0	0	2	2	2	2	1	2	1	1	0	0	0	2	0	0	1	0	2	0	0	0	2	0	0	0	2	0	0	2	2	0	0	2	2	2	0	0	2	2
S_Vung_CA1221	TGCAGTATCAACAGCTTCTAATGCTTTGACCTTGAGAATGCTCGCCTTGTCATGACCAGCATCATCTAT	5	1952588	2	2	0	2	0	2	2	2	2	2	2	2	2	2	1	2	0	2	2	2	2	2	2	2	2	1	2	2	2	0	2	2	2	2	0	2	2	2	0	2	2	2	2	0	2	2
S_Vung_CA1222	ATTCATTTATAAATACAACATTGTGACGACAAAATTATAAACAAATCATCAATATGTGTTTTTGCTGCA	5	1973507	0	0	0	2	0	2	2	0	2	2	2	0	2	2	0	0	0	2	0	2	2	0	0	0	2	0	0	0	2	0	0	0	2	0	0	2	2	2	0	2	2	2	0	0	2	0
S_Vung_CA1223	TGCAGTTGCACCAATTCCTCTTGCACCACCAGTTACCACCGCCACCTTATCAGCTAGTCTTAC	5	1983944	0	0	0	2	0	2	2	0	2	2	2	2	2	2	1	1	0	0	0	2	0	0	1	0	2	0	1	0	2	0	0	0	2	0	0	2	2	2	0	2	2	2	0	0	2	0
S_Vung_CA1224	CTGTAATTGTGGAATACAGCATATTTTGCTTCTCTTGACTAGCTTCGGCAGATGCTACAGCATGCTGCA	5	2090572	2	2	2	2	0	2	2	2	2	2	2	2	2	2	2	1	0	2	2	2	2	2	2	0	2	1	2	2	2	2	2	0	2	2	2	2	2	2	0	2	2	2	0	2	2	0
S_Vung_CA1225	TGGGTTTTCTGGCCACCGAGCCACGGACTCAATGAAGATGAAAATGCAGCTGAGGCCGTGGCAGCTGCA	5	2112187	0	2	0	0	2	2	2	0	0	1	2	2	2	2	1	2	0	2	2	2	2	0	1	0	2	1	2	0	2	0	2	0	2	0	0	2	2	2	2	2	2	2	0	2	2	0
S_Vung_CA1226	AGATTACTTGATGGTATATCTCTTTCTTTGGAAAAATTGCTTGCAAGACACGACTAGCAGAAGCCTGCA	5	2217509	0	2	0	2	0	2	2	0	2	2	2	2	1	2	1	1	0	2	2	2	2	2	2	2	2	1	2	2	2	0	2	0	2	2	0	2	2	2	2	2	2	2	0	0	2	2
S_Vung_CA1227	TCTGTAATAAATCTTCCAACACACTAGCTTCAGAACCACGAAGTTTCAAACAGAACTCCAGGGACTGCA	5	2252257	2	2	2	2	0	2	2	2	2	2	2	2	0	2	1	2	0	2	2	2	2	2	2	2	2	1	2	2	2	0	2	0	2	2	2	2	2	2	2	2	2	2	0	2	2	2
S_Vung_CA1228	TGCAGCCTTGTTGAGTGCATCTTCAGTGGCCAAAAATTGTTGAACATGAGCTTTCTGAGAACAAACAAA	5	2256325	2	0	2	0	2	0	0	2	0	0	0	0	0	0	1	1	2	0	0	0	0	2	1	2	0	1	0	0	0	2	2	2	0	2	1	0	0	0	2	0	0	0	2	2	0	2
S_Vung_CA1229	ACAAGAGATTCACAAGCCTTTCTAATATTATTTTCCCTCGTGGTTTCAATGAGAATGACATCATCTGCA	5	2257115	0	0	0	0	0	0	0	0	0	0	0	0	0	0	0	0	0	0	0	0	0	2	1	0	0	0	0	0	0	0	0	0	0	2	1	0	0	0	2	0	0	0	0	2	0	0
S_Vung_CA1230	TTTTGAAGATTATATGAATCCAAATAGTCCTGTATATAGGAACTGTATGTGTCTCAGTTGCTTCCTGCA	5	2306494	0	0	0	0	0	0	0	0	0	0	0	0	0	0	0	1	0	0	0	0	0	0	0	2	0	0	0	0	0	0	0	2	0	0	0	0	0	0	0	0	0	0	2	0	0	0
S_Vung_CA1231	CCTTACCGAGAAGGTGCAGATTTTGTTCGCGGTTACCCTTTCAGTCTCCGGGAAGGTGTGCCAACTGCA	5	2408373	0	0	0	0	0	0	0	0	2	0	2	2	1	0	0	0	0	2	0	0	0	0	2	0	2	0	0	2	2	0	0	0	2	0	0	0	2	0	0	1	0	0	0	0	0	0
S_Vung_CA1232	GTAAATTCATACACATTTTCAAAACAGATCATGTTTATAAAAGTCAACAAAATCTGCA	5	2425969	0	0	0	2	2	2	2	0	0	1	0	0	2	0	1	2	0	0	0	2	0	0	0	2	0	0	0	0	0	2	0	2	0	0	2	0	0	2	0	1	2	2	2	2	0	0
S_Vung_CA1233	AGCACCTGGTTGCATGAACAGATTCCTGGATCATGATACCAAATATGATGAACACACTCCTAGTCTGCA	5	2431780	0	0	0	0	0	0	0	0	0	0	0	0	0	0	0	0	0	0	0	0	0	0	1	0	2	0	0	0	2	0	0	0	0	0	0	0	0	0	0	0	0	0	0	0	0	0
S_Vung_CA1234	CTAGATTCATGCTTCTCAGGTCTTTGATTCTTTCAATCTTCATTGGTTTATTGATATATGTTATCTGCA	5	2438306	0	2	2	0	2	0	0	0	2	0	0	2	0	0	2	2	0	2	0	0	2	0	1	2	2	0	0	2	2	2	2	2	2	0	2	0	0	0	0	0	0	0	2	2	0	2
S_Vung_CA1235	TGCAGTTCAATTAGTTGCACAATTTCAATTATCATACAACATAATTCATGTGATAATTCTCACTCTTAT	5	2526278	0	0	0	0	0	0	0	0	2	0	0	0	0	0	0	0	0	0	0	0	0	0	1	0	2	0	0	0	2	0	0	0	0	0	0	0	0	0	0	0	0	0	0	0	0	0
S_Vung_CA1236	GGATGCTAGCGGTAGCACTTTCTGATTCCTTTGTTTCCACTCCTCTTTTTTGTTCCATCTGTTTCTGCA	5	2580892	0	0	0	2	0	2	2	0	0	0	2	0	2	2	1	1	0	2	0	0	2	0	0	0	0	0	2	0	0	0	0	2	0	0	0	2	0	2	0	2	2	0	2	0	2	0
S_Vung_CA1237	TGTAAAGAGCTGAATGGTACAATGCTGAAGAAAACTAAGGTACGAAAGCAGTAGTCTGACTCTTCTGCA	5	2582917	0	0	2	2	0	0	2	2	0	1	2	2	2	2	1	1	0	0	2	0	2	0	0	0	0	1	2	0	0	0	2	2	0	0	0	2	2	2	0	2	2	2	2	0	2	0
S_Vung_CA1238	GGTTCCTTTTCAACGAAATTTTCAACAACAGGATTATCGAGAACCACATCATTGAAAAGCTTGGCTGCA	5	2590751	0	0	0	0	0	0	0	0	2	0	0	0	0	0	0	0	0	0	0	0	0	0	1	0	2	0	0	2	2	0	0	0	0	0	0	0	0	0	0	0	0	0	0	0	0	0
S_Vung_CA1239	TGCAGCAAAAGGCTGCATCACAGTCAGGAAGGTGTAATTAC	5	2598421	0	2	0	0	2	0	0	2	2	0	0	2	0	0	1	0	0	2	0	0	0	0	1	2	2	0	0	1	2	2	0	0	2	0	2	0	0	0	0	0	0	0	1	2	0	2
S_Vung_CA1240	TGCAGCTAAAACAAAAGTTGACAAGTGAAGGTTGGTGTTGTTCTCTTTACTCTGCACAATCTGCTTCAG	5	2608244	0	0	0	0	0	0	0	0	2	0	2	2	0	0	0	0	0	2	0	0	2	0	2	0	2	0	0	0	2	0	0	0	2	0	0	0	2	0	0	2	0	0	0	0	0	0
S_Vung_CA1241	CACTATTTCCCTATCAAAGAAAGGAACCCATTCCGCTGGCAGAGAATAGGGTGGTTGTGCTTCTCTGCA	5	2608467	0	2	0	0	0	2	0	0	2	0	2	2	1	0	0	0	0	2	0	0	2	0	1	0	2	0	0	2	2	0	0	0	2	0	0	0	2	0	0	1	0	0	0	0	0	0
S_Vung_CA1242	GGGTTTGCAGAGTGAGAGCTGAGGAAACAAAAAACAAAATGGTTATCTTGGCTTTGAACATTGACTGCA	5	2626337	0	1	0	0	0	0	0	0	2	0	2	2	1	0	0	0	0	2	0	0	0	0	0	0	0	0	0	2	0	0	0	0	2	0	0	0	2	0	0	2	0	0	0	0	0	0
S_Vung_CA1243	ATCTCCACCTTTGAAGGCTTTCCCCAACCAAAATCATTCCCATAAACCCCAAAACGGTTTGACCCTGCA	5	2652668	0	0	2	2	0	2	2	2	0	2	0	0	0	0	1	0	0	0	0	2	0	0	0	0	0	0	2	0	0	2	0	0	0	0	2	0	0	2	0	2	2	2	2	0	0	0
S_Vung_CA1244	CTCAGGTGATCGAAGTGGGTGCGTAAAAGCCAAAAGAAATTGTAAGAAAACATTGTCCTATATTCTGCA	5	2755223	0	0	2	2	0	2	2	2	0	2	2	0	1	0	1	2	0	0	2	2	2	2	1	0	0	0	2	0	0	0	2	0	0	0	0	2	2	2	1	2	2	2	2	0	2	2
S_Vung_CA1245	TGGGGACCTGTCGTGTGGATTAGGGTTGGAAGATGAAAAAGATGGAGGACGACCACACCTGCACCTGCA	5	2904493	0	0	0	0	0	0	0	0	0	0	2	0	0	0	0	0	0	0	0	0	2	0	0	0	2	0	0	0	0	0	0	0	0	0	0	0	0	0	0	2	0	0	0	0	0	0
S_Vung_CA1246	ACGGTAACAGTATCCGGGGTATGTCCTGCCACCGAAAAACAAGCACTGTAATCACCAGACTCAGCTGCA	5	3126178	2	2	2	2	2	2	2	0	0	2	2	2	2	2	2	2	2	2	2	2	2	2	1	1	2	2	2	2	2	2	2	2	2	2	2	2	2	2	0	2	2	2	2	2	2	2
S_Vung_CA1247	TGCAGGGACCCATCAAGTTTTAGTAAGCATGGCTTCTCCTTCGAGAAGAACCATTCTGAGTAGACCTGA	5	3266244	0	0	0	0	0	0	0	0	1	0	0	0	2	0	0	0	0	0	0	0	0	0	1	0	0	1	0	0	2	0	0	0	0	0	0	0	0	1	0	0	0	0	0	1	0	0
S_Vung_CA1248	TGAGGTTGGCACAAGAAGACGGGTGGTGAAAGAGACAATCCCTGAATCTCTTTCCACTTTCTCACTGCA	5	3267152	0	2	0	2	2	2	2	0	2	2	2	2	0	2	2	2	0	2	2	2	2	2	0	2	2	1	2	2	0	0	2	2	2	0	0	2	2	2	1	2	0	0	2	0	2	2
S_Vung_CA1249	TGCAGGATTGGCCTGCAATACTGGTGAGGCTTGCATTGAATGGTTTTTCTCATCAAGCTTTGAAGGGAA	5	3316238	0	0	2	0	0	0	0	2	0	0	0	0	0	0	0	0	0	0	0	0	0	0	1	0	0	0	0	0	2	0	0	0	0	0	0	0	0	0	0	0	0	0	0	0	0	0
S_Vung_CA1250	CAATTTCTGTTATCATTCCACTGAAAAGAGAGAAGTTGAAACTGATGTACTTTCTGTTTTCTTCCTGCA	5	3693071	0	0	0	0	0	2	0	0	0	1	0	0	0	0	0	0	0	0	0	0	0	0	0	0	0	0	1	0	0	0	0	0	0	0	0	0	0	0	0	0	0	0	0	0	0	0
S_Vung_CA1251	TGCAGCTACTTCCCTACACCTTCTCAAGGTGTTCTAGAGAACAAAACCATAACTATTTACCTCCTTACA	5	3702651	0	0	0	0	0	0	0	0	0	2	0	0	0	0	0	0	0	0	0	0	1	0	0	0	0	0	0	0	0	0	0	0	0	0	0	0	0	0	0	0	0	0	0	0	0	0
S_Vung_CA1252	TGCAGCAGATGATCTTTGTGTCTTCAGTCCAAACAGATTTTCGAATAACTTCGGAGCCATAGGAGGAAT	5	3871005	2	0	0	0	0	0	0	0	0	0	0	0	0	0	0	1	0	0	0	0	0	2	1	0	0	0	0	0	0	2	0	0	0	2	0	0	0	0	0	0	0	0	0	0	0	0
S_Vung_CA1253	TGCAGCAGCAACCGCACCACTTGAAGCAAAAATCTTTGCTCGAATTGTTCTTCGGAATCTTGAGCATCA	5	3922010	2	0	0	0	0	0	0	0	0	0	0	0	0	0	0	1	0	0	0	0	0	2	1	0	0	0	0	0	0	2	0	0	0	2	0	0	0	0	0	0	0	0	0	0	0	0
S_Vung_CA1254	TGCAGGAAACGATGGACCAATACCTGGTTCTGTTGTGAACGTGGCACCTTGGGTCTTTACCATTGCTGC	5	4191591	0	0	0	0	0	1	2	0	0	1	2	2	0	0	0	0	0	2	0	2	1	0	1	0	2	0	2	0	2	0	0	0	2	0	0	0	2	0	0	2	2	2	0	0	0	0
S_Vung_CA1255	ATGTCTTGCCCTCATGTTACTGGCATTGCAGGACTTATCAAAACACTTCACCCTAATTGGAGTCCTGCA	5	4192823	0	0	0	0	0	1	2	0	0	0	2	0	1	0	0	0	0	2	0	2	1	0	1	0	2	0	0	0	2	0	0	0	2	0	0	0	2	0	0	2	2	2	0	0	0	0
S_Vung_CA1256	TGCAGTTGACACATTCTTTCCAATAGCCAGGATCTGGTCGTGTCATGTGTATTTTGTAGCTGTTATTTT	5	4290082	0	0	0	0	0	0	2	0	0	0	2	0	1	0	0	0	0	2	0	0	0	0	0	0	2	0	0	0	0	0	0	0	2	0	0	0	0	0	0	1	0	0	0	0	0	1
S_Vung_CA1257	TGCAGGAGTTCGAATCATGAGAAACATAGGGAGTTTTGGCTTGTACTACACACTCTTTATGTGGATCAT	5	4296419	0	0	0	0	0	0	2	0	0	0	2	0	0	0	0	0	0	2	0	0	1	0	0	0	2	0	2	0	2	0	0	0	1	0	0	0	0	0	0	1	0	0	0	0	0	0
S_Vung_CA1258	GTAACTGACTTGTTGGAGTTTAGTTTCCAGTGTGCTCCTTTTCTGCACTGCA	5	4337422	0	0	0	0	0	2	2	0	2	0	2	2	0	2	1	0	0	0	0	0	1	2	0	0	2	0	2	2	2	0	0	2	2	0	1	0	2	0	0	2	2	2	0	0	0	0
S_Vung_CA1259	TGCAGCCAACCCAATTCAATGTTACTCAATTGAAGAACACCCATTGCAACATAAACAACATTTATCAAC	5	4422810	2	0	0	0	0	0	0	0	0	0	0	0	0	0	0	0	0	0	0	0	0	0	1	2	0	0	1	0	0	2	0	0	0	2	1	0	0	0	1	0	0	0	0	2	0	0
S_Vung_CA1260	TGCAGCTCCATCTTCGACAACAAAAGTATACTGTAGGCTATTTCCTTTAC	5	4620590	0	2	2	0	0	0	0	2	2	0	0	0	0	0	0	0	0	0	0	0	0	0	1	0	0	0	0	0	0	0	0	0	2	0	1	0	0	0	0	0	0	0	0	2	0	0
S_Vung_CA1261	TGCAGCTGGAAAGGTGAAAAGGGTATTTTCCCACTGTCTTGACAGTTACAATGGAGGAGGAGTATTTGC	5	4695792	2	0	0	2	0	2	2	0	0	2	2	0	2	2	2	2	2	0	2	2	1	2	1	0	2	2	2	0	2	2	2	2	0	2	1	2	2	2	0	2	2	2	2	0	2	2
S_Vung_CA1262	CATTTGTGTCGCCCTCAAAATGGGTATCAATGTTTCTCTCCTGATCTTCATGAGTATTTTATGTCTGCA	5	4911889	0	0	2	0	2	0	0	0	0	0	0	0	2	0	0	2	2	0	0	0	0	0	0	2	0	1	0	2	0	0	0	0	0	0	0	0	0	0	2	0	0	0	0	0	0	0
S_Vung_CA1263	AAAATAGTGATCACAAGGAGTCGACGATAACTCGTGTCCGAAACGCAAATCTTCCATGCAAATGCTGCA	5	5035678	0	0	0	0	0	0	0	0	0	0	0	0	0	0	0	0	0	0	0	0	2	0	0	0	0	0	0	0	0	0	0	0	0	0	0	0	0	0	0	0	0	0	0	0	0	0
S_Vung_CA1264	GTCGAACCAATAATGGTTCGGCCATTTCCAAGAATTAGAGAACCAAATGTGCGGTCAATGGTACCTGCA	5	5050552	0	0	0	0	0	0	0	0	0	0	0	0	0	0	0	0	0	0	0	0	0	0	0	0	0	0	0	0	0	0	0	0	0	0	0	0	0	0	0	0	0	0	0	0	0	0
S_Vung_CA1265	ATGCTTACAGATAGTGCAAGCTCTCAAAACCGGAGCTGGATCCTAAGCCAGATAGACCAAGAGTCTGCA	5	5173039	0	0	0	0	0	1	0	0	0	0	0	0	1	0	0	0	0	0	2	0	0	0	0	0	0	0	0	0	0	0	0	0	0	0	0	0	0	0	0	1	2	2	0	0	0	0
S_Vung_CA1266	AGTTTCGATGCATCACTTGGACGTGGTGGAGCCCATATTCCCGAACGTGAACCGTGTGGAGGCCCTGCA	5	5349884	0	0	0	0	0	0	0	0	0	0	0	0	0	0	0	0	0	0	2	0	0	0	0	0	0	0	0	0	0	0	0	0	0	0	0	0	0	0	0	0	0	0	0	0	0	0
S_Vung_CA1267	GTAAAATTTCTGAGTGAGATTATGTGCTGGGGGCTGAGGCTGCA	5	5404910	0	0	0	0	0	1	2	0	0	2	0	0	0	0	1	0	0	2	0	2	2	0	1	0	2	0	0	0	0	0	0	0	0	0	0	2	0	0	0	0	0	0	0	0	2	0
S_Vung_CA1268	TTTGAGGTGTTTCTACCACAACTTCTGCTGTATCCCAATCCATCAGACCCCTTGAATGGAGAAGCTGCA	5	5477407	2	0	0	2	0	2	2	0	0	2	0	0	0	0	1	0	0	2	0	2	2	0	2	0	2	0	0	0	0	2	0	2	0	2	0	2	0	2	0	2	0	0	0	0	2	0
S_Vung_CA1269	TGCAGGAAGAAAATATGGGATGCAGCAAAAAATATCCCATTTTTATTTACTTAC	5	5776244	0	0	2	0	0	0	0	2	2	0	0	0	0	0	0	0	0	0	0	0	0	0	0	0	0	0	0	0	0	0	0	0	0	0	0	0	0	0	0	0	0	0	0	2	0	0
S_Vung_CA1270	TGCAGCAACAAACAACGCACTATGATTCCACTGAGGGTTCACGCCCTTTACTGGCTTTGTCTTTGAAAT	5	5935510	2	0	0	2	0	2	0	0	0	2	0	0	1	0	0	1	0	0	2	0	1	2	1	0	2	0	0	0	2	2	2	0	0	2	1	2	0	2	2	1	2	2	1	0	2	0
S_Vung_CA1271	ATTTACTGCAACTATTTTTGTGACGGTAACTGTGACCTCATCCACAATGTTTTTCCACTATTTGCTGCA	5	6007792	0	0	0	0	0	0	0	0	0	0	0	0	0	0	0	0	0	0	0	0	0	0	0	0	0	0	0	0	0	0	0	0	0	0	0	0	0	0	0	0	0	0	0	0	0	0
S_Vung_CA1272	CCTCTATTTTGACTTCAAAAATATTTTTTCATGATCTTTGGTTGTAGTTTTTTAGGAGTAGATTCTGCA	5	6011374	0	0	2	0	0	0	0	0	0	0	0	0	0	0	0	0	0	0	0	0	0	0	0	0	0	0	0	0	0	0	0	0	0	0	0	0	0	0	0	0	0	0	0	0	0	0
S_Vung_CA1273	TGCAGGATGGTGATTTCAGTACTCTCTCATGTGCAGGGTTTGTCGTATGAGATGCAAGTGAAGTGAAAC	5	6410917	0	0	0	0	0	0	0	0	0	0	0	0	0	0	0	0	0	0	0	0	0	0	0	0	0	0	0	0	0	0	0	0	2	0	0	0	0	0	0	0	0	0	0	0	0	0
S_Vung_CA1274	GTAATCGGTGACCCTGACTTTGCTTTACCATTCTGGAATTGGGATTCTGCA	5	7310968	2	0	2	0	2	2	0	2	0	2	0	2	1	0	1	1	2	0	2	2	0	2	2	0	2	0	0	0	2	2	2	2	0	2	0	2	0	0	0	1	2	2	1	2	2	0
S_Vung_CA1275	TTTATTTTTTGAGTTTCATCTGGGAGGCTTTTGCTATCGCTGGCAACTATGGCTACTCATCTTGCTGCA	5	7342145	0	0	2	0	0	0	0	0	0	0	0	0	0	0	0	0	0	0	1	0	0	0	0	0	0	0	0	0	0	0	0	0	0	0	0	0	0	0	0	0	0	0	0	0	0	0
S_Vung_CA1276	TTTTTTATTACACTATTATGAAATTATCAATTTATTTATTTTAGTTTCTCTCCCTAATCCAATCCTGCA	5	7387204	0	0	2	0	0	0	0	2	0	0	0	0	0	0	0	1	0	0	1	0	0	0	0	0	0	0	0	0	0	0	0	0	0	0	0	0	0	0	0	0	0	0	1	0	0	0
S_Vung_CA1277	TGGTTTCCACAAACACCATTTTTGATTCTGTACTATCTGGTGTTTACCCAGATTTTATGATTTTCTGCA	5	7415784	0	0	2	0	0	0	0	2	0	0	0	0	0	0	0	0	0	0	1	0	0	0	0	0	0	0	0	0	0	0	0	0	0	0	0	0	0	0	0	0	0	0	0	0	0	0
S_Vung_CA1278	TGCAGTGCTTCTTCTAATCTGCCAATGTGGATTTGCCGCAGGATGCTGCAACCATCAACTAGCCGTTGG	5	7606975	0	2	2	0	2	2	2	2	2	0	0	0	0	0	0	1	2	2	0	0	0	0	0	0	2	0	0	2	2	0	0	0	0	0	1	0	0	0	0	0	0	0	1	0	0	0
S_Vung_CA1279	AAGGGTTTTGTTTTTGAATATAAACGAAACGCATTTTTACAGGTCCTCTGCAACAATTCCAGTTCTGCA	5	7631130	0	0	0	0	2	0	0	0	0	0	0	0	0	0	0	0	2	0	0	0	0	0	0	0	0	0	0	0	0	0	0	0	0	0	0	0	0	0	0	0	0	0	0	0	0	0
S_Vung_CA1280	CAGTTCAAGAATGGACACCAAGACACCAAAAAAAATCCAATACGCATAAATATTCAACTCATCCCTGCA	5	7677451	0	0	0	0	0	0	0	2	0	0	0	0	0	0	0	0	2	0	0	0	0	0	0	0	0	0	0	0	0	0	0	0	0	0	0	0	0	0	0	0	0	0	0	0	0	0
S_Vung_CA1281	AACAAGGCAGATTGATCGTTTCCATTGCAACTATGCGTTCTACAGTTGCCTTTGGGCAATACCACTGCA	5	7895797	0	0	0	0	2	0	0	0	0	0	0	0	0	0	0	0	0	0	0	0	0	0	0	2	0	0	0	0	0	0	0	0	0	0	0	0	0	0	0	0	0	0	0	0	0	0
S_Vung_CA1282	TGCAGCCAAGAGGGAAATCTTTACAGTGAATAAATTATGATAAGAAATTGAGAAAAGGGAAGAACAAAG	5	7916115	0	0	0	0	2	0	0	2	0	0	0	0	0	0	0	0	0	0	0	0	0	0	0	2	0	0	0	0	0	0	0	0	0	0	0	0	0	0	0	0	0	0	0	0	0	0
S_Vung_CA1283	TGCAGAATGAGTGATTGGCTCTGTATGCAGTGAGAGGGTTGTTACTACACGAACTTAC	5	8032454	0	0	0	0	2	0	0	2	0	0	0	0	0	0	0	0	0	0	0	0	0	0	0	2	0	0	0	0	0	0	0	0	0	0	0	0	0	0	0	0	0	0	0	0	0	0
S_Vung_CA1284	GGAGGAAACGGTGGCGTCGGAATCGGAGTCGGAATCGGAATCTGTTGGCCGCGAATGCCAAGTTCTGCA	5	8071429	0	0	2	0	2	0	0	2	0	0	0	0	0	0	0	1	0	0	0	0	0	0	0	2	0	0	0	0	0	0	0	0	0	0	0	0	0	0	0	0	0	0	1	0	0	0
S_Vung_CA1285	TGCAGGTAGCCATGTCGCTGCTGTTGCAAGCAACAGAGGCAAAGGCCAATGTTCTTTGTGACATGACAT	5	8325679	0	0	0	0	2	0	0	0	0	0	0	0	0	0	0	0	1	0	0	0	0	0	0	0	0	0	0	0	0	0	0	0	0	0	0	0	0	0	0	0	0	0	0	0	0	0
S_Vung_CA1286	GTAAGGGCTATGCATTTTCTAGTGCCAATTCCAAGTTTGAATTTGGAGGTAGAAGATCTGCA	5	8549309	2	2	2	2	0	2	2	2	2	2	2	2	2	0	0	2	0	2	2	2	0	2	1	0	2	0	2	2	2	2	2	2	2	2	0	2	2	2	2	2	2	2	2	0	2	2
S_Vung_CA1287	TCTGTAAACACACTTTATTACTAGTTATCTGGTTTTTGTTTCTAAACAAACTAATGCTTTTCTTCTGCA	5	8675163	0	0	0	2	0	0	0	0	0	0	2	2	0	0	0	1	0	0	0	2	2	0	1	0	2	0	2	0	2	0	0	0	2	0	0	2	2	2	0	1	0	0	2	0	2	0
S_Vung_CA1288	TGCAGATCCATTTTCTATGGCACCACAAAAGGCATTGGAGTCAATTGGAAAAACCTTAC	5	8697920	0	0	0	2	0	0	0	0	0	0	2	2	0	0	0	1	0	0	0	2	1	0	1	0	2	0	1	0	2	0	0	0	2	0	0	2	2	2	0	0	0	1	2	0	2	1
S_Vung_CA1289	TGCAGTGACTTTGATTCAATGATATCATGGGTATTTACGGTAATTTTTAC	5	8819381	0	1	0	2	0	1	0	0	0	0	2	2	0	0	0	1	0	0	0	2	2	0	1	0	2	0	1	0	2	0	0	0	2	0	0	2	2	2	0	1	0	0	1	0	0	0
S_Vung_CA1290	TGCAGTGACTTTGAATCGATGATATCATGGGTCTTTACGGTAATTGTTAC	5	8819384	0	1	0	2	0	0	0	0	0	0	2	2	0	0	0	0	0	0	0	2	2	0	1	0	2	0	0	0	2	0	0	0	2	0	0	2	2	2	0	1	0	0	1	0	0	0
S_Vung_CA1291	ATCAGCAAGGAAATTTTGAACAGGTGCCAAGAATATTGGGTGGCGAAGAAATAAGTGTATCCACCTGCA	5	8928004	2	2	0	0	0	2	2	0	0	2	2	2	2	0	0	0	0	2	2	2	1	0	1	0	2	0	0	2	2	2	2	2	2	2	1	2	2	0	0	2	2	2	1	0	0	2
S_Vung_CA1292	GTAATGTCAAACTATCAATGCATAAGAGAACATACTATAATAGAAAAGCTTGTCTATATTCTGCA	5	8962186	0	2	0	0	0	2	2	0	0	2	0	2	1	0	0	0	0	2	1	2	1	0	1	0	2	0	2	2	2	0	0	0	2	0	0	2	2	0	0	2	2	2	1	0	0	2
S_Vung_CA1293	TGCAGGGAACGGAAGCAGTTGGGTTCTGATATGGTAGCCATGGGTGAAGTCAGTGTCTATGGCGTTTTT	5	8968033	2	2	2	2	2	0	0	2	2	0	0	2	1	2	2	2	2	0	1	0	1	2	1	2	0	2	2	0	0	2	2	2	0	2	1	0	2	2	2	0	0	0	1	2	2	0
S_Vung_CA1294	TGCAGCAAATGCAGTGGCAGAGTGAAAAACATAAAACAAGTTGATTCCAATAGTTTAC	5	9080476	2	2	2	2	2	0	0	2	2	0	0	0	0	2	2	2	0	0	1	0	1	2	1	2	0	1	2	0	0	2	2	2	0	2	2	0	2	2	2	1	0	0	1	1	2	0
S_Vung_CA1295	TGCAGGGTTCCAACCTTGGATGGAATGGATCTACATTCTGATTCGGACTTATTGCGGTAATGATGCCAT	5	9137723	2	0	0	0	0	0	0	0	0	0	0	0	0	0	0	2	0	0	1	0	0	0	0	0	0	0	0	0	0	2	0	2	0	2	0	0	0	0	0	0	0	0	0	0	0	0
S_Vung_CA1296	TGCAGCTCTTCTGATGCTGCTGACCATGACATTGTGGAGAAGAGTGAAGAAACAAGAGGAGAATCAGTT	5	9223437	0	0	0	2	0	2	0	0	2	2	2	2	1	0	0	0	0	0	1	0	1	0	0	0	2	0	0	0	2	0	0	0	2	0	0	2	2	2	0	2	2	2	0	0	0	2
S_Vung_CA1297	TGCAGCTCCACGAACACCAAGGCCAAAAACAAATATTAC	5	9230636	0	0	0	2	0	2	0	0	2	2	2	2	1	0	0	0	0	0	1	0	1	0	0	0	2	0	2	0	2	0	0	0	2	0	0	2	2	2	0	2	2	2	0	0	0	2
S_Vung_CA1298	GGGTCTGCTAGGGTTGATGTTCCTGTTGTGCAAGGTGCTCAACAGCATAAGTATGTTGTTCCCTCTGCA	5	9335065	2	2	2	2	0	2	2	0	2	2	2	2	2	0	0	0	0	2	1	0	0	0	0	0	2	0	2	0	2	2	2	2	2	2	0	2	2	2	0	2	2	2	1	0	0	2
S_Vung_CA1299	TTTTTCCTTTGTACTGAGGTGTAAGAACTTGTAGTTTGTGGTAGCAAGTATCATATGTAGAAGACTGCA	5	9354524	2	2	2	2	2	2	2	2	2	2	2	2	1	2	2	0	0	2	1	0	2	2	1	2	2	1	2	0	2	2	2	2	2	2	0	2	2	2	2	2	2	2	1	1	0	2
S_Vung_CA1300	TGCAGATTGTTGATCAAAATAATTTGGAGAAAGTGGAAAAGCTCAAAGGTCCTGTTGTCTTCTGTGTCG	5	9519691	0	0	0	0	0	0	0	0	0	0	0	0	0	0	0	0	0	0	1	0	1	0	1	0	0	0	0	0	0	0	0	0	0	0	0	0	0	0	0	2	0	0	0	0	0	0
S_Vung_CA1301	TGCTAAAGCGGAAGTTTCAAACATTCAGAATCTACTCCCTATCCCAAGTGAAGAACAGGTAATCCTGCA	5	9788517	0	2	2	2	0	2	2	0	2	2	2	2	0	2	2	1	0	2	2	2	2	0	2	0	2	1	2	2	2	0	2	0	2	0	2	2	2	2	0	2	2	2	2	1	2	2
S_Vung_CA1302	AGCCCTGATGAGCAGGAACAACCCTTATCGGCTAGGGTAAATTCATCAGAGGCTGATCTTTCCTCTGCA	5	9817490	2	0	0	0	0	0	0	2	0	0	0	0	0	0	0	1	2	0	0	0	0	2	0	0	0	0	0	0	0	2	0	2	0	2	0	0	0	0	2	0	0	0	0	0	0	0
S_Vung_CA1303	GTAAAGTTAGTACGGTTAGGTTTTGTACTGTCTACACTACATTCTGCGCCTGCA	5	9917370	0	2	2	2	0	2	0	0	2	2	0	2	2	2	2	1	0	0	1	0	1	0	2	0	0	1	2	0	0	0	0	0	1	0	1	0	2	2	0	1	2	2	2	0	2	1
S_Vung_CA1304	TGCAGTCCCTGCCCTGTATGTCCAGTTAGCCTAGTTTCTCAGACCACTACCGTTTTTTATTTACTTCCG	5	10344946	0	1	0	2	0	2	2	0	2	2	2	2	1	0	0	1	0	2	1	2	2	0	1	0	2	0	2	2	2	0	2	2	2	2	0	2	2	2	0	1	2	2	2	0	2	2
S_Vung_CA1305	TGCAGATTGTTCACTACTTTTATCATAGAATTTGCAACAATTTCTTGAACAACTGTTTGTATACATGTT	5	10585719	2	1	2	2	2	0	0	2	2	1	0	2	0	2	2	1	2	0	1	2	2	2	1	2	0	2	1	2	0	2	2	2	2	2	2	2	2	0	2	1	2	2	2	2	0	0
S_Vung_CA1306	TGCAGTTTCTGCATTTCTCGCTGTTACCTTCGCTAGCTTCTGCTCTATCTGTCATTTCTCACTGTTACT	5	11136911	2	2	0	2	0	2	2	0	2	2	2	2	0	2	1	0	0	2	1	2	1	0	2	0	2	0	2	2	2	0	2	0	2	2	1	2	2	2	2	1	2	2	0	0	2	2
S_Vung_CA1307	TGCAGTGTGCACTTCACTTTCACTTTCTCCCAGCAGTAGCGGTAGCTGAAACTAGGGAATATAATAATA	5	11210943	2	0	0	0	2	0	0	0	0	0	0	0	0	0	0	0	0	0	0	0	0	0	0	0	0	0	0	0	0	0	0	0	0	0	0	0	0	0	0	0	0	0	0	0	0	0
S_Vung_CA1308	TGCAGTTACCAACGAAAATGATGCGTATGACACGGCAAATGTCACACAAAAAACGAACTTGTCCAACCA	5	11242377	0	0	0	0	0	2	2	0	2	0	0	2	0	0	0	0	0	2	0	0	1	0	0	0	2	0	2	2	2	0	0	0	2	2	0	2	2	2	0	0	2	2	2	0	2	0
S_Vung_CA1309	TGCAGCGCCTGCTGCAAAATCTACAGTTGCAGCTATTACTCAACCCACGTATACTCTCAAATCTCAACC	5	11258609	0	0	0	0	0	0	2	0	2	0	0	0	0	0	0	0	0	2	0	0	2	0	0	0	2	0	0	2	2	0	0	0	2	2	0	0	0	2	0	0	2	2	2	0	2	0
S_Vung_CA1310	GGAAAATTGTACATAAAAAGTGACTTTGGAGAATGACTCAGCTTGACTTGTTGATGCGAGCTCACTGCA	5	11260590	0	0	0	0	0	0	2	0	2	0	0	2	0	0	0	0	0	2	2	0	2	0	0	0	2	0	2	2	2	0	0	2	2	2	0	0	2	2	0	2	2	2	2	0	2	0
S_Vung_CA1311	AAACACTTGCTTAGAGAAAGAACACTTTCTACAATTTGAGGCCTTGTTGGGTTTATAAAGGTAGCTGCA	5	11462128	0	0	0	0	2	0	0	2	0	0	0	0	0	0	0	0	0	0	1	0	0	0	1	0	0	0	0	0	0	0	0	0	0	0	1	0	0	0	2	2	0	0	0	0	0	0
S_Vung_CA1312	GTAAAGAAAAAAGCGGATAGAATAATTTTCGCTGTGTGAACCTGCA	5	11693307	2	0	0	0	0	0	0	0	0	0	0	0	0	0	0	0	0	0	0	2	0	0	1	0	0	0	0	0	0	0	0	0	0	2	1	0	0	0	0	0	2	2	0	0	0	0
S_Vung_CA1313	AACCATTACAGAATCACAACTTGGAAAGAATAGGGGAAAATGTATAGACATTTAGAAACTGTACCTGCA	5	11958643	2	0	0	0	2	0	0	0	2	0	0	0	0	0	0	0	0	0	1	0	0	0	0	0	0	0	0	0	0	0	0	0	0	2	0	0	0	0	0	1	2	2	0	0	0	0
S_Vung_CA1314	TTGACATGCACAGGTTCCCAGAGGTTTTCACAGAATGGATGTTCTATGTCCATTACTGCATCTTCTGCA	5	12121483	0	0	0	0	0	0	0	0	0	0	0	0	0	0	0	1	0	0	0	0	0	2	0	0	0	0	0	0	0	2	0	0	0	0	0	0	0	0	0	0	1	0	0	0	0	0
S_Vung_CA1315	TGTGCTAGTTGACATAAGTGGAAACTAGACTCAAAATTAGTTCCCATTATTCTGCTCACATCTTCTGCA	5	12149537	2	0	0	0	0	2	0	0	2	2	2	2	2	0	1	0	0	0	2	0	0	0	1	0	2	0	2	0	0	0	0	0	0	2	0	0	2	2	0	2	2	2	0	0	2	2
S_Vung_CA1316	TGCAGGCGCAAAGGAGAGTTGCTATTGGTCTATGACTACATGCCAAATGGAAGCCTTGACAAGTATCTC	5	12384793	0	0	0	0	2	0	0	0	0	0	0	0	0	0	0	0	0	0	0	0	0	0	0	0	0	0	0	0	0	0	0	0	0	0	0	0	0	0	0	1	0	0	0	0	0	0
S_Vung_CA1317	GTAAAATAACTAACACACCTACTCAATGGAATAAAGGGAGTAAAATGTTCATGTTGCTGCA	5	12863924	0	0	0	0	2	0	0	0	0	0	0	0	0	0	0	0	0	0	0	0	0	0	0	0	0	1	0	0	0	0	0	0	0	0	0	0	0	0	0	2	0	0	0	0	0	0
S_Vung_CA1318	GTAACTGAGTTTTCCCACTTATCACGAGCCATTTTAGTTCTTGCTTTTATTGCTGCA	5	12929762	0	0	0	0	0	0	0	0	0	0	2	0	0	0	0	0	0	0	0	0	0	0	0	0	0	1	0	0	0	0	0	0	0	0	0	0	0	0	0	1	0	0	0	0	0	0
S_Vung_CA1319	TGCTGGTTCAATAAATACTGCTCCCCCCTTAGCCGAATCAAGTGAATTGACTTATTCACTTCGCCTGCA	5	12938077	0	0	0	0	0	0	0	0	0	0	2	0	0	0	0	0	0	0	0	0	0	0	0	0	0	1	0	0	0	0	0	0	0	0	0	0	0	0	0	1	1	0	0	0	0	0
S_Vung_CA1320	TGCAGTTTGAATTGCCCTATTTGGAACGACCTTCAAGATTTTTTTGTTCTGCTTGTCCATACGTTTGCC	5	13238963	0	0	0	0	0	0	0	0	0	0	2	0	0	0	0	0	0	0	0	0	0	0	0	0	0	1	0	0	0	0	0	0	0	0	0	0	0	0	0	2	0	0	0	0	0	0
S_Vung_CA1321	TGCAGTATTCTTCTCTGATGTACTCATGTAATCTTTGAGCTTTGATAACCGCTCATTTATTTCCCCCAC	5	13546142	0	0	0	0	0	0	0	0	0	0	2	0	0	0	0	0	0	0	0	0	0	0	0	0	0	1	0	0	0	0	0	0	0	0	0	0	0	0	0	1	0	0	0	0	0	0
S_Vung_CA1322	GTAATTTCCCCATGATGATTGTTTGTGAAATTCTTGGATTTCATTCTTCTGCA	5	13776684	0	0	0	0	0	0	0	0	0	0	2	0	0	2	1	0	0	0	0	0	0	0	0	0	0	2	0	0	0	0	0	0	0	0	0	0	0	0	0	1	0	0	0	0	0	0
S_Vung_CA1323	ATCTTGGAAATTGATCCCTCAAATGATCAAGCTAGGAAAACTATTCGGCGCCTAGAGCCACTTGCTGCA	5	14182123	0	0	0	0	0	0	0	0	0	0	2	0	0	0	0	0	0	0	0	0	0	0	0	0	0	1	0	0	0	0	0	0	0	0	0	0	0	0	0	0	0	0	0	0	0	0
S_Vung_CA1324	TGCAGGCAGTTCCCAGCCCAGAAGAATCTAGAAGCTTCTGTCGGTCTCCTGACAACCACAAAGGGAAGC	5	14769598	2	2	0	2	0	2	2	0	0	2	0	2	2	0	1	1	0	2	2	2	2	0	1	0	2	0	0	2	2	0	0	0	2	0	0	2	2	2	0	2	2	2	2	0	2	2
S_Vung_CA1325	GATGAAGATGACTCAGTCACAACATTCATTATCTCAACAACAGGAGCAGTTACAGCAGCATCAACTGCA	5	14778556	2	2	0	2	0	2	2	0	0	2	0	2	1	0	1	1	0	2	2	2	1	0	1	0	2	0	2	2	2	0	0	0	2	0	0	2	2	2	0	0	2	2	2	0	2	2
S_Vung_CA1326	TGCAGCAGGTTGTGCCTAATGTCTCACTTTTTTCTTGGTGGATGTTGACCTGATGTACTTGGTATCAAG	5	14778655	2	2	0	2	0	2	2	0	0	2	0	2	0	0	1	1	0	2	2	2	2	0	1	0	2	0	0	2	2	0	0	0	2	0	0	2	2	2	0	1	2	2	2	0	2	1
S_Vung_CA1327	ATAAAGCTGCGTTTGTACAACGGGTTGCTGAGATTTGAAACTTGTGTGTGACTTGTGATGGGTTCTGCA	5	14873136	2	2	0	2	0	2	2	0	0	2	0	2	1	0	1	1	0	2	2	2	2	0	1	0	2	0	2	2	2	0	0	0	2	0	0	2	2	2	0	1	2	2	2	0	2	2
S_Vung_CA1328	ATCCTACTTGTTCCATGGCCCCCCAGTTTCATGCAACCAGTAAAAGGTTTTTACATATCCTACACTGCA	5	14874848	2	2	0	2	0	2	2	0	0	2	0	2	2	0	2	0	0	2	2	2	2	0	1	0	2	0	2	2	2	0	0	0	2	0	0	2	2	2	0	2	2	2	2	0	2	2
S_Vung_CA1329	TGCAGGTTTCTGAAGGCCAGGAAATTTGACATTGATAAAACAGTTCAGATGTGGGAAGATATGCTCCGC	5	15017036	0	2	2	2	2	2	2	2	0	2	2	2	2	0	1	0	2	2	2	2	2	0	0	0	0	1	2	2	2	0	0	2	0	0	0	0	0	0	0	2	2	0	2	1	2	2
S_Vung_CA1330	TGCAGCCATAGTGGGTCTGTCAACAGCAAGTTCTTGTACACACAGAAGAGCTATGTTAC	5	15131508	0	0	0	0	0	0	0	0	0	0	2	0	0	0	0	0	0	0	0	0	0	0	0	0	0	1	0	0	1	0	0	2	0	0	0	0	0	0	0	1	0	0	0	0	0	0
S_Vung_CA1331	ATTTTTTGCTTCCACCTGCATTATTGCCTCCTGCGTCCTGTGCTGCTTTCTTTGCCGCCTTCTCCTGCA	5	15286374	0	0	0	2	0	0	0	0	0	0	0	0	0	0	0	0	0	2	0	0	1	0	0	0	0	0	0	0	2	0	0	0	0	0	0	0	0	0	0	0	0	0	0	0	2	0
S_Vung_CA1332	TGCAGCTCTTCAAAATAATTGTCCGTGAACACATACCCCGCCTTGGGATCTTTCTCCCTTCCAGTTCAT	5	15327341	0	0	0	2	0	0	0	0	0	0	0	0	0	0	0	0	0	2	0	0	1	0	0	0	0	0	1	0	2	0	0	0	0	0	0	0	0	0	0	0	0	0	0	0	2	0
S_Vung_CA1333	ATTTTTTGTACAAGTGCCAAGTAATCAGATAATCCAGTACTGAATCTCCAAGAAATTCTAGCCTCTGCA	5	15579755	2	2	2	2	2	2	2	2	2	2	2	2	0	0	1	1	2	2	2	2	2	2	2	0	2	1	2	2	2	2	2	2	2	0	0	2	2	2	2	2	2	2	2	0	2	2
S_Vung_CA1334	TGCAGAGCAAGGAGTACATCATTTTTTACATATAAAGATAATAATGGAACAAAGGAAGAAGAATATGAA	5	15579861	2	2	2	2	2	2	2	2	2	2	2	2	0	0	1	1	2	2	2	2	2	2	2	0	2	1	1	2	2	2	2	2	2	0	0	2	2	2	2	2	2	2	2	0	2	2
S_Vung_CA1335	GTAATAAACTACAGGTAAGATGAAGATCGAATTGGTACACCTTTTGAGTGGACACTGCA	5	15613292	0	0	0	0	0	0	0	0	0	0	0	0	0	0	0	1	0	0	0	0	1	0	0	0	0	0	2	0	0	0	0	0	0	0	0	0	0	0	0	0	0	0	0	0	0	0
S_Vung_CA1336	GTAAATTATAGGTGCCAAGATCAACATCAAATTGCTGCACCTTGTAAGTGTACACTGCA	5	15617589	0	0	0	0	0	0	0	0	0	0	2	0	0	0	0	0	0	0	0	0	0	0	0	0	0	1	0	0	0	0	0	0	0	0	0	0	0	0	0	1	0	0	0	0	0	0
S_Vung_CA1337	TGCAGCTTCCTTCGTGTTGAAGCGCGAAAGAATGCGAAGAAGAACACAGTCTGGAAGAGCACTTACAGA	5	15707979	0	0	2	0	0	0	0	0	0	0	0	0	0	0	0	0	0	0	0	0	0	0	0	0	0	0	0	0	0	0	0	0	0	0	1	0	0	0	0	0	0	0	0	0	0	0
S_Vung_CA1338	TAGACCAAAAAATTACCTGTTTTCCAATCTCATCCATGATAATCATCCTTGGCAATGACTGTACCTGCA	5	15755831	0	0	0	0	0	0	0	0	0	0	2	0	0	0	0	0	0	0	0	0	0	0	0	0	0	1	0	0	0	0	0	0	0	0	0	0	0	0	0	1	0	0	0	0	0	0
S_Vung_CA1339	CTGATATCTGTTCTATCATTTTACATTCAAAGTGAAATAGATCCCATACCATATCGTATATATACTGCA	5	15826766	0	0	0	0	0	0	0	0	0	0	2	0	0	0	0	0	0	0	0	0	0	0	0	0	0	1	0	0	0	0	0	0	0	0	0	0	0	0	0	1	0	0	0	0	0	0
S_Vung_CA1340	GCATGTGCAAGACTATATCGTAGCATTCCAACTATGGCAGACACAGTTGCTGGACAATCACAATCTGCA	5	16318886	0	0	2	0	0	0	0	0	0	0	0	0	0	0	0	0	0	0	0	0	0	0	0	0	1	0	0	0	0	0	0	0	0	0	1	0	0	0	0	0	0	0	0	0	0	0
S_Vung_CA1341	TGCAGAATCATTTGTCCCAGTTCCCACAGTTTCAGAAACCTCATCAGGTATACCACGAGTAACAGCTTG	5	19613095	0	0	0	2	0	0	0	0	0	0	0	0	0	0	0	1	0	0	2	0	0	0	0	0	0	0	0	0	0	0	0	0	0	0	0	0	0	0	0	0	0	0	0	0	0	0
S_Vung_CA1342	GAAGAACCTAAAATAGGTGCTAATTTTGTGATGTTGAAAGAAAAGTATACAATGCAGGCGTTTTCTGCA	5	20686459	0	2	0	0	0	2	2	2	0	1	0	2	0	2	1	1	0	2	0	0	2	0	2	0	2	0	0	2	0	0	2	2	2	2	2	2	2	2	2	2	0	2	0	0	0	2
S_Vung_CA1343	TGCAGAAAATAAGTAATTCATAATCATAGATTGATGGACGAGAAGAACTACAACTTATTTAC	5	21027886	0	2	0	0	0	2	2	2	2	2	0	2	0	2	1	2	0	2	0	2	2	0	2	0	2	0	2	2	0	0	2	2	2	2	2	2	2	2	0	2	0	2	0	1	0	2
S_Vung_CA1344	TGCAGAGTCTAAAGCAAAAGGTCATTTGTAACGTGCAACCCAAATCAGGCCCAAATCACAGCCTTCCAG	5	21208105	0	0	0	0	0	0	0	0	0	0	2	0	0	0	0	0	0	0	0	0	0	0	0	0	0	1	0	0	0	0	0	0	0	0	0	0	0	0	0	0	0	0	0	0	0	0
S_Vung_CA1345	TGCAGAAAAATGCAGATGGTAAATGTTATGTCACTTTCCTCTAGAAAAATCCCTAGTATAGGCCACTTG	5	27568180	1	0	0	0	1	0	0	1	0	0	0	2	0	1	1	0	0	0	0	0	1	0	0	0	0	0	0	0	0	0	2	0	0	1	1	0	0	0	2	0	0	0	0	0	0	0
S_Vung_CA1346	TGTAAATGTTTTTTCCTTGTATATATGTAAAGCTATTCAATTTACATGCTTAGTTGCTTACAAACTGCA	5	30846790	2	0	2	0	0	0	0	2	0	0	2	0	0	0	0	1	2	0	0	0	0	2	0	0	0	1	2	0	0	2	0	2	0	2	0	0	0	0	2	1	0	0	0	0	0	0
S_Vung_CA1347	TGCAGGTAGAGAGAGGTCTCCAAGTTTCACGTCATTCTTGATGCCTCGACTGAAATAAACTACAGGTGG	5	31357142	0	0	0	0	0	2	2	0	0	2	0	0	0	0	0	0	0	0	0	0	1	0	1	0	0	0	0	2	0	0	0	0	0	0	0	0	0	0	0	0	0	2	0	0	0	0
S_Vung_CA1348	TGCAGCAATGTTTTGTCCTGCAACACCAGAATTATTCAACATTTTTTGAATTGTCCCAAAAACTTACAG	5	31963065	2	0	0	0	0	0	0	2	0	0	2	0	0	0	0	1	2	0	0	0	0	2	1	0	2	1	0	0	0	2	0	2	0	2	0	0	2	2	2	1	0	0	0	0	0	0
S_Vung_CA1349	GTGGTGCTTTTGCCACAACTTCAGGGAGGTCGAAGTTGATCCCCTCCTTGATGGTGGGGTGTTTCTGCA	5	32241486	0	0	0	0	0	0	0	0	0	0	0	0	0	2	1	0	0	0	0	0	0	0	0	0	0	0	0	0	0	0	0	0	0	0	1	0	0	0	2	0	0	0	0	0	0	0
S_Vung_CA1350	CTAATGACCAATAAACTATTGGTTCTGCTTTTTCTTCTATTTTTTCTGTACTGTAACTCTATGGCTGCA	5	32348441	0	0	2	0	0	0	0	2	0	0	2	0	0	2	1	1	0	0	2	0	0	0	0	0	0	1	0	0	0	0	0	2	0	0	0	0	0	0	2	1	0	0	0	0	0	0
S_Vung_CA1351	GTAAATGATCCTGTTGGTTCCATCGATGCAAAACTGCTGCA	5	32463483	0	0	0	0	0	0	0	0	0	0	2	0	0	0	0	0	0	0	0	0	0	0	0	0	0	1	0	0	0	0	0	2	0	0	0	0	0	0	0	1	0	0	0	0	0	0
S_Vung_CA1352	TGGAAATTACTGATGAAAAGCACAAATGTAAATGCCAAAAGTTCCAAACATCATAATGGAGAAACTGCA	5	33411720	0	0	0	2	0	0	0	0	0	0	0	0	1	0	0	0	0	2	0	2	1	0	0	0	0	0	2	0	0	0	0	0	2	0	0	2	0	0	0	0	0	0	2	0	0	0
S_Vung_CA1353	GCCAACTAAGCATATATGTTTTCAGAATCAAAGAGGGTGACAAGCCATGTTCCCCTCTCGTTAACTGCA	5	33660477	0	0	0	2	0	0	0	0	0	0	0	0	0	0	0	0	0	2	0	2	0	0	0	0	0	0	0	0	0	0	0	0	2	0	0	2	0	0	0	0	0	0	2	0	0	0
S_Vung_CA1354	TGGCAGTTGCTTTAGAGCGGTCGCTCATGAATAATTCAGGTATCATGCCTGTAAAATTGTTTCCCTGCA	5	33729689	0	0	0	2	0	0	0	0	0	0	0	0	2	0	0	0	0	2	0	2	0	0	0	0	0	0	0	0	0	0	0	0	2	0	0	2	0	0	0	0	0	0	2	0	0	0
S_Vung_CA1355	TGCAGGTAAGCCCACTAGTTCATGACATAAAAGTTCTTTAGATGCTTTTCAACTTAC	5	35132297	2	0	0	0	0	0	0	0	0	0	0	0	0	0	0	0	2	0	0	0	0	2	0	0	0	1	0	2	0	2	0	2	0	0	0	0	0	0	1	2	0	0	0	0	0	0
S_Vung_CA1356	TTGCCCCCATCTCGCTAATCATCTTTGTCACTGTTCACTGCCATCTTCAACTGCACCTTGTATTCTGCA	5	35428511	2	0	0	0	0	0	0	0	0	0	0	0	0	0	0	0	2	0	0	0	0	2	0	0	0	1	0	2	0	2	0	2	0	0	1	0	0	0	0	1	0	0	0	0	0	0
S_Vung_CA1357	TGCAGTGTTGGAACATAATCGACTATCTACATATCCCTGGTTCAAGAAGTGTATTTTGTTATTTTCGAA	5	35788175	0	0	0	0	0	0	0	0	0	0	0	0	0	0	0	0	0	0	0	0	0	0	0	0	0	1	0	2	0	0	0	0	0	0	0	0	0	0	0	2	0	0	0	0	0	0
S_Vung_CA1358	AAAGAAAAATGTTTACCCAACACAGATGGAGAGAATCTGAGAAAACTAAAGCATATTCCATCTTCTGCA	5	35828454	2	2	2	0	0	2	2	2	2	2	0	2	0	2	1	0	2	0	2	0	0	2	1	0	2	1	2	2	0	2	2	2	0	2	2	2	2	2	2	2	2	2	0	0	2	2
S_Vung_CA1359	TGCAGAAGCATCACAACCCATCACTTCTAAAAACTGTAATGCCTCACTGAGTGTTCCAACATCTCACGA	5	35892217	0	0	0	0	0	0	0	0	0	0	0	0	0	0	0	0	0	0	0	0	0	0	0	0	0	0	0	2	0	0	0	0	0	0	0	0	0	0	2	0	0	0	0	0	0	0
S_Vung_CA1360	TGCAGAATAGTACGAGGGTCCTCTTCCGGTAGCGTTGAGGGTGAATTTGAGATGTCCACATCAGTCAAT	5	35980268	0	0	0	2	0	0	0	0	0	0	0	0	1	0	0	0	0	0	0	0	0	0	0	0	2	0	1	0	0	0	0	0	0	0	0	0	0	2	0	0	0	0	0	0	0	2
S_Vung_CA1361	GTCTGACCTAACAAAATTTAGGTTTTCTGCTTCTGCTCAATTGAATAACTCTGACCTAGTTTTTCTGCA	5	35989481	0	0	0	2	0	0	0	0	0	0	0	0	1	0	0	0	0	0	0	0	0	0	0	0	2	0	0	0	0	0	0	0	0	0	0	0	0	2	0	0	0	0	0	0	0	1
S_Vung_CA1362	TGCAGAGTGTTGTGCCTATAAATAGCTTGTCACAGGTCAAACTTTGAAAGTTGCAGTTCTTCGAAATCT	5	36392547	0	0	0	2	0	0	0	0	0	0	0	0	0	0	0	1	0	0	0	0	0	0	0	0	2	0	0	0	0	0	0	0	2	0	0	0	0	2	0	0	0	0	0	0	0	0
S_Vung_CA1363	TGCAGCTAGAGATCTTATTGATACACAGAAAGTGGAAGCAATTATAGGACCTGAAACATGGAAAGAGAC	5	36508943	2	0	0	0	0	0	0	2	0	0	0	0	0	0	0	2	0	0	2	0	0	2	0	0	0	1	0	0	0	2	0	2	0	0	2	0	0	0	2	2	0	0	0	0	0	0
S_Vung_CA1364	CTATCAAATGTAGCAATTCACCTTCTGCCAGATCTGCTCTCTTCAATGCCTTCTCTTTCAATTGCTGCA	5	38391143	0	0	0	0	0	2	2	0	0	0	0	0	0	2	1	1	0	0	2	0	2	0	1	0	0	0	0	0	0	0	0	0	0	0	1	0	0	0	2	1	0	2	0	0	0	2
S_Vung_CA1365	AGTTGCTTCAATTATGTTGGATAGAACTTAGGTTATAATTCCTTTGCCATAACTGTTTCAGCTGCTGCA	5	38408367	2	2	2	2	2	2	2	0	2	2	2	2	1	0	1	2	0	2	2	2	2	2	2	0	2	1	2	2	2	2	2	2	2	2	0	2	2	2	1	2	2	2	2	2	2	2
S_Vung_CA1366	TGCAGCTAAATCTTCTGGTGGGGATCTCAAGTATCCTGCTGGCATACAAGAACCTAGACCAAATGTTCC	5	38408913	2	2	2	2	2	2	2	0	1	2	2	2	0	0	1	2	0	2	2	2	2	2	2	0	2	1	2	2	2	2	2	2	2	2	0	2	2	2	1	2	2	2	2	2	2	2
S_Vung_CA1367	GTAATTGTGTAATCATTCAGAAGCACAAATGTGTTCCCTTAGAAGGACTTGCTGCA	5	39422942	0	0	0	0	0	0	0	0	0	0	0	0	0	0	0	0	0	0	0	0	0	0	0	0	0	0	0	0	0	0	0	0	0	0	0	0	0	0	0	0	0	0	2	0	2	0
S_Vung_CA1368	ATACAACTTACATACTAGATTTCATTCATAAAAACAAAACTAGAAACCCCAAACTAACAAGAAACTGCA	5	39985261	2	0	0	0	0	0	0	0	2	0	0	0	0	2	0	0	0	0	0	0	0	2	0	0	0	1	0	0	0	0	0	0	0	0	1	0	0	0	0	2	0	0	0	0	0	0
S_Vung_CA1369	AAAAAAAAAAAAATGTTTGGGTACAGTTGTGTAAACTATTATCAAGAAGAACAAGAACAGAAATCTGCA	5	40109096	2	0	2	0	0	0	0	0	0	0	0	2	0	0	0	1	0	0	2	0	0	2	0	0	0	1	0	0	0	0	0	0	0	0	0	0	0	0	0	1	0	0	0	0	0	0
S_Vung_CA1370	CTGTAAGAAATGAAAAATTGATGAATTGGAAACGTAAATGAGTGTTCACCTTATGCGGTAGATCCTGCA	5	40233079	0	0	0	0	0	0	0	0	0	0	0	0	0	0	0	0	0	0	0	0	0	0	0	0	0	0	0	0	0	0	0	0	0	0	0	0	0	0	0	0	0	0	0	0	0	0
S_Vung_CA1371	TGCAGTTTCAGCCACAAGAACAAGGGTTTTGGATTCGCCGCAACCCACAAATCAGCTGCATTTTTTTTA	5	40343254	2	0	2	0	0	0	0	0	0	0	0	2	0	0	0	0	0	0	0	0	0	2	0	0	0	1	0	0	0	0	2	0	0	0	0	0	0	0	0	1	0	0	0	0	0	0
S_Vung_CA1372	CTGTAAAGGCACACTATATCGCTGTGGCCAAAATTCTGCCATATGCATGTGGTGGATGGTTTAGCTGCA	5	40436450	0	0	0	0	0	0	0	0	0	0	2	0	0	0	0	0	0	0	0	0	0	0	0	0	0	1	0	0	0	0	0	0	0	0	0	0	0	0	0	1	0	0	0	0	0	0
S_Vung_CA1373	TGGATTTGGAGTAGAAGAAGGCTTCATAGATGAATACCAACTCAAGGCATGTTTCGAGATATCTCTGCA	5	40514225	2	0	0	0	0	0	0	0	0	0	0	0	0	0	0	2	0	0	0	0	0	2	0	0	0	0	0	0	0	0	0	0	2	0	0	0	0	0	0	0	2	0	0	0	0	0
S_Vung_CA1374	TGCAGATGATATTGGAAGCAGCAAAAAATTTACCTATATGAAAACTATATTGTTGATCAAAGAATAGTT	5	40514295	2	0	0	0	0	0	0	0	0	0	0	0	0	0	0	0	0	0	0	0	0	2	0	0	0	0	0	0	0	0	0	0	2	0	0	0	0	0	0	0	2	0	0	0	0	0
S_Vung_CA1375	TTGATAGTGAAGGTTCCAGAATATTTAGTTGTGAATTATAGAGACGAGACATTGACTTCATAGGCTGCA	5	40571409	2	0	0	0	0	0	0	0	0	0	0	0	0	0	0	0	0	0	0	0	0	2	0	0	0	0	0	0	1	0	0	0	0	0	0	0	0	0	0	0	2	0	0	0	0	0
S_Vung_CA1376	TGCAGTATGCGAATGATTTCTGTAAGAATGAAGTTGCTGTCAAATCCACACGTCAGAATGATTTGCAGA	5	40634635	2	2	2	2	2	2	2	2	2	2	2	2	1	0	1	2	0	2	2	2	2	2	2	0	2	0	2	2	2	2	2	2	2	2	0	2	2	2	1	2	2	2	2	2	2	2
S_Vung_CA1377	TGCAGGACACCATACAAACCAGAATGACACAGTCAATAACGATATTCATTTGAAAAAGCGAAACATTGA	5	40807399	2	0	0	0	0	0	0	0	0	0	0	2	0	0	0	0	0	0	0	0	0	2	0	0	0	0	0	0	0	0	0	0	0	0	0	0	0	0	0	0	0	0	0	0	0	0
S_Vung_CA1378	TGCAGACACAAACGTTCCGGCGTGTCTGGAAATAGGATTCTGTGGTCAAAAGAGTGCAAGGAGAACATT	5	40906134	0	2	2	2	2	2	2	0	0	2	0	2	0	0	1	2	0	2	2	2	2	0	2	0	2	0	2	2	2	2	2	0	2	2	0	2	2	2	1	2	2	2	2	2	2	2
S_Vung_CA1379	TGCAGACAAGGACAATTCTGACACTCAACTGTTGGAGAATTCAAGAATTTGTTAC	5	41075510	0	2	2	2	2	2	2	0	0	2	2	0	1	0	1	2	0	2	2	2	2	0	2	0	2	0	2	2	2	2	2	0	2	2	0	2	2	2	1	1	2	2	2	2	2	2
S_Vung_CA1380	ACGTGTTATGTGCGGAACTGTGGCGATGACACGTTGGTGTTGGTGGCATTCTCGGAGGATGGGCCTGCA	5	41093442	0	0	2	2	2	2	2	0	0	2	0	0	1	0	0	2	0	2	2	2	2	0	2	0	2	0	2	2	2	2	0	0	2	2	0	2	2	2	1	2	2	2	2	2	2	2
S_Vung_CA1381	GTGGGTCCCTTGCCTAAGGATCGGAGAAAGGAAAGTGAATACTGAGCCGAGTGATACGGATCGTCTGCA	5	41137798	0	0	2	2	2	2	2	0	0	0	2	2	1	0	1	2	0	2	2	2	2	0	2	0	2	0	2	2	2	2	0	0	2	2	0	2	2	2	1	1	2	2	2	2	2	2
S_Vung_CA1382	TGCAGTATTTTGGGTTTATGCTTCTCCGTGTCATTTATTCTACTCAAAAGGATATTCCTGAGATGTTTG	5	42066940	1	0	0	0	0	0	0	0	0	0	0	0	0	0	0	0	0	0	0	0	0	0	0	0	0	0	0	0	0	0	0	0	0	0	0	0	0	0	0	0	0	0	0	0	0	0
S_Vung_CA1383	GTAATTATAGATGAGTTAGCAGTAGGTGAGTTTTTGGCTGCA	5	42081949	0	0	0	0	0	0	0	0	0	0	0	0	0	0	0	0	0	0	0	0	0	0	0	0	0	0	0	0	0	0	0	0	0	0	0	2	0	0	0	0	0	0	0	0	0	0
S_Vung_CA1384	TTCATCTGAGGGACTTTGAACAGGCGAACTGCTAAAGGTGTGGAGTATCTGGTTGAAGCATCAGCTGCA	5	42482754	0	0	0	0	0	0	0	0	0	0	0	2	0	0	0	0	0	0	0	0	0	0	0	0	0	0	0	0	0	0	0	2	0	0	0	0	0	0	0	0	0	0	0	0	0	0
S_Vung_CA1385	TGCAGCAGCATTCTGTTTCACATACTGCTAGATCTGCATCTGATAACTTGACTGGTTCTGGGTCTTTTG	5	42590826	0	0	0	0	0	0	0	0	0	0	0	0	0	0	0	1	0	0	2	0	0	0	0	0	0	0	0	0	0	0	0	0	0	0	0	0	0	0	0	0	2	0	0	0	0	0
S_Vung_CA1386	TGCAGATATTGATCCCTTTTGTTCTGAGCCTCCTCTGTTTTTTACTTTTTTCTTTTCTTTCTGTTTTTT	5	42601169	0	0	0	0	0	0	0	0	0	0	0	0	0	0	0	1	0	0	2	0	0	0	0	0	0	0	0	0	0	0	0	0	0	0	0	0	0	0	0	0	2	0	0	0	0	0
S_Vung_CA1387	TGCAGATATATAGTACAACAAACATACAACTAAGAATCCATGAATCTGAGTCATGTCATGTGACTTTTT	5	42791860	0	0	0	0	0	0	0	0	0	0	0	2	0	0	0	0	0	0	0	0	0	0	0	0	0	0	0	0	0	0	0	0	0	0	1	0	0	0	0	0	0	0	0	0	0	0
S_Vung_CA1388	TGCAGATATCCCTATGGCAGATCAAGCTAACAGGGATGCATAAGGGAAAGTGCTCAACTTGTGCATATA	5	43053615	2	0	0	2	0	0	0	0	2	0	0	0	0	0	1	0	2	0	0	0	0	0	0	0	0	1	0	0	0	0	0	0	0	2	1	0	0	0	0	1	0	0	0	0	0	0
S_Vung_CA1389	ACCCTTGAATCATTTGCAGAGGATGAAGAAGTGTTAGTTGAAACAAAAACCTCGGAAACATGTGCTGCA	5	43173901	2	2	2	2	0	0	0	2	0	0	2	2	0	0	1	1	2	1	2	0	2	0	1	0	0	1	0	0	0	0	2	0	2	2	2	0	2	0	1	2	0	0	0	0	0	1
S_Vung_CA1390	AATATTTGAGAACAATTCTTCAGAGTTACTTGAGAGTTACCTTATCCAACAATACAAGCTAACTCTGCA	5	43418372	0	0	0	0	0	0	0	0	0	0	0	0	0	0	0	2	0	0	0	0	0	0	0	0	0	0	0	0	0	0	0	2	0	2	2	0	0	0	2	0	0	0	0	0	0	0
S_Vung_CA1391	TGCAGAGTAGATTCCAAATTGTCAAAAATCTATAGACTGAAATTGAGGTTCAAATAACCACAGCAGTAT	5	43496038	0	0	0	0	0	0	0	0	0	0	0	0	0	0	0	0	0	0	0	0	0	0	0	0	0	0	0	0	0	0	0	2	0	2	1	0	0	0	2	0	0	0	0	0	0	0
S_Vung_CA1392	ACCGGTTATTATCCGTGTAAAGTTTTCAAATTTTACAATATTATAAAATTGAACCAACTTTATACTGCA	5	43792549	2	0	2	0	0	0	0	0	0	0	0	0	0	0	0	0	0	0	0	0	0	0	0	0	0	0	0	0	0	0	0	0	0	0	0	0	0	0	0	0	0	0	0	0	0	0
S_Vung_CA1393	TGCAGAAAAGCGTGCTGCTGAAATTTTATTTGGTCTTGGTTTCAACAAGCAGATGCAGGCAAAGAAGAC	5	43846714	2	2	0	0	0	0	0	0	0	0	0	0	0	0	0	0	2	0	0	0	0	0	0	0	0	0	0	0	0	0	0	0	0	0	1	0	0	1	0	0	0	0	0	0	0	0
S_Vung_CA1394	GTAATGAAGACTGAGATTTTACTCAAGCAAGTGCCTTTTTCTACATGAGGGAACTCTGCA	5	44564748	0	0	0	0	2	0	0	0	2	2	2	0	1	0	0	1	0	0	0	2	2	0	1	0	2	0	2	0	0	2	0	0	2	0	1	2	0	2	2	1	0	2	2	0	0	2
S_Vung_CA1395	CTGATAGAAACCTAGAAAGAAATAAAAAGGAGCTACAAGCCAACGACATATCTTCTATCATAATCTGCA	5	44691290	0	0	0	0	0	0	0	0	0	0	0	0	0	0	0	0	0	0	0	0	0	0	0	0	0	1	0	0	0	0	0	0	0	0	0	0	0	0	0	0	0	0	0	0	0	0
S_Vung_CA1396	TGCAGCATATTATATGTAGCGAGTTTGACACTGAAAATTTGTAGAGTTTGGTAAAGAGCGTCATGAATC	5	44691303	0	0	0	0	0	0	0	0	0	0	0	0	0	0	0	0	0	0	0	0	0	0	0	0	0	1	0	0	0	0	0	0	0	0	0	0	0	0	0	0	0	0	0	0	0	0
S_Vung_CA1397	AGGGGCAAAAAGACAGTCCTCCTGATAGAGTAGGTCTGATGTATTAGTAACCCATTCAATGCAACTGCA	5	44691581	0	0	0	0	0	0	0	0	0	0	0	0	0	0	0	0	0	0	0	0	0	0	0	1	0	1	0	0	0	0	0	0	0	0	0	0	0	0	0	0	0	0	0	0	0	0
S_Vung_CA1398	GCAGGGAACGCTCTGGTGTTTGAGATTGTGATGACTTTTGGTTTGGTTTACACGGTTTACGCAACTGCA	5	44975015	0	0	0	0	2	2	2	0	2	2	0	2	0	0	0	1	0	2	0	0	2	0	1	0	2	0	0	0	2	0	0	2	2	2	0	0	0	2	0	0	0	0	0	0	0	2
S_Vung_CA1399	GAGGCAAGAAGAGGGAATGTTGTGTAATGGTGTATCTTGGGAAAGTCAATGTATCCATTTCCATCTGCA	5	45168234	2	2	2	2	2	2	2	2	2	2	2	2	2	0	2	2	2	2	2	2	2	2	1	0	2	1	2	0	2	2	2	2	2	2	1	2	2	2	2	2	2	2	2	0	2	2
S_Vung_CA1400	TGCAGGAGGTATGAATGTTTGATGATCAATTTTGATGATCAATTTAC	5	45194326	0	0	0	0	0	0	0	2	0	0	0	0	0	0	0	0	0	0	0	0	0	0	0	0	0	0	0	0	0	0	0	0	0	0	2	0	0	0	2	0	0	0	0	0	0	0
S_Vung_CA1401	CAGAGTCATTTTTGTATTTGAAATGCAGAAAGAAAAGCAGAAAATGCATAAAAAGATTCTTCAACTGCA	5	45251416	0	0	0	0	2	0	2	0	0	1	0	2	1	0	0	0	0	0	0	2	1	1	1	0	2	0	0	0	0	0	2	2	2	0	0	2	2	2	0	0	2	2	2	0	2	0
S_Vung_CA1402	TGCAGCATTGCATCAGAAAACATCAGTATCGAGACCAACCAACTTAGGTATAGGAAAAACATTGTAAGC	5	45264410	0	1	0	0	2	0	2	0	0	1	0	0	0	0	0	0	0	2	0	2	2	1	1	0	2	0	0	0	0	0	0	2	2	0	0	2	2	2	0	0	2	2	2	0	2	0
S_Vung_CA1403	TGCAGAAAAGAACACTAGTATTTTTCAAACTGCACTCTGTGGACAACAAGAAGTTGGTAAGTAGTTTTC	5	45436866	0	0	0	0	2	2	2	0	0	2	2	0	2	0	2	1	0	2	0	2	1	0	1	0	2	0	0	0	2	0	0	0	2	0	0	2	2	2	0	0	2	2	2	0	2	2
S_Vung_CA1404	CCTGACCACTTGTTGGCCTATCATCTTTCCCTGCATTTTTTGAATAGCTTCTTCAGCAGATGCTCTGCA	5	45486731	0	0	0	0	2	2	2	0	0	2	2	2	1	0	2	1	0	2	0	2	2	0	1	0	2	0	0	0	2	0	0	0	2	0	0	2	2	2	0	0	2	2	2	0	2	2
S_Vung_CA1405	GCATTTTGAGTGGTTTCCCTGTCCGATTGTAATTTTCCATTACATTACTGGTCTAGTGCGAACTCTGCA	5	45528330	0	2	0	0	2	2	2	0	0	2	2	2	2	0	2	1	0	2	0	2	2	0	1	0	2	0	0	0	2	0	2	0	2	0	0	2	2	2	0	0	2	2	2	0	2	2
S_Vung_CA1406	GATTTTATAAGGATTTTATTGTTGTTTGAATTGAATTTTGCATCCTAGTGTTGGTTATTCATGTCTGCA	5	45558305	2	2	2	2	2	2	2	0	2	2	2	2	2	0	2	2	2	2	2	2	2	2	2	2	2	2	2	0	2	2	2	2	2	2	0	2	2	2	1	2	2	2	2	2	2	2
S_Vung_CA1407	TGCAGCATTGAGTTCTGTAATCTTAGTAGTGATTTCTTGTGGAATAAGGTAGAACCAAATCAAGAATTC	5	45558373	0	0	0	0	0	0	0	2	0	0	0	0	0	2	0	0	0	0	0	0	0	0	0	0	0	0	0	2	0	0	0	0	0	0	2	0	0	0	1	0	0	0	0	0	0	0
S_Vung_CA1408	CGGGCAATTCACCTAGTTCTTTAGGCTCCTTTTTCTGGAACTCAGTTTGCAAGGGAAACAAACTCTGCA	5	45691275	0	0	0	0	0	0	2	0	0	1	0	0	2	0	0	2	0	0	0	2	0	0	0	0	0	0	0	0	0	0	0	0	0	0	0	0	0	0	0	0	0	2	2	0	0	0
S_Vung_CA1409	GTAAGATGTTTATCAAACCAATTTATCATGGTTTGATGAGCCTCCCCTGCA	5	45736971	0	2	0	0	0	0	2	0	0	2	0	0	2	0	0	0	0	0	0	2	0	0	0	0	2	0	0	0	0	0	0	0	0	0	0	2	0	2	0	0	0	2	2	0	0	0
S_Vung_CA1410	GTAAACACTCACCATCCAAACATGAAGTCAAGTGCTCGCTTGGCGGCGGCTTTATCTTCTGCA	5	45808869	0	0	0	0	0	0	2	0	0	0	0	0	0	0	0	0	0	0	0	0	0	0	0	0	2	0	0	0	0	0	0	0	0	0	0	0	0	2	0	0	0	0	0	0	0	0
S_Vung_CA1411	TGCAGTATCTGAATATGGCTCAAACCATGTAGAAATAAGTGTTATACCTATCTCTCCATTTTGATTTTC	5	45808896	0	0	0	0	0	0	2	0	0	1	0	0	0	0	0	0	0	0	0	0	0	0	0	0	2	0	0	0	0	0	0	0	0	0	0	0	0	2	0	0	0	0	0	0	0	0
S_Vung_CA1412	AAAGTTGCGTCCACCACGACCCTTCAAGGGCCCTGGGGGACCTAACTGGCATCAAGAAGCACTTCTGCA	5	46474636	0	0	0	2	0	0	0	0	0	0	2	0	0	2	0	0	0	0	0	0	2	2	0	2	0	0	0	2	0	2	0	0	0	0	1	0	0	0	0	0	0	0	0	2	0	0
S_Vung_CA1413	TGCAGTCCTCTATGTATGTCTCAATCTCTACCTTTCTACCGCTCGAAAATCACATTCTGAATAATCCTC	5	46491896	0	0	0	0	0	0	0	0	0	0	0	0	0	0	2	1	0	0	0	0	2	0	0	0	0	0	0	0	0	0	0	0	0	0	0	0	0	0	0	1	0	0	0	0	0	0
S_Vung_CA1414	GTAATTTCTCGATCACCAAATATACGTGTTGAACTGTGAACTATTTCTCTGCA	5	46510372	0	0	0	0	0	0	0	0	0	0	0	0	0	0	0	2	0	0	0	0	0	0	0	0	0	0	0	0	0	0	0	0	0	0	0	0	0	0	0	0	0	0	0	0	0	0
S_Vung_CA1415	GTAATTTCTCGATCACCAAATATACGTGTTGAACAGTGAACTAGTTCTCTGCA	5	46510381	0	0	0	0	0	0	0	0	0	0	0	0	0	0	2	2	0	0	0	0	1	0	0	0	0	0	0	0	0	0	0	0	0	0	0	0	0	0	0	1	0	0	0	0	0	0
S_Vung_CA1416	GTAATTTATCATGTATTGATAACCGAACATGAGAATTGAACTATGATTTGTTTATCTGCA	5	46512047	0	0	0	0	0	0	0	0	0	0	0	0	0	0	2	1	0	0	0	0	0	0	0	0	0	0	0	0	0	0	0	0	0	0	0	0	0	0	0	0	0	0	0	0	0	1
S_Vung_CA1417	GTAATTTCTATTGACTTGATCACCAGATATACGTGTTGAATTGTGAATTGGTTCCCTGCA	5	46514966	0	0	0	0	0	0	0	0	0	0	0	0	0	0	2	1	0	0	0	0	1	0	0	0	0	0	0	0	0	0	0	0	0	0	0	0	0	0	0	2	0	0	0	0	0	2
S_Vung_CA1418	GTAATTTCTATTGACTTGATCACCAGATATACGTGTTGAATTGTGAATTGTTTTCCTGCA	5	46514969	0	0	0	0	0	0	0	0	0	0	0	0	0	0	2	1	0	0	0	0	0	0	0	0	0	0	0	0	0	0	0	0	0	0	0	0	0	0	0	2	0	0	0	0	0	0
S_Vung_CA1419	TGCAGTGGTATCTGGTGTTTGGATTGTAGAGCATTTCATGGAGCATGTTATGGGCGATCATGTCCCATG	5	46515736	0	0	0	0	0	0	0	0	0	0	0	0	0	0	2	1	0	0	0	0	0	0	0	0	0	0	0	0	0	0	0	0	0	0	0	0	0	0	0	1	0	0	0	0	0	0
S_Vung_CA1420	TGCAGTGGTGTCTGGTCTTTGGATTGTAGATCATTTCATGGAGCATGTTATGGGCGATCATGTCCCACT	5	46515743	0	0	0	0	0	0	0	0	0	0	0	0	0	0	2	1	0	0	0	0	1	0	0	0	0	0	0	0	0	0	0	0	0	0	0	0	0	0	0	0	0	0	0	0	0	1
S_Vung_CA1421	TGCAGTGGTGTCTGGTGTTTGGATTGTAGAGCATCTCATGGACCATGTTATGGGCGATCATGTCCCACT	5	46515758	0	0	0	0	0	0	0	0	0	0	0	0	0	0	2	1	0	0	0	0	1	0	0	0	0	0	0	0	0	0	0	0	0	0	0	0	0	0	0	1	0	0	0	0	0	1
S_Vung_CA1422	TGCAGTGGTGTCTGGTGTTTGGATTCTAGAGCATCTCATGGAGCATGTTATCGGCGATCATGTCCCACT	5	46515778	0	0	0	0	0	0	0	0	0	0	0	0	0	0	2	1	0	0	0	0	1	0	0	0	0	0	0	0	0	0	0	0	0	0	0	0	0	0	0	1	0	0	0	0	0	0
S_Vung_CA1423	GTAATTTCTCCGGTATTGATAACCGAACATGAGTGATTTGTTTATCTGCA	5	46519415	0	0	0	0	0	0	0	1	0	0	0	0	0	0	2	1	0	0	0	0	1	0	0	0	0	0	0	0	0	0	0	0	0	0	0	0	0	0	0	1	0	0	0	0	0	1
S_Vung_CA1424	GTAATTTCTATTGACTTGATCACGTGATATACGTGTTGAATTGTGAATTGTTTCCCTGCA	5	46519832	2	2	2	2	2	2	2	2	2	2	2	2	2	2	0	2	2	2	2	2	1	2	2	2	2	2	2	2	2	2	2	2	2	2	2	2	2	2	2	0	2	2	2	2	2	0
S_Vung_CA1425	TTGAACTACGATCACAGATGGTATGTACTTTGGTTCTTTCAGGTATTGAACTTTTTGCTTATTTCTGCA	5	46696775	0	0	0	0	2	0	0	0	0	0	0	0	0	0	2	1	2	0	2	0	0	0	0	1	0	0	0	0	0	2	0	2	0	0	0	0	0	0	0	0	0	0	0	1	0	2
S_Vung_CA1426	TGCAGCAATAATGGATATGAACCACCAACAATAACTGCGTTGTAAGTTCTGTTTTCCAAAATTAGAATT	5	46845006	0	0	2	0	0	0	0	0	0	0	0	0	0	0	0	0	0	0	0	0	0	2	0	0	0	0	0	0	0	0	0	0	0	2	0	0	0	0	0	0	0	0	0	0	0	0
S_Vung_CA1427	TGCAGCTATGCATTTGTATGTTCTAAAAAATATACATGTCATTGCTATGAAAGAAACCTATTGTTTATT	5	46858813	0	0	0	0	2	0	2	0	2	0	0	0	0	0	2	1	2	0	0	0	2	0	0	0	1	0	0	0	0	0	0	2	0	0	0	2	0	0	0	0	0	0	0	0	0	2
S_Vung_CA1428	TGCAGCTAAGCTTTCCATTTTACATTCATAAGCTCATACCTAGAAATCGTGAACACGATTACATAATGC	5	46863977	0	0	0	0	2	0	0	0	2	1	0	0	0	0	2	0	2	0	0	0	2	0	1	0	0	1	0	0	0	0	0	2	2	0	0	0	0	0	0	2	0	0	0	0	0	2
S_Vung_CA1429	GTAATTTTCTGGGATAACCACAGACCAACATCTGGAAGTAATTGATCTGCA	5	46885355	0	2	2	0	2	0	2	2	2	1	2	2	0	0	2	1	2	2	2	0	2	2	1	0	0	1	0	0	0	2	2	2	2	2	1	2	0	0	1	2	0	0	0	0	0	2
S_Vung_CA1430	TATCATTGTCGATCGTTTTTGGAATTCCAACTACTGCAACTTTCAAGCCACGCCTTCTAACTTCCTGCA	5	46886064	0	0	0	0	2	0	2	0	0	1	0	0	0	0	2	1	2	0	0	0	2	0	1	0	0	1	0	0	0	0	0	2	2	2	0	2	2	0	0	0	0	0	0	0	0	2
S_Vung_CA1431	TGCAGCAACGTGTAGTACTCAAGATAAAAGATACCAACTGACAAACTCATGATGGTTTCTGGTTCAAAC	5	46903113	0	0	0	0	0	0	0	0	0	0	2	0	0	0	0	0	0	0	0	0	0	2	0	0	0	0	0	0	0	0	0	0	0	0	0	0	0	0	1	2	0	0	0	0	0	0
S_Vung_CA1432	AAGGGTTCACTCAGCAGCCATTTGCATGATACTCAAAATAAGGGTAAGATCATCTTGATTTTTACTGCA	5	46986181	0	0	0	0	2	0	0	0	0	0	0	0	0	0	2	0	2	0	0	0	0	0	0	0	0	0	0	0	0	0	0	2	0	0	0	0	0	0	0	0	0	0	0	0	0	2
S_Vung_CA1433	AGAGGAAGATCCAATCACATTGAAAGAGACGTGATTGGAGCAGAACATAGTGAAAAAGAATTTGCTGCA	5	47010321	2	2	2	0	2	0	0	2	2	0	2	2	0	2	2	0	2	0	2	0	0	2	0	2	0	0	2	2	0	2	2	2	0	2	2	2	2	0	2	2	0	0	0	2	0	2
S_Vung_CA1434	TGCAGTGGGAGCACCGCCGAGTCATGCCGATAGTCCGCCGCGTGACTCGGTTCAGGGAGGGAGGGATGG	5	47016027	0	0	0	0	2	0	0	0	0	1	0	0	0	0	2	0	2	0	0	0	0	0	0	0	0	0	0	0	0	0	0	1	0	0	0	0	0	0	0	0	0	0	0	0	0	0
S_Vung_CA1435	ACACGCGAAGAAGTGGCGGTGGCGCTTCCCTATTGCTGGGAAGGAGAAGGCGCTGGGCGTGTTGCTGCA	5	47065762	0	0	0	0	0	0	0	0	0	0	0	0	0	0	0	0	0	0	0	0	2	0	1	0	0	1	0	0	0	0	0	0	2	0	0	0	2	0	0	0	0	0	0	0	0	0
S_Vung_CA1436	TGCAGGTCGTCTCCCCCACCCAGTCACATTAGACTGAGAAACTTCATGTGAAATCTGCCTTAGTTGACG	5	47076316	0	0	2	0	0	0	0	0	0	0	0	0	0	0	2	0	0	0	0	0	0	0	0	0	0	0	0	0	0	0	0	0	0	2	0	0	0	0	0	1	0	0	0	0	0	0
S_Vung_CA1437	TGCAGGGTCAAATTGAGGTGATGTTTCTCCCACATATATTATGTATACTAATTAC	5	47188182	2	2	2	2	2	0	2	2	2	0	2	2	0	0	2	2	2	0	2	0	2	2	1	0	0	1	2	0	0	2	2	2	2	2	1	2	2	0	2	2	2	0	0	2	2	2
S_Vung_CA1438	TGCAGTTGCAGCTTTAGCCTCAGCTTCCTGTGGGATAGGAAAAGATGGAGGAAACAAAATGATATCCAG	5	47208745	0	0	0	0	0	0	0	0	0	0	0	0	2	0	2	0	0	0	0	0	0	0	0	0	0	0	0	0	0	0	0	0	0	0	0	0	0	0	0	2	0	0	0	0	0	1
S_Vung_CA1439	CATGGCAAAAGTAGCTGTAGCACTTGACACCTGCACAGAAAACAAAATCGCCACTCACAACGTTCTGCA	5	47280382	2	2	2	2	2	2	2	2	2	2	2	2	1	2	2	2	2	2	2	2	2	2	1	2	0	1	2	2	0	2	2	2	2	2	2	2	2	0	2	2	2	2	2	2	2	2
S_Vung_CA1440	TGCAGTTTTTGAAAATTGAAGGAGGAGATCAAAGTTGGCATCTTTAGTATGGGTTTTGGGTGGGCTACA	5	47299552	2	2	2	2	2	2	2	2	2	2	2	2	0	2	2	2	2	2	2	2	2	2	1	2	0	1	2	2	0	2	2	2	2	2	2	2	2	0	2	2	2	2	2	2	2	2
S_Vung_CA1441	GAAATTGTTACGGTATTTAGAGAATCATTTCTTCCACCAACAATAGGACTTTTAGGATTTTTCTCTGCA	5	47319198	0	2	0	2	2	2	0	0	2	2	2	0	2	2	0	2	1	0	0	2	2	2	0	2	0	0	0	2	0	0	2	0	0	0	1	2	0	0	0	1	2	2	2	2	2	0
S_Vung_CA1442	TGCAGAAAAAGATAGTTCTGTGATAAAAGAGAGTACTATGTAAATCTCTCACTGGAAACTTGGCCATGA	5	47348329	2	2	2	2	2	2	2	2	2	2	2	2	2	2	2	2	2	0	2	2	2	2	1	2	0	1	2	2	0	2	2	2	2	2	2	2	2	0	2	2	2	2	2	2	2	2
S_Vung_CA1443	GTTGGTGACCTGGTGTACGAAACCCTTGTTCCTTGTTCCATCGATCTCATCCATTAGTTGTGCTCTGCA	5	47415641	0	0	0	0	0	0	0	0	0	0	0	0	0	0	0	1	0	0	0	2	0	0	0	0	2	0	0	0	0	0	0	0	0	0	0	0	0	2	0	0	0	0	2	0	0	0
S_Vung_CA1444	TGCAGTCTTATCAGATCAAAGAAATGCTTAGAGAAACCATGCAATATCATATTTATGAACATTAC	5	47415734	0	0	0	0	0	0	0	0	0	1	0	0	0	0	0	0	0	0	0	2	0	0	0	0	2	0	0	0	0	0	0	0	0	0	0	0	0	2	0	0	0	0	2	0	0	0
S_Vung_CA1445	TGCAGGTTTATCAGAGATTTTGTTTATGACAATATTGCAAATAACCGTTACACGATTTTTGGTCGTTCT	5	47966750	0	0	0	0	0	0	0	0	0	0	0	0	2	0	0	0	0	0	2	0	0	0	0	0	0	0	0	0	0	0	0	0	0	0	0	0	0	0	2	0	0	0	0	0	0	0
S_Vung_CA1446	TGCAGCGCAAAGGGCTTCCATTCCAACATCATTGAAGGAATAAACATGATCTAGGGCAAGCTGTCGAAC	5	48279420	0	0	0	0	0	0	0	0	0	0	0	0	1	0	2	0	0	0	0	0	0	0	0	0	0	0	0	0	0	0	0	0	2	0	0	0	0	0	0	1	0	0	0	0	0	1
S_Vung_CA1447	ACAAAAACCCAAATACAGTTTTCTGCTGTAGGATTCCCTTATAACAGCATAACATGAGCTAAAGCTGCA	5	48341756	0	0	0	0	0	0	0	0	0	0	0	0	0	0	0	0	0	0	0	0	0	0	1	0	0	1	0	0	0	0	0	0	2	0	2	2	0	0	0	0	0	0	0	2	0	0
S_Vung_CA1448	TGCAGAACAACATTATAGGCTTCGTGTTCCTCCCGAAAATCCTGCAAAATGCAAATACATAAACATCCA	5	48346833	0	0	0	0	2	0	0	0	0	0	0	0	0	0	0	0	2	0	0	0	0	0	1	0	0	1	0	0	0	0	0	0	0	0	1	2	2	0	0	0	0	0	0	2	0	0
S_Vung_CA1449	TGCAGTCGCCACCGACACCAGAGCTGTGAGTCTATTTTTCTTTTCTCTCTCTGTCTCCTCACACGTGGT	5	48359962	0	0	0	0	2	0	0	0	0	0	0	0	0	0	0	0	2	0	0	0	0	0	1	0	0	1	0	0	0	0	0	0	0	0	1	2	0	0	0	0	0	0	0	2	0	0
S_Vung_CA1450	AAAGCCATATGGGTTTATCTGGTAGCTCCCGTACTTGGAGCTTTAGCCGGTGCAGGTACCTATACTGCA	5	48362339	0	0	0	0	2	0	0	0	0	0	0	0	0	0	0	0	2	0	0	0	0	0	1	0	0	1	0	0	0	0	0	0	0	0	2	2	0	0	0	0	0	0	0	2	0	0
S_Vung_CA1451	TGCAGAGGTCTGTTCTACCTCTTTGCTTTGCATCAGATGCTTGCTGTGTTCAAAGTAGCATGTTGAGAT	5	48431617	2	0	2	2	0	0	0	2	0	0	0	0	0	0	0	0	0	0	0	0	0	0	0	0	0	0	0	0	0	0	0	0	0	0	0	0	0	2	0	0	0	0	0	0	0	0
S_Vung_CA1452	TTAGAAGCATAATGGTACATACCTCTAATTTTATGTTCTCTTTTTCTGCATTCAAGTTCTGAAACTGCA	5	48547070	2	0	2	2	0	0	0	2	0	2	2	2	0	2	0	0	0	0	2	0	1	2	0	2	0	0	0	0	0	0	2	0	0	2	1	0	2	2	0	1	0	2	0	0	0	2
S_Vung_CA1453	CGATCTTCGCCCGGCGGCTGATGACTACGGCTCCGACGGCGGGTTTTCCTCACTCGACGGCATGCTGCA	6	318526	0	0	0	2	0	0	0	0	0	0	0	0	0	0	0	0	0	0	0	0	0	0	0	0	0	0	0	0	0	2	0	0	0	0	0	0	0	0	0	0	0	0	0	0	0	0
S_Vung_CA1454	TGCAGACATTATTATTGTCCCCGTCGTCGTCATCATCAACAGATACAACACCAGAAAAATCTTCACTGG	6	497956	0	0	0	0	0	0	0	0	0	2	0	0	1	0	0	0	0	0	0	0	0	0	1	0	0	1	0	2	0	0	0	0	0	0	0	2	0	0	0	0	0	2	0	0	0	0
S_Vung_CA1455	TGCAGTTTCTATTCCACCAATTGGTACTTCTTGAATTTGAGGACATTGATCTGTAAAGTGCTTATCTGA	6	2402911	2	0	0	0	0	0	0	2	0	0	0	0	0	0	0	0	0	0	0	0	0	0	0	0	2	0	0	0	0	0	0	0	0	0	0	0	0	0	0	0	0	0	0	2	0	0
S_Vung_CA1456	TGTATTGGTTTCTTCCAGAACCAAAAGGAGGAGAAATGTTCAATATACAGTTACTAACCAAACTCTGCA	6	3913637	0	2	2	2	2	2	2	0	2	2	2	2	1	2	0	2	0	2	2	2	2	2	2	0	0	1	2	2	2	2	2	2	2	0	2	2	2	0	1	1	2	2	2	0	2	2
S_Vung_CA1457	AAACTGTGATGATCAGTGAGGATGAAAAAAGGGTGACCCAAAAGGAATTGGCACCAACGCTTGACTGCA	6	4238450	0	2	2	2	2	2	2	0	2	2	2	2	1	2	0	2	0	2	2	2	2	2	2	0	0	1	2	2	2	2	2	2	2	0	1	2	2	0	1	1	2	2	2	0	2	2
S_Vung_CA1458	ATACTAGTTTTTATGGCAGCCAACTAAATAGGTCAATGAGCAGTAAACTTTCGTCCAACAGCATCTGCA	6	4632364	0	2	2	2	2	2	2	0	2	2	2	2	1	2	0	2	0	2	2	2	2	2	2	0	0	1	2	2	2	2	2	2	2	0	1	2	2	0	1	0	2	2	2	0	2	2
S_Vung_CA1459	AAGCCTACCTAAATAGGCCAGAAGTCCAACTAGCTCTTCATGCAAAACCCACAAACTGGACCCACTGCA	6	5198826	0	0	0	2	0	0	0	0	0	0	0	0	0	0	0	0	0	0	0	0	0	0	0	0	0	0	0	0	0	2	0	0	0	0	0	0	0	0	0	0	0	0	0	0	0	0
S_Vung_CA1460	AATAAAAAGGTTTGACAATGAACTTTGTTTGAAATTCTGAACTCATAGGATCATATTGTGTAGGCTGCA	6	7388133	2	2	0	2	2	0	2	2	2	0	2	2	1	0	2	2	2	2	2	2	0	2	1	2	0	2	2	0	0	2	2	2	2	2	2	0	2	2	2	2	0	0	1	0	0	1
S_Vung_CA1461	CGGCGCCCATTCGTCTTCAATCCTCGACTCCCCTCTTCCGCGAAAGAGAAAGGTGCCATAGACTCTGCA	6	7998840	0	2	2	0	2	0	2	0	2	0	2	2	0	2	0	2	0	2	2	2	1	2	1	0	2	1	0	0	0	2	2	2	2	0	1	0	2	0	1	0	0	0	1	2	0	0
S_Vung_CA1462	TGCAGTTTGAGGCTCAACACCAATTACAAATTTCTTTGCCTTTGAATCAAAATATATCATATTTTTATC	6	8146494	2	2	2	2	2	0	2	0	2	0	2	2	0	2	0	2	0	2	2	2	0	2	1	0	2	1	0	0	0	2	2	2	2	0	1	2	2	0	1	0	0	0	1	2	0	2
S_Vung_CA1463	TGCAGAACCTCAGCATTGGTGCAAAAGTTCTTACTCAGTACAAAAATATCTGAAATTCGTCCTTTCCCC	6	8751151	0	2	0	0	0	2	0	0	0	2	0	0	1	0	0	0	0	0	0	0	0	0	1	0	0	0	2	2	2	0	0	0	0	0	0	0	0	0	0	0	2	2	1	0	2	1
S_Vung_CA1464	AGTCACTTCTTGCTGCCATCTAGCCATAGCTATAGCTGCATTGCTCTGCCTGTCATGGCTGCTGCTGCA	6	9415437	2	0	2	0	2	0	2	0	2	0	2	2	0	2	0	2	0	2	2	2	2	2	1	0	2	1	0	0	0	0	2	2	2	0	1	0	2	0	1	0	0	0	1	2	0	0
S_Vung_CA1465	TGCAGCACAGGCAGTGTTCTGGCAACCGAAGCAAGGCCTTTCTTTTGTTTTAGCTTTTGAGTCAGAGAG	6	10062328	0	2	2	2	2	2	2	0	2	2	2	2	2	2	0	2	0	2	2	2	2	2	2	0	2	1	2	2	2	2	2	2	2	0	2	2	2	0	1	0	2	2	2	2	2	0
S_Vung_CA1466	CACATGGCTCATGAAATCATGCTTCCCCAGCCCAAACGACGCCGTCGCAAAACTCCCCTTACCACTGCA	6	10571854	0	2	0	0	0	2	0	0	0	2	0	0	1	0	0	0	0	0	0	0	1	0	1	0	0	0	2	2	2	0	0	0	0	0	0	2	0	0	0	0	2	2	1	0	2	1
S_Vung_CA1467	TGCAGTAATTTTTGTTGCCATTTTCCATTTCCATTGATCATTTTGCATCTGTTAC	6	11000227	0	0	0	0	0	2	0	0	0	2	0	0	2	0	0	0	0	0	0	0	0	0	1	0	0	0	2	2	2	0	0	0	0	0	0	2	0	0	0	0	2	2	2	1	2	0
S_Vung_CA1468	TGCAGAAGAAAAGGTAGCAATGTCAACACAAAATAACAAAATTTGGGTAGCCTCCAAGCAAAAGCACGG	6	11015542	0	0	0	0	0	2	0	0	0	2	0	0	2	0	0	0	0	0	0	0	0	0	1	0	0	0	0	2	2	0	0	0	0	0	0	0	0	0	0	0	2	2	1	0	2	0
S_Vung_CA1469	AAGATCTGTTGGACTAGGAGAATGCTGATGTGCAAAGTGTGCAATCAGTATTTCAGAACTCTGTCTGCA	6	11310852	0	2	0	2	0	2	0	2	0	2	0	0	2	0	2	0	2	0	0	0	0	0	1	2	0	0	2	2	2	2	0	0	0	2	1	2	0	2	0	0	2	2	1	0	2	2
S_Vung_CA1470	TGCAGACCAAAAACAACATCAGAAACCAGATTTGATCTTAGCAATGGAATACTCACAAGATAGCAGCAG	6	11463680	2	2	2	2	2	0	2	2	2	0	2	2	1	2	2	2	2	2	1	2	2	2	1	2	1	2	0	0	0	2	2	2	2	2	2	0	2	2	2	1	0	0	1	1	0	1
S_Vung_CA1471	GCAATGAGTTTGAGATATGGAAGTGTGGGCTTTGTTGCTTTAGTGCTTTTTCCATTCATGGCTTCTGCA	6	11730967	0	2	0	2	0	0	0	1	0	2	0	0	2	0	0	0	0	0	0	0	0	0	1	0	0	0	2	2	2	2	0	0	0	0	0	2	0	0	0	0	2	2	0	0	2	0
S_Vung_CA1472	TGCAGCTTGGAGTTGTTGATTTTATAGAGTGGTCTACAAGGCTTTTGGTGATTGCTTTAC	6	11964521	0	2	0	0	0	2	0	0	0	2	0	0	1	0	0	0	0	0	0	0	0	0	1	0	0	0	2	2	2	0	0	0	0	0	0	2	1	0	0	0	2	2	1	0	2	0
S_Vung_CA1473	TGCAGTGTCTTGAACATACTGCATAGTTTCTACCAGTGGTATCTGTCTGACGGTAAGCTGTGTTTTTCT	6	12198940	0	0	0	0	0	2	0	0	0	2	0	0	2	0	0	0	0	0	0	0	0	0	0	0	0	0	0	2	2	0	0	0	0	0	0	0	0	0	0	0	2	2	1	0	2	0
S_Vung_CA1474	GTAAGTGGCTGTAGAAAGATTGAAAATCTGAATGTTCATTCAATATATCTGCA	6	12202597	0	2	0	0	0	2	0	0	0	2	0	0	1	0	0	0	0	0	0	0	1	0	1	0	0	0	2	2	2	0	0	0	0	0	0	0	0	0	0	0	2	2	1	0	1	0
S_Vung_CA1475	TGCAGTTTATAAAGTAATATCAAATAGCATGTCCAATTTTTTTTTTGCCACAATGATCTTCCTTTATTG	6	12510274	0	2	0	0	0	2	0	0	0	2	0	0	2	0	0	0	0	0	0	0	0	0	2	0	0	0	2	2	2	0	0	0	0	0	0	2	0	0	0	0	2	2	1	0	2	0
S_Vung_CA1476	TGCAGCTATTGCATATGGTTTTGACAAGAGAATCAGAAGTGTTGGAGAGCGAAATCTTTTAGTATTTGA	6	12703082	0	2	0	0	0	2	0	0	0	2	0	0	1	0	0	0	0	0	0	0	0	0	2	0	0	0	2	2	2	0	0	0	0	0	0	2	0	0	0	0	2	2	1	0	2	1
S_Vung_CA1477	TGCAGGAAACACTCACCTTGGAGGAGAGGACATTGATAACAGAATGGTGGAGTACTTTATGGAGGAGAT	6	12703247	0	0	0	0	0	2	0	0	0	2	0	0	1	0	0	0	0	0	0	0	0	0	2	0	0	0	2	2	2	0	0	2	0	0	0	2	0	1	0	0	2	2	1	0	2	0
S_Vung_CA1478	GGTAGTAGTATAACACTTTCCCACTGAAATAGAAATACTATTTGTTTTTCGTCACCAATAGTCCCTGCA	6	13271384	0	0	0	0	0	0	0	0	0	0	2	0	0	0	0	0	0	0	2	0	0	0	0	0	0	2	0	0	0	0	0	2	0	0	0	0	0	0	0	0	0	0	0	0	0	0
S_Vung_CA1479	GGTAGTAGTATAACACTTTCCCACTGAAATAGAAATACTGATTGTTTTTCGTCACCAATAGTCCCTGCA	6	13271404	2	2	0	2	2	2	2	2	2	2	2	2	2	2	2	2	2	2	2	2	2	2	2	2	2	0	2	2	2	2	2	2	2	2	2	2	2	2	1	0	2	2	2	2	2	2
S_Vung_CA1480	TGCAGGAAGCTAGAATCGACAGGGGTTCAATTATTTCAGCATCATCATCCTCTAACCCAGTAGGTAATT	6	13274444	0	2	0	0	0	2	0	0	0	2	0	0	0	0	0	0	0	0	1	0	0	0	1	0	0	0	2	2	2	0	0	0	0	0	0	0	0	0	0	0	2	2	1	0	2	0
S_Vung_CA1481	TTGCAAGTAGAGAGTGTCTAACTTCTTCAGGTTTCCTAACTCAACAGGAATTGGACCTGTCAAGCTGCA	6	13372993	0	2	0	0	0	2	0	0	0	2	0	0	2	0	0	0	0	0	0	0	0	0	1	0	0	0	2	2	2	0	0	0	0	0	0	0	0	0	0	0	2	2	1	0	2	2
S_Vung_CA1482	TGCAGAATGTCATGAAATGGTGTTGACATAACTTTTCCTGATGCAGTACTGAAATTAC	6	13604803	0	0	0	0	0	2	0	0	0	2	0	0	1	0	0	0	0	0	0	0	0	0	1	0	0	0	0	0	2	0	0	0	0	0	0	0	0	0	0	0	2	2	1	0	2	0
S_Vung_CA1483	TGCAGTAAACAATTTTGAAGCCAACTTGTCTTCTGAAAAATGTGTTGCAGTGCATCAACTATCCCAAGA	6	13771938	2	0	2	0	2	0	2	2	2	0	0	2	0	2	2	2	2	2	1	2	2	2	2	2	2	0	0	2	0	2	2	0	2	0	1	2	2	2	1	0	0	0	1	2	0	0
S_Vung_CA1484	TGTTCTCAGTACTTTGTTTCTGAAAGTGCTATGAGCAAGTTAGATGTGATGCGGAAGAATTTGGCTGCA	6	13780390	2	0	2	0	2	0	2	2	2	0	0	2	0	2	2	2	2	2	1	2	1	2	0	2	2	0	0	2	0	2	2	0	2	0	1	2	2	2	2	0	0	0	1	2	0	2
S_Vung_CA1485	CTTTCAGAGTTACTATTTGTTCACCCCAACCCACCATATACTTACGTTATTGGCCATCTTGATTCTGCA	6	14230064	0	0	0	2	0	2	0	0	0	2	2	0	1	0	0	0	0	0	1	0	2	0	2	0	0	1	2	0	2	2	0	0	0	0	0	2	2	0	0	2	2	2	1	0	2	0
S_Vung_CA1486	TGCAGCATGCCTATTTTTCGTTTATCTACCAGTTTTGCAGACTATGTAATATGCCTGGTGGCTTATCAC	6	14230143	0	1	0	2	0	2	0	0	0	2	2	0	1	0	0	0	0	0	1	0	1	0	2	0	0	1	2	0	2	2	0	0	0	0	0	2	2	0	0	0	2	2	1	0	2	2
S_Vung_CA1487	ATTAGATGGGTGCATTTTTATATACGCTTTGTAAAATTTGTTTATACGATTGGATCAACTTGTTCTGCA	6	14940591	0	0	0	0	0	2	0	0	0	2	0	0	0	0	0	0	0	0	0	2	0	0	0	0	0	0	0	0	2	2	0	0	0	0	0	0	0	0	0	0	0	0	1	0	0	0
S_Vung_CA1488	TGCAGTGATGGGTCACAAATAGGAGGGAAACGCAACTTTTGGTTTTAC	6	15408649	0	0	0	0	0	0	0	0	0	0	0	0	0	0	0	0	0	0	0	0	0	0	1	0	0	0	0	2	0	0	0	0	0	0	0	0	0	0	0	0	0	0	0	0	0	0
S_Vung_CA1489	TGACTTTATCTAAAATAACTTTATCTCTAATCGATGTAGGACGTCTAACAATACAAAACAAGAACTGCA	6	15779028	0	0	0	0	0	2	0	0	0	2	0	0	0	0	0	0	0	0	0	2	2	0	1	0	0	0	0	2	0	0	0	0	0	0	0	0	0	0	0	0	0	0	1	0	0	0
S_Vung_CA1490	TGCAGTGTGTGAAGGACGCAAATAGTCTAGTAACGAGAATACGAGGCACCATTTACTTACTCAGATTTC	6	15886499	0	0	0	0	0	0	0	0	0	0	0	0	0	0	0	0	0	0	0	0	0	0	1	0	0	0	0	0	0	2	0	0	0	0	0	0	0	0	0	0	0	0	0	0	0	0
S_Vung_CA1491	ATAAATAATTGTATTTGTTATTGAAATTGACATTGAACTAAACTGTTGGGGTTTGTGGGTGGGCCTGCA	6	16008325	0	0	0	0	0	2	0	0	0	0	0	0	0	0	0	0	0	0	0	0	1	0	1	0	0	0	0	0	0	2	0	0	0	0	0	0	0	0	0	0	0	0	1	0	0	0
S_Vung_CA1492	TGCAGAAAATCCCAAATGCTTATCTAATGATGCTACTTGAACATCGTAGTGGCTTTCCTCAGTGCCATT	6	16471507	2	2	0	2	2	2	2	0	2	2	2	2	0	2	2	1	2	2	2	2	2	0	2	0	2	1	2	2	2	2	2	2	2	0	2	2	2	0	0	2	2	2	2	2	2	2
S_Vung_CA1493	TGCAGGTGAAGAAAATAATGAAGAGCCAGATGATGTAACTGCCGAATTTAGCCATGAAGAACTAAAGCA	6	16595875	0	0	0	2	0	0	0	0	0	0	2	0	0	0	0	0	0	0	1	0	0	0	0	0	0	1	0	0	0	0	0	0	0	0	0	0	0	0	0	0	0	0	0	0	0	0
S_Vung_CA1494	GAATTACTTCTTTCCCAAAGACTTTGTGGCATTCGATTCTATGAAGCCAGTTTATGAAGAGCTACTGCA	6	16947572	0	0	2	0	0	0	0	2	0	0	0	0	0	0	2	0	2	0	0	0	0	0	0	0	0	0	0	0	0	0	0	0	0	0	0	0	0	0	0	0	0	0	0	0	0	0
S_Vung_CA1495	TGCAGATTTGGCCTTCTTGCTGACAAGCGTCCAGTCTCTGTGTTGATATTTATGGAACAATGTATACGT	6	17071401	0	0	0	2	2	2	0	0	0	2	0	2	2	2	0	1	0	2	1	2	0	0	2	0	0	0	2	2	2	2	2	2	2	0	2	2	2	0	2	2	2	2	2	0	2	2
S_Vung_CA1496	TGCAGGATCTGGATGTGTGTTGGGGTTGTTACTCTGGATGAATATCATTCAGCTTCATCAAGAACTCGT	6	17135192	2	2	0	2	2	2	2	0	2	2	2	2	1	2	0	1	0	2	2	2	2	0	2	0	0	1	2	2	2	2	2	2	2	0	1	2	2	0	1	2	2	2	2	0	2	2
S_Vung_CA1497	TGCAGCCAAGTGCAAGACAGTGTTGTCCCTGTTATCCACTTCCAAAATCAAGCTATCGAACAGTTCTTT	6	17159080	2	2	0	0	2	0	0	0	2	0	2	2	0	0	0	1	0	0	2	0	2	0	0	0	0	1	0	0	0	0	0	2	2	0	1	0	2	0	1	2	0	0	1	0	0	0
S_Vung_CA1498	TGCAGATTCTGTTCTTGTGTTCTCTTGTTGATTCTGCCCTGAGCTAGCTGCACCCACCACTGCATATAT	6	17159506	2	2	0	0	2	0	0	0	2	0	2	2	0	0	0	1	0	0	2	0	2	0	0	0	0	1	0	0	0	0	2	2	2	0	1	0	2	0	1	2	0	0	1	0	0	0
S_Vung_CA1499	GATCTTCACCGATCTTTCTCAAACCCCTTCGCCTTCCGCCATCACCCACTGCCGTTTCCGGAAGCTGCA	6	17452995	0	1	0	2	0	0	0	2	0	0	0	0	0	0	0	2	0	0	1	0	0	2	0	0	0	0	0	0	0	0	0	0	0	0	0	0	0	0	0	2	0	0	0	0	0	0
S_Vung_CA1500	AATTCTGTTCAAAATAGTATAGAAGAGCCATGGCAAAGAATCCCGTCAGTTATTTCTTTGTTTGCTGCA	6	17552047	0	0	0	0	0	0	0	0	0	0	0	0	0	0	0	0	0	0	0	0	0	0	0	0	0	0	0	0	0	0	0	0	0	0	0	0	0	0	0	0	0	0	0	0	0	0
S_Vung_CA1501	ATGAATGTATCTAATGCCAAAAACCATGAAACTTGAAATATTACCTTAGACAGAGGCTCAGCAGCTGCA	6	17574957	0	0	0	0	2	0	0	0	2	0	0	0	0	0	0	0	0	0	0	0	2	0	0	0	0	0	0	0	0	0	0	0	2	0	1	0	0	0	1	0	0	0	0	0	0	0
S_Vung_CA1502	TGCAGATCCCCAGCATCACACAGGCTTCTTATTACCTTCCTCAAATTGCGGTTACTTGGTTTGAATCCC	6	17836205	0	2	0	2	2	2	2	2	2	2	0	2	2	2	0	1	0	2	2	2	2	0	2	0	2	0	2	2	2	2	2	2	2	0	0	2	2	2	1	2	2	2	2	2	2	2
S_Vung_CA1503	TGCAGCTTGTGACTAATCTAAAATGGGTCATTGCTCTCTCACCGTCAGGTTACGAGGTTTGCAATTCCA	6	18073167	0	2	0	2	2	2	2	0	2	2	0	2	1	2	0	0	0	2	2	2	2	0	2	0	2	0	2	2	2	2	2	2	2	0	0	2	2	2	2	2	2	2	2	2	2	2
S_Vung_CA1504	TGAGCTTACTTCAAAATCCTTCCCAGTACAATGTTCTTCACTGATAATGTGATTACTTTTGCATCTGCA	6	18208532	0	0	0	0	0	0	0	0	0	0	0	0	0	0	0	0	0	2	0	0	0	0	1	0	0	0	0	0	0	0	0	2	0	0	0	0	0	0	0	0	0	0	0	0	0	0
S_Vung_CA1505	GTTGCTGCGCGAATCGAACCCTAGCCAGCGGAGCTTCACGACGCTGAACCAGGTGGTGGAGGAGCTGCA	6	18269344	0	2	0	2	2	2	2	0	2	2	0	2	1	2	0	0	0	2	1	2	2	0	2	0	2	0	2	2	2	2	2	2	2	0	0	2	2	2	1	2	2	2	2	0	2	1
S_Vung_CA1506	TGCAGATAAGTGTTTCTCATCTCCTTCAAAACACACCTTTACTCTCATTTTTTCTCCTATTTTTCCTGT	6	18274026	0	2	0	2	2	2	2	0	2	2	0	2	1	2	0	0	0	2	2	2	2	0	2	0	2	0	2	2	2	2	2	2	2	0	0	2	2	2	1	2	2	2	2	0	2	2
S_Vung_CA1507	GTAATGTTGGTGGTTACTCTGTTGATGGTGTGTTGTCTGACTTCCCAGTTACTCCATCTGCA	6	18302684	0	2	0	2	2	2	2	0	2	2	0	2	1	2	0	0	0	0	0	2	2	0	2	0	2	0	2	2	2	0	0	0	2	0	0	2	2	2	1	2	2	2	2	0	2	0
S_Vung_CA1508	GTAAATTCAGATCTACAATGAAGTCTCAGTTCTGATTACTAATTATATTATTTCCATCATCCTACTGCA	6	18333823	0	2	0	2	2	2	2	0	2	2	0	2	0	2	0	0	0	2	1	2	2	0	2	0	2	0	2	2	2	0	0	0	2	0	0	2	2	2	1	2	2	2	2	0	2	1
S_Vung_CA1509	TGCAGGTACTTATTTTATATATGAAATCTTTTCTAGATGGGCTATTTTATCTTCCATTGTAAGATGTAT	6	18369986	0	0	0	2	2	2	2	0	2	2	0	2	2	2	0	0	0	0	0	2	2	0	1	0	2	0	2	2	2	0	2	0	2	0	0	2	2	2	0	2	2	2	2	0	2	2
S_Vung_CA1510	TGCAGAATTTGGAGACGTTAGATGTACGAACAGGTATGGAGATTGAGATACCAAAGGAGATTACGAAGC	6	18431491	0	0	0	0	0	0	0	0	0	0	0	0	0	0	0	0	0	2	0	0	0	0	0	0	0	0	0	0	0	1	0	2	0	0	0	0	0	0	0	0	0	0	0	0	0	0
S_Vung_CA1511	CTCTTACAGTTGCCACTACCACAAAGCTTGAGATAGAGAGAGAACTAGACTAAAATGGCAGAAACTGCA	6	18444146	2	0	2	0	0	0	0	2	0	0	2	0	0	0	0	1	2	0	1	0	0	0	0	0	0	1	0	0	0	0	0	2	0	0	1	0	0	0	1	0	0	0	0	2	0	0
S_Vung_CA1512	GTAAAGTATCTAAGCTTCCGGAATACATGCATTGAAAGCCTTCCAAAATCCATTTGTAAGCTGCA	6	18446001	2	2	2	0	0	0	0	2	0	0	2	0	0	0	0	1	2	0	1	0	0	0	0	0	0	1	0	0	0	0	0	0	0	0	1	0	0	0	1	0	0	0	0	2	0	1
S_Vung_CA1513	TATAGTCATACAATTGCCACTACCAAAAAGCTTGAGAGAGAGCGCTAGACTAAAATGGCAGAAACTGCA	6	18455640	2	0	2	0	0	0	0	2	0	0	2	0	2	0	0	1	2	0	1	0	0	0	0	0	0	1	0	0	0	0	0	0	0	0	1	0	0	0	1	0	0	0	0	2	0	2
S_Vung_CA1514	TGCAGGTTCTCGAACATACTGTCAAGCGAGAAAAATAGTTTACTGAAAATGAAAGACAAAAACTTTGAA	6	18478074	2	0	2	0	0	0	0	2	0	0	2	0	0	0	0	1	2	0	1	0	0	0	0	2	0	1	0	0	0	0	0	2	0	0	1	0	0	0	1	0	0	0	0	2	0	1
S_Vung_CA1515	GTAAAGTATCTAAGCTTCCGGAGTACATTCATAAGAAGCCTTCCGAAATCCATTGGTAAGCTGCA	6	18480500	0	0	0	0	0	0	0	0	0	0	0	0	0	0	0	0	0	2	0	0	0	0	0	0	0	0	0	0	0	2	0	2	0	0	0	0	0	0	0	1	0	0	0	0	0	0
S_Vung_CA1516	GAACATCAAGTTTTAGCGACTACCACAGAGCACGAGAGAGAGCTATAGACTAAAATGGCAGAAACTGCA	6	18550001	0	0	0	0	0	0	0	0	0	0	0	0	0	0	0	0	0	2	0	0	0	0	0	0	0	0	0	0	0	0	0	2	0	0	0	0	0	0	0	0	0	0	0	0	0	0
S_Vung_CA1517	TGTGGGTATATTGGTAGTAATGATGAATGTGTGTCAAGTGGGATTGTTCGACGTCTGATAATTACTGCA	6	18564047	0	0	0	0	0	0	0	0	2	0	0	0	1	0	0	0	0	0	0	0	1	0	1	0	0	0	2	0	0	0	0	0	0	0	0	0	0	0	0	0	0	2	0	0	0	2
S_Vung_CA1518	CAATGGAAATAACTATAGCTTCCTTCTCCAAATGGTCTTGGTATCCTTGACTTAGGAACCACATCTGCA	6	18749863	0	0	2	2	0	0	0	2	0	0	0	0	0	0	0	2	0	0	0	0	0	2	0	0	2	0	0	0	0	0	0	0	0	0	0	0	0	0	0	0	0	0	0	2	0	0
S_Vung_CA1519	CTGTAACGTTGCTCTCTTACCTTCATTGGCGTCAGGTCACCGTAGTCTCATTGATATTTTGTAACTGCA	6	18955912	0	0	0	0	0	0	0	2	0	0	0	0	0	0	0	0	0	0	0	0	0	0	0	0	0	0	0	0	0	0	0	0	0	0	0	0	0	0	0	0	0	0	0	2	0	0
S_Vung_CA1520	TGCAGACACCGAATAAATGTTTGGTTTACGCAATTTCAATCATTAC	6	18955929	0	0	2	0	0	0	0	2	0	0	0	0	0	0	0	0	0	0	0	0	0	0	0	0	0	0	0	0	0	0	0	0	0	0	0	0	0	0	0	0	0	0	0	2	0	1
S_Vung_CA1521	TCAACAAAAGCATTCAAAGCTTTCGGAGGCTTTCCTTTCACATTGCTCACCCGAATCAGTGAATCTGCA	6	19032392	0	0	2	0	0	0	2	2	0	2	0	2	0	0	0	1	0	0	0	2	0	0	1	0	0	0	2	0	2	0	0	0	0	0	1	2	0	0	0	0	0	2	0	2	0	2
S_Vung_CA1522	TGCAGAAGAACACTGTTTCAGCAAACCCTCCCTCGAAACCCGACCCGCGCATTTGAAAGGGCCTATAAA	6	19032460	0	0	2	0	0	0	2	2	0	0	0	2	1	0	0	1	0	0	0	2	0	0	0	0	0	0	2	0	2	0	0	0	0	0	2	2	0	0	0	0	0	2	0	2	0	2
S_Vung_CA1523	CTAACATGGGTTGTGGGAGTTACGTTGTATGAGTGAACAACCTCCCACCATGTCACTCTTTTCTCTGCA	6	19032561	0	0	2	0	0	0	2	2	0	1	0	2	1	0	0	1	0	0	0	2	0	0	1	0	0	0	2	0	2	0	0	0	0	0	1	2	0	0	0	0	0	2	0	2	0	2
S_Vung_CA1524	TGCAGGGTGCTACTTGAAGAGGCCTTTCTTTGCCATGAATTTATGCTTGTGTTTGTTGTTATTATGTGC	6	19248532	2	2	2	2	2	2	2	2	0	1	2	0	1	2	0	1	0	2	2	0	2	2	0	2	2	1	2	2	2	2	2	2	2	2	0	2	2	2	2	2	2	2	2	2	2	1
S_Vung_CA1525	AATCTCTTTCTTGAAGTGTTGAATGATCCATTGGAGCAAGAAAACAACTATGCCAACACAGACACTGCA	6	19271088	2	2	0	2	2	2	2	0	0	1	2	2	1	2	0	1	0	2	2	0	2	2	1	0	2	1	2	0	2	2	2	2	2	0	0	2	2	2	2	2	2	2	2	2	2	2
S_Vung_CA1526	GTGAGTAGACGAGTGAATAGTTTTGAAATAAGCAGCTGGTGAGGTGGGGTCCACCTTGAAATTCCTGCA	6	19296655	2	2	0	2	2	2	2	0	0	2	2	2	0	2	0	1	0	2	2	0	2	2	2	0	2	1	2	0	2	2	2	2	2	0	0	2	2	2	2	2	2	2	2	2	2	2
S_Vung_CA1527	TGCAGAAAGTGATTGAACAGAAACTGTCAACTATGAAGAGAACAGAAGAGAAGAAACGTTTTATCTCAA	6	19364459	2	2	0	0	2	2	2	2	0	2	2	0	2	2	0	2	0	2	2	2	2	0	2	2	2	1	2	2	2	2	2	2	2	2	2	2	2	2	2	2	2	2	2	2	2	2
S_Vung_CA1528	TGCAGCTTTGGTAATGTTCTTTACTTTCTAAAGTTCATCTTTGATTCTCTTAC	6	19440456	0	2	2	2	2	2	2	2	2	2	0	2	2	2	0	0	1	2	1	2	2	2	2	2	0	0	2	0	2	0	2	2	2	0	1	2	2	2	2	2	2	2	0	0	2	2
S_Vung_CA1529	AGGAAGATGATCAAAGTTGCAACCCCAAAGAAGATAAGCACAAGGCTAAATATGAGGCACAGCACTGCA	6	19545425	0	0	2	2	0	0	0	2	0	0	0	0	0	0	0	1	0	0	0	0	0	2	0	2	0	0	0	0	0	0	0	0	0	0	0	0	0	0	0	0	0	0	0	0	0	0
S_Vung_CA1530	TGCAGTGGTATTTGGAATAGTTTTGTAACCTCCTGAATTGAGAGCGTTTATCGTTTTCTTGTTCTTGAA	6	19603069	0	0	2	0	2	2	2	0	0	2	2	2	2	2	0	0	0	2	1	2	2	0	2	0	0	0	2	0	2	0	2	2	2	0	0	2	2	2	2	2	2	2	0	0	2	2
S_Vung_CA1531	TGCAGAGAAACAAATGACAGTTTATGATCAAATGCCGACAATTCAAAAACTAAGAAATTAGGTTATTAT	6	19642423	0	0	0	0	0	0	0	0	0	0	0	0	0	0	0	0	0	0	0	0	0	0	0	0	0	0	0	0	0	0	0	0	0	0	0	0	0	0	0	0	0	0	0	0	0	0
S_Vung_CA1532	TGCAGTGTTGACTAGGGTAAAACGAGTGTAATGATAGCATGTTCTGTAAAGCACAAGCATCCCAAGCTA	6	19838422	0	0	0	2	0	0	0	2	0	0	0	0	0	0	0	1	0	0	0	0	0	2	0	2	0	0	0	2	0	0	0	0	0	0	0	0	0	0	0	0	0	0	0	0	0	2
S_Vung_CA1533	TGCAGACCCTCATTTCTAATGTACCAGAAACCAGTTACTCAATATAAAGCATAATAACAAAAAAAATCC	6	19846203	0	0	0	2	0	0	0	0	0	0	0	0	0	0	0	1	0	0	0	0	0	2	0	2	0	0	0	2	0	0	0	0	0	0	0	0	0	0	0	0	0	0	0	0	0	2
S_Vung_CA1534	TGCAGCAACCGCGTTTGTCCAAAATTTCCCACAATCTCAAGGATTGTGATGAAACTAAGACTACAATTA	6	19850746	0	0	2	0	2	0	2	0	2	0	0	2	0	2	0	1	0	2	1	0	2	0	2	0	2	0	0	0	2	0	2	2	2	0	0	2	2	0	2	0	0	0	2	2	0	0
S_Vung_CA1535	TCAGGTTTGTAAGTGATGTTGATATTCTCCCCACTAAGCTCTGCCTGTTGTGAGCATTTTCCACCTGCA	6	19899865	0	0	0	2	0	0	0	2	0	0	0	0	0	0	0	0	0	0	0	0	0	2	0	2	0	0	0	2	0	0	0	0	0	0	0	0	0	0	0	0	0	0	0	0	0	0
S_Vung_CA1536	TGCAGAAAAATATATGCCCCCCTCTGAATTATATGGCTTGAAAGCCGGATGCTTTTAGAACTGTTACAG	6	19917332	0	0	0	0	0	0	0	0	0	0	0	0	0	0	0	0	0	0	0	0	0	0	0	0	0	0	0	0	0	0	0	0	0	0	0	0	0	0	0	0	0	0	0	0	0	0
S_Vung_CA1537	TGCAGTTGTTGTCCTTCCAGAAGGTGCCATTTTCTTGAGACAAAGGAGGCAAAAGCTTATTCTGGAGGG	6	19962381	0	0	0	2	0	0	0	2	0	0	0	2	0	0	0	2	2	0	0	0	0	2	0	2	0	0	0	2	0	0	0	0	0	0	0	0	0	0	0	0	0	0	0	0	0	1
S_Vung_CA1538	CCCAGACGTCATTTCATGTTACATACCCTGATTGAGCGAGAAACACTTCTCAAGCAAATGCAAGCTGCA	6	20001914	0	0	0	2	0	0	0	2	0	0	0	2	1	0	2	1	2	0	0	0	0	2	0	2	0	1	0	2	0	0	0	0	0	2	2	0	0	0	0	2	0	0	0	0	0	2
S_Vung_CA1539	TGCAGTGCCACCACAGGAACACCCATCACTGCAATTTTTTTACCGTAGCACGATCCCCGATGGGGATCC	6	20005207	2	2	2	0	2	2	2	0	2	2	2	2	1	2	0	1	0	2	2	2	2	0	2	0	2	1	2	0	2	2	2	2	2	0	0	2	2	2	2	0	2	2	2	2	2	0
S_Vung_CA1540	TGCAGCATTTTTGAACTCCCGACATGTCTCGTCCAATCTGACAATGGTCCTTACTATCAGGCCTTCAGG	6	20239738	0	0	2	2	0	0	0	2	0	0	0	0	0	0	0	1	0	0	0	0	0	2	0	0	2	0	0	0	0	0	0	0	0	0	0	0	0	0	0	0	0	0	0	2	0	0
S_Vung_CA1541	ACAATGTCTAATGCTAGTATATCTAAGACACACATCTCTACTAAAATCTGAACATCATCAAAAACTGCA	6	20317047	0	0	2	2	0	0	0	0	0	0	0	0	0	0	0	2	0	0	0	0	0	2	0	0	2	0	0	0	0	0	0	0	0	0	0	0	0	0	0	0	0	0	2	2	0	0
S_Vung_CA1542	TTGAAACAGAAACTCAAACTTGTCTTTTTGTTACATTGCATATTCTTTGTATACTTATCTTCGACTGCA	6	20520197	0	0	0	0	0	0	0	0	0	0	0	0	0	0	0	0	0	0	0	0	0	0	0	0	0	0	0	0	0	0	0	0	0	0	0	0	0	0	0	0	0	0	0	0	0	0
S_Vung_CA1543	GTAAGTTTGTCGGTGATGCTGATTTTGGAGTTTGACCTGCA	6	20648827	2	0	0	0	0	0	0	0	2	0	2	2	0	0	0	0	2	0	1	0	0	0	0	0	0	1	0	0	0	0	0	0	0	0	0	0	2	2	0	0	0	0	2	2	0	0
S_Vung_CA1544	CGCCAGCGCCGTCCCCGGCCATGGACGCCGTCGTCGAGGTCGACGGAAGCGGGTTTTCTGTCTTCTGCA	6	20922377	0	0	0	0	0	0	0	0	0	0	0	0	0	0	0	0	0	0	0	0	0	0	0	0	0	0	0	0	0	0	0	0	0	0	0	0	0	0	0	0	0	0	0	0	0	0
S_Vung_CA1545	TCTTATCATCTAATCTATTCAAAATGGGCGGTCTAAGTTGATAATTATTGGAATTGAGGTTGCCCTGCA	6	21293030	2	2	2	0	2	2	2	2	0	2	2	2	2	2	0	2	0	2	2	2	2	0	2	0	0	1	0	0	2	0	2	2	0	0	0	2	2	0	2	2	2	2	2	0	2	2
S_Vung_CA1546	AGGTTGGAAGCATTCATATTGATAATACCAGGAAAAATTTTAGTGCATGCAGTATTACACCTATCTGCA	6	21648592	0	0	2	0	0	0	0	0	0	0	0	0	0	0	0	0	0	0	0	0	0	0	0	0	2	0	0	0	0	0	0	0	0	0	0	0	0	0	0	0	0	0	0	0	0	0
S_Vung_CA1547	ATGGTTGTTTTGTCAGAACCAGATTTGAAGTTCGTATCATTTGGCACAGGAAGAAGAGGTTGTCCTGCA	6	22005464	0	0	0	0	0	0	0	0	0	0	0	0	0	0	0	0	0	0	0	0	2	0	0	0	0	0	0	0	0	0	0	0	0	0	0	0	0	0	0	0	0	0	0	0	0	0
S_Vung_CA1548	TGCAGCTTTCACAATTCCTATGATACAGGTCGGAACTTATTAGACATGGCATATTGGACTGGACTCATC	6	22085201	2	2	2	2	2	0	0	2	2	1	2	2	0	0	1	1	0	0	1	0	2	0	0	2	2	1	2	2	0	2	2	0	2	2	0	0	2	2	0	0	0	0	2	2	0	2
S_Vung_CA1549	TGCAGCATTGTTTCTCATACCAGGACCTTTTTGATTTATGGTCGAATGAAAAAAATATGATTCTAAACC	6	22188484	0	0	0	0	0	0	0	0	0	0	2	0	0	0	0	2	0	0	2	0	2	2	0	0	0	1	0	0	0	0	0	0	0	0	0	0	0	0	0	0	0	0	2	0	0	0
S_Vung_CA1550	CCATTCATAATGCATGCTGCTATTTTAGGTGAATGAAAACCAATTTATGTACAAAGAAAGTCTACTGCA	6	22246948	0	0	0	2	0	0	0	0	0	0	2	0	0	0	0	2	0	0	2	0	0	2	0	0	0	1	0	0	0	0	0	2	0	0	0	0	0	2	0	0	0	0	2	0	0	0
S_Vung_CA1551	TGCAGTTCCTAGCTCTGCTGCCAACACTTAGACCTAATGTGAGGGTCATTGCTGAATGTGGAAACTGGT	6	22297708	0	0	0	0	0	0	0	0	2	0	2	0	0	0	1	1	0	0	2	0	0	2	0	0	0	1	0	2	0	0	0	0	2	0	0	0	0	0	0	0	0	0	0	2	0	0
S_Vung_CA1552	TCGAAAATGAAAATGTTTCTCTCTCCAACAAAATTCATCCTTCTATCAAGACCATATGCAATAGCTGCA	6	22346215	2	0	0	2	0	0	0	2	2	2	2	2	0	0	1	0	0	0	2	0	0	0	0	0	2	1	0	2	0	0	2	0	0	0	0	0	0	2	0	0	0	0	0	0	0	0
S_Vung_CA1553	TGCAGAAGACTACACTTTTGGGCCATACAAGATACACCACACTGAAGTGTTCTACTCCACACATCTCTC	6	22365244	2	2	2	2	0	0	0	2	2	1	2	2	0	0	1	2	0	0	2	0	0	2	0	0	2	1	0	2	0	0	2	0	2	0	0	0	0	2	0	0	0	0	0	2	0	0
S_Vung_CA1554	ATCACAAAAGTTGTTCGATTTACATCAGCATTATAAAGACACAAAGTTGAATAATCGCCTCATTCTGCA	6	22507840	2	2	2	2	2	2	2	2	2	2	2	2	1	2	1	2	2	2	2	2	2	2	1	0	2	1	2	2	2	2	2	2	2	2	2	2	0	2	2	0	2	2	2	2	2	2
S_Vung_CA1555	TGCAGTGTTGATAGGACGGAAATGCAGTTCAGTTTCAAACAGGGGTATCCTCCGGGGATGAGGTTGAGA	6	22511124	2	0	0	0	0	0	0	0	2	0	0	0	0	0	0	0	2	0	0	0	0	0	0	0	0	0	0	0	0	0	0	0	2	0	2	0	0	0	0	0	0	0	2	2	0	0
S_Vung_CA1556	GTAAACAACATTCAGAACCTCGGATTATAAAACACGGTAAAACAGCTATTGGTCGCTGCA	6	22544994	2	2	2	2	2	0	2	2	2	2	2	2	1	2	1	2	2	2	2	2	2	2	1	0	2	1	2	2	2	2	2	2	2	2	2	2	2	2	2	0	2	2	2	2	0	2
S_Vung_CA1557	AATTTTTATTTTGCTCCTTTTTTAGGAAATTTCAAAGCAGAAAGCAAACCCAATTGGAGTGAACCTGCA	6	22547655	2	1	2	2	2	0	2	2	2	2	2	2	1	2	1	2	2	2	2	2	2	2	1	0	2	1	2	2	2	2	2	2	2	2	2	2	0	2	2	0	2	2	2	2	0	2
S_Vung_CA1558	TCCGTTTTCATAACAAAAATAAAGTTTCTAAGGAAAAAACTCGCCTTCAATTTTTTTATGGTACCTGCA	6	22571139	0	0	0	0	0	0	0	0	0	0	2	0	0	0	1	2	0	0	2	0	0	2	0	0	0	1	0	2	0	0	0	0	0	0	0	0	0	0	0	0	0	0	0	0	0	0
S_Vung_CA1559	TGCAGTAAAGGGGAAGAGAGAATTCTGGTATACGAGTACATGGCAAATAGTAGCCTTGACAGATTCTTA	6	22593929	2	2	2	2	2	0	0	0	2	2	0	0	0	0	0	1	2	0	0	0	0	0	0	0	0	0	0	0	0	2	0	0	2	2	2	0	0	2	0	0	0	0	2	2	0	0
S_Vung_CA1560	TGCAGTACTCAATAATGATTGAAATGACATCATGTTCAGAAAGTTCATTGCTCGTGTCTTGGCCTATAT	6	22647184	0	0	0	0	0	0	0	0	0	0	2	0	0	0	1	2	0	1	2	0	0	2	0	0	0	1	0	2	0	0	0	0	0	0	0	0	0	0	0	0	0	0	2	0	0	0
S_Vung_CA1561	GCAGACACCCAAACGTCAGAACCGTCGATGGCATGCGAGCTGTGTATGGAGACGACTACTACATCTGCA	6	22950934	0	0	0	0	0	0	0	0	0	0	2	2	0	0	1	2	0	0	2	0	0	2	0	0	0	1	0	2	0	2	0	0	0	0	0	0	0	0	0	0	0	0	2	0	0	0
S_Vung_CA1562	CTGATTGCCGAACAACCATAACCATTTGAGGAACAAAGCTTTTTGTCATTTGTAAAAATAAAAACTGCA	6	23031365	0	0	0	0	0	0	0	0	0	0	2	0	0	0	1	2	0	0	0	0	0	2	0	0	0	1	0	2	0	2	0	0	0	0	0	0	0	0	0	0	0	0	2	0	0	0
S_Vung_CA1563	TTCTTTTACAATTCTTTTGATATAAATATATACATAAATGAAGGCCAATGCTTGTAACCACTTGCTGCA	6	23063528	0	0	0	0	0	0	0	0	0	0	1	2	0	0	1	2	0	0	2	0	0	2	0	0	0	1	0	2	0	2	0	0	0	0	0	0	0	0	0	0	0	0	2	0	0	0
S_Vung_CA1564	AGATGCATGCATGAGTATAAATTATAAAAATGAAGGGAGAAATATTATGCAATGTTGACCAATCCTGCA	6	23070094	0	0	0	0	0	0	0	0	0	0	2	2	0	0	1	2	0	0	2	0	0	2	0	0	0	1	0	2	0	2	0	0	0	0	0	0	0	0	0	0	0	0	2	0	0	0
S_Vung_CA1565	TGCAGGAGAAACTATAGTTTATAAGAGTAGCTATGGCAGTGACATTCTTTCTTTTAC	6	23070145	1	0	0	0	0	0	0	0	0	0	2	2	0	0	1	2	0	0	2	0	0	2	0	0	0	1	0	2	0	2	0	0	0	0	0	0	0	0	0	0	0	0	2	0	0	0
S_Vung_CA1566	TGCAGATCACCCAAAAGTTGTGGCAATTCCACATTAGCATTTCCTATGGTATCCATTGGCAGCAAATTA	6	23108265	0	0	0	0	0	0	0	0	0	0	2	2	0	0	0	2	0	0	2	0	0	2	0	0	0	1	0	0	0	0	0	0	0	0	0	0	0	0	0	0	0	0	2	0	0	0
S_Vung_CA1567	TGCAGATCTCTTGGGAACTTTCTTCTTCACCTTATGCTTTACCTCAACTGGTGAACCGTATACATTATT	6	23108611	0	0	0	0	0	0	0	0	2	0	2	0	0	0	0	2	0	0	2	0	0	2	0	0	0	1	0	0	0	0	0	0	0	2	2	0	0	0	0	0	0	0	2	2	0	0
S_Vung_CA1568	ACTTGAGGCACAGGAAACTTGACGAACCTTTCACCATCAGTTCGGAGAATTTCTTTGAGAAGCTCTGCA	6	23193339	0	0	0	0	0	0	0	0	0	0	2	0	0	0	0	1	0	0	2	0	0	0	0	0	0	1	0	0	0	0	0	0	0	0	0	0	0	0	0	0	0	0	2	0	0	0
S_Vung_CA1569	TGCAGCAAAAGATTTTCTGCTAAAATGTATGCAGAAGTAGGTTTCTGCTTTTCTTGCATTACAAATTCC	6	23206168	0	0	0	0	0	0	0	0	0	0	2	0	0	0	0	0	0	0	2	0	0	0	0	0	0	1	0	0	0	0	0	0	0	0	0	0	0	0	0	0	0	0	0	0	0	0
S_Vung_CA1570	GTTCCAGTTGAAGAGGCATATGCAAAAGCATGAGGGGCTCTTTTCACACAGGAACTCGAACACGCTGCA	6	23226685	0	0	0	0	0	0	0	0	0	2	2	0	0	0	0	1	0	2	2	2	0	0	0	0	0	1	0	0	0	0	0	2	0	0	0	2	0	0	0	0	0	0	0	0	0	0
S_Vung_CA1571	TGCAGTGCCTTCTTTCTCGGCGCTTCCGCCATCTCAATCATCACCCTCGCCACTCCATTCCTGGGATGG	6	23328677	2	2	2	0	1	0	0	2	2	0	2	2	0	0	1	0	0	0	2	0	0	0	0	0	2	1	0	0	0	2	2	0	0	0	1	0	0	0	0	0	0	0	0	2	0	0
S_Vung_CA1572	AATATGACAGGGCATCATCATCTATACTCCGCAGGCAATCGGTAACTCGGCATGACTATTTTATCTGCA	6	23329435	2	0	2	0	0	0	0	2	2	0	0	0	0	0	1	0	0	0	0	0	0	0	0	0	2	0	0	0	0	2	0	0	0	0	1	0	0	0	0	0	0	0	0	2	0	1
S_Vung_CA1573	TGCAGCTGTATACCAAATGCTGAACAGGATTCAACAGGAGTGAATGGTGAATTAC	6	23378084	2	0	2	0	0	0	0	2	2	0	2	2	0	0	1	1	0	0	2	0	2	2	0	0	2	1	0	0	0	2	2	1	2	0	1	0	0	0	0	0	0	0	0	2	0	0
S_Vung_CA1574	GGGAGAATTTATGTAAAGGGTAACAAAAAGCTACATACTGGAGCATAGCAGGTTGAAAAGGAATCTGCA	6	23392841	2	0	2	0	0	0	0	2	2	0	0	0	0	0	1	1	0	0	0	0	2	2	0	0	2	0	0	0	0	2	0	0	2	0	0	0	0	0	0	0	0	0	0	2	0	0
S_Vung_CA1575	CAATATGGAAACATCCTTGGACTAGATCCCAATAGGATTCCTGCAAACAATGCTGTCGATCAAGCTGCA	6	23428447	2	0	2	0	0	0	0	2	2	0	2	2	0	0	1	1	0	0	2	0	2	2	0	0	2	1	0	0	0	2	2	0	2	0	1	0	0	0	0	0	0	0	0	2	0	0
S_Vung_CA1576	TGCAGGTCTCTTTTGGTGGAGGTATTGGTAGCTTGATTGTTGATACAATTGGTCACACTTTCAGTCAGA	6	23578196	0	2	2	0	0	0	0	2	2	0	2	2	0	0	0	1	0	0	2	0	2	2	0	0	2	1	0	0	0	0	2	0	2	0	2	0	0	0	0	0	0	0	0	2	0	0
S_Vung_CA1577	GTAATTGCTTATCTGATAGGAATACTTCCTAAAGGATATTCTATTTCTAGTTTGGATGCTCTGCA	6	23578440	0	0	2	0	0	0	0	2	2	0	2	2	0	0	0	0	0	0	2	0	2	2	0	0	2	0	0	0	0	0	0	0	2	0	2	0	0	0	0	0	0	0	0	2	0	0
S_Vung_CA1578	TGCAGCATCTGCTTCCTTCAATAATCTTGTTCTTCTTGGTGTATATACAGCATCAAAGACTAACCAATA	6	23641811	0	0	2	0	0	0	0	2	2	0	2	2	0	0	0	2	0	0	2	0	2	2	0	0	2	1	0	0	0	0	0	0	2	0	1	0	0	0	0	0	0	0	0	2	0	0
S_Vung_CA1579	GTAACTTGCAGCCGCGTCAAATTCGCCTTCAAATTTCCTGTGCTGTAAGTAGCTTCTGCA	6	23661573	0	2	2	0	0	0	0	2	2	0	2	2	0	0	0	1	0	0	2	0	2	2	0	0	2	1	0	0	0	0	2	0	2	0	0	0	0	0	0	0	0	0	0	2	0	0
S_Vung_CA1580	TGCAGATCTTATCGAAGATATCATTGAAAAGAAGAGTTCTTAGAATAAACATGTATCAGGAGGTTTGAG	6	23662945	0	2	2	0	0	0	0	2	2	0	2	2	0	0	0	0	0	0	2	0	2	2	0	0	2	1	0	0	0	0	2	0	2	0	1	0	0	0	0	0	0	0	0	2	0	0
S_Vung_CA1581	ACCTCACCTTTCACTTTCTTTATCAACTCCACTGCGTACCCAAATGGATTCTCACAGAGCTTCCCTGCA	6	23881462	0	0	0	0	0	0	0	0	0	0	0	0	0	0	0	0	0	0	0	0	0	0	0	0	0	0	0	0	0	0	0	0	0	0	0	0	0	0	0	0	0	0	0	2	0	0
S_Vung_CA1582	ACCTCACCTTTCACTTTCTTTATCAACTCCACTGCGTACCCAAATGGATTCTCACAGAGCTTCCCTGCA	6	23881474	0	0	0	0	0	0	0	0	0	0	0	0	0	0	0	0	0	0	0	0	0	0	0	0	0	0	0	0	0	0	0	0	0	0	0	0	0	0	0	0	0	0	0	2	0	0
S_Vung_CA1583	AAGCGGAAGAGCATAGCAGAGTAGAGAAAGAAAAGGAAACGGTATAAAACCTGAATTTTGTTGACTGCA	6	23897729	0	0	0	0	0	0	0	0	0	0	0	0	0	0	0	0	0	0	0	0	0	0	0	0	0	0	0	0	0	0	0	0	0	0	0	0	0	0	0	0	0	0	0	2	0	0
S_Vung_CA1584	TGCAGCCTGCAAAGAATTTTGTTCTGGCTTCACTAGACACGGGCACTTGGAAAGGTGGGAGTGCTATAG	6	23924628	0	0	0	0	0	0	0	0	0	0	0	0	0	0	0	0	0	0	0	0	0	0	0	0	0	0	0	0	0	0	0	0	0	0	0	0	0	0	0	0	0	0	0	2	0	0
S_Vung_CA1585	GTAATACCTGAAGGAGTAACTGAACTCTGTGGACACTTACAGCAAATACATATCCTCTGCA	6	24128442	0	2	2	0	0	0	0	0	2	0	2	2	0	0	0	2	0	0	0	0	0	2	0	0	0	0	0	0	0	0	0	0	0	0	1	0	0	0	0	2	0	0	0	0	0	0
S_Vung_CA1586	ACCCTTCCGATTGAAGCAAATAGGTGCAATATACTTTTGCTTCTCAGGCTTATGAAAACCTCAGCTGCA	6	24134092	0	2	2	0	0	0	0	0	2	0	2	2	0	0	0	1	0	0	0	0	0	2	0	0	0	1	0	0	0	0	0	0	0	0	1	0	0	0	0	2	0	0	0	0	0	0
S_Vung_CA1587	TGCAGCTCGACAGACCTGAACATTTTTCACCAGTTCTCTTTTAC	6	24135078	0	2	2	0	0	0	0	0	2	0	2	2	0	0	0	1	0	0	0	0	0	2	0	0	0	1	0	0	0	0	0	0	1	0	1	0	0	0	0	2	0	0	0	0	0	0
S_Vung_CA1588	CAATCAGGAATTTGGTCATAGCCCCCATTCTCAGGAGACTGGTGCGAACCATGACCTGTCCTTCCTGCA	6	24528159	2	0	0	2	0	0	0	0	0	0	0	0	0	0	0	0	0	0	0	0	0	0	0	0	0	0	0	0	0	0	0	0	0	0	0	0	0	2	0	0	0	0	0	0	0	0
S_Vung_CA1589	TGCAGAGTACTGCGAGAAATCTTATCTCCGTAGTGATAAAAAACAAGTGTAAGGGTACTTTTTGTTACA	6	24774025	0	0	0	0	2	0	2	0	2	0	0	0	0	2	0	2	2	2	0	2	2	0	1	0	0	0	0	2	2	0	0	2	2	0	0	2	0	0	2	0	0	0	2	2	0	2
S_Vung_CA1590	TGTTGATGGGGCGGTGATAGAGAAACCGGTGAGCTTGAAGCCGGGAGAGGAATGGACCGGCCGGCTGCA	6	24838030	0	0	0	0	2	0	2	0	2	0	0	2	0	0	0	1	2	0	0	2	2	0	1	0	0	0	0	2	2	0	0	1	2	0	0	1	0	0	0	0	0	0	2	2	0	0
S_Vung_CA1591	TGCAGAACAATCTGAATCCATTTCAAAGGTGCATTAGGACCAGGATTATGAGGATTAGAAAAGTCGTAT	6	25034692	2	2	2	0	0	0	2	2	2	0	2	2	0	2	0	2	0	0	0	2	2	2	1	0	2	0	0	2	2	2	2	2	2	2	1	0	0	0	2	2	0	0	2	2	0	0
S_Vung_CA1592	CTTTAGGACCAAAGTCATGCTCTTGCAGCTTCTCGGAGGACGGTGGACCTATAACATAGACTAACTGCA	6	25034805	2	2	2	0	0	0	2	2	2	0	2	2	0	2	0	2	0	0	0	2	2	2	1	0	2	0	0	2	2	2	2	2	2	2	1	0	0	0	2	2	0	0	2	2	0	0
S_Vung_CA1593	TGCAGCTGTGGTTCTCCAAGTTGGGTTATTGCCAATTTTAC	6	25059419	0	0	0	0	0	2	2	0	2	0	2	0	0	0	0	1	0	0	0	2	0	0	1	0	2	0	0	2	2	0	0	2	2	0	0	0	0	0	2	2	0	0	2	1	0	0
S_Vung_CA1594	ATTCTTGAACAGGAGCAGATAGTCCCAGATGACAAAAAGCTTTATAATGTTAGTTCCGTTGTTGCTGCA	6	25082780	0	0	0	0	0	2	2	0	2	1	0	2	0	0	0	2	0	0	0	2	1	0	1	0	2	0	2	2	2	0	0	2	2	0	0	0	2	0	2	0	2	0	2	2	0	2
S_Vung_CA1595	TGCAGTTCAGAACCACACTAGCCATGTTCCTGCGCTTTTCTGTTATCATGATAAAAAACTAAATGCTAC	6	25109621	0	0	0	0	0	2	2	0	2	0	2	0	0	0	0	1	0	0	0	2	0	0	0	0	2	0	2	2	2	0	0	2	2	0	0	0	0	0	2	2	2	0	2	2	0	2
S_Vung_CA1596	TGCAGAAAACATTCCAAATTTACAATATACATACTTTAGAGGAATTCGTTTTTCCTTGTACTAAATTTT	6	25203861	2	2	2	2	2	0	0	2	0	1	2	2	0	2	2	2	2	2	2	2	2	2	1	2	2	2	2	0	0	2	2	0	0	2	2	0	2	2	0	2	0	2	0	0	2	2
S_Vung_CA1597	TGCAGTTCCTTTGTTATCCAACTGATGACAATGGCTGCAATGGGTTGGATTCTGGTGGGGAAAAAACAG	6	25228730	0	0	0	0	0	2	2	0	2	0	0	2	2	0	0	0	0	2	0	2	2	0	1	0	0	0	2	2	2	0	0	2	2	0	0	2	0	0	2	0	2	0	2	2	0	2
S_Vung_CA1598	TGCAGCACCCGTCTCCCCAACCCAGAACCCAGTCACCGGATTTCGACTGCGAGAGCTGCCAGAAAATCG	6	25230276	0	0	0	0	0	0	0	0	2	0	0	0	0	0	0	2	0	0	0	0	2	0	0	0	0	0	0	2	0	0	0	2	0	0	0	0	0	0	2	0	0	0	2	2	0	0
S_Vung_CA1599	TGCAGAAAAGACAGATTTCAGCTTCAGTCATTCATATATCTGATTTTGTTGCGTGAATTAC	6	25363118	0	0	0	0	0	2	2	0	0	0	0	0	1	0	0	0	0	0	0	2	0	0	1	0	0	0	2	0	2	0	0	0	2	0	0	0	0	0	0	0	2	0	0	0	0	0
S_Vung_CA1600	TAATAAAGATGAATATACCCAACCCAAAACATTATAAGGAAAATGCTATCAGACCTAGCCCACTCTGCA	6	25374284	2	2	2	0	0	2	2	2	0	2	2	2	2	0	0	0	0	0	2	2	0	2	1	0	2	0	0	0	2	0	2	0	2	2	0	0	2	0	0	2	2	0	0	0	2	0
S_Vung_CA1601	TGCAGTGAACACTGAAATTTGACAAAAGGGAAGCTCTTCATAAAATGCAACAATAGCGGGGTTTAGTTC	6	25515658	2	2	2	0	2	0	0	2	2	0	2	2	0	1	0	2	2	2	0	0	2	2	0	0	2	0	2	2	0	0	2	1	0	2	1	0	0	0	2	2	0	0	2	2	0	2
S_Vung_CA1602	CCCTTCACTTCCTTCCCTCATCACAAATAATAAACTCATGAATTTAGTAGGCGTATCTGAGAAGCTGCA	6	25698573	2	2	2	0	2	2	0	2	2	1	2	2	1	0	0	2	2	2	0	0	1	2	0	0	2	0	2	0	0	0	2	0	0	2	1	0	0	0	0	2	2	0	2	2	2	1
S_Vung_CA1603	TGCAGATACATACTAAGTGCAAAACTTTTGCTTAGCCATTTTTTTCCTACTGAATGAATTAC	6	25815525	0	2	2	0	2	0	0	0	2	1	0	0	0	1	0	1	2	0	0	0	2	0	0	0	0	0	0	2	0	0	0	2	0	0	0	0	0	0	2	0	0	0	2	2	0	0
S_Vung_CA1604	GATTCAGAATCTGAGAACGATGATATAAAATCTGTCATTGACTCCGAAATGAATGGGAAATTATCTGCA	6	25955345	2	0	0	0	0	0	0	0	0	0	0	0	0	0	0	1	0	0	0	0	0	2	0	0	0	0	0	0	0	0	0	0	0	0	0	0	0	0	0	0	0	0	0	0	0	0
S_Vung_CA1605	GCCTCAAACCAAGTGAGCAAAGAAAAAAGAGCACACACACATGCATAAACTCTTTCTTCGATTTCTGCA	6	25977785	0	0	0	0	0	0	0	0	0	0	0	0	0	1	0	0	0	0	0	0	0	0	0	0	0	0	0	0	0	0	0	0	0	0	0	0	0	0	0	0	0	0	0	0	2	0
S_Vung_CA1606	TGCAGACTGTCAATTAGCATTAGATTCGAAATCAGAAAATTCATTAGTTGTTAC	6	26003134	0	0	0	0	0	0	0	0	0	0	0	0	0	0	0	0	0	0	0	0	0	0	0	0	0	0	0	0	0	0	0	0	0	0	0	0	0	0	0	0	0	0	0	0	1	0
S_Vung_CA1607	TGCAGACTGTCGATTAGCATTAGATTTGAAATCAGAAAATTCATTATTTGTTAC	6	26003149	2	0	0	0	0	0	0	0	0	0	0	0	0	0	0	1	0	0	0	0	0	2	0	0	0	0	0	0	0	0	2	0	0	0	0	0	0	0	0	0	0	0	0	0	0	0
S_Vung_CA1608	TGCAGAAGCTGCCTCAGCTGTTGCCATAACAAATTTGTATGGATATCTCTGCAACCATTAC	6	26017143	0	0	0	0	0	0	0	0	0	0	0	0	0	0	0	0	0	0	0	0	0	0	0	0	0	0	0	0	0	0	0	0	0	0	0	0	0	0	0	0	0	0	0	0	2	0
S_Vung_CA1609	TGCAGAAAATGCCAGAGCATATATAGGCAATGTTATGAGCATGGCGATAATGACGATGATCATGAGAAA	6	26277768	2	2	2	0	0	0	2	2	0	0	2	2	0	1	0	1	0	2	0	2	1	2	1	0	2	0	0	2	2	0	2	0	2	2	0	0	0	0	0	0	0	0	0	0	0	0
S_Vung_CA1610	TATAAAATCATATTCAAAATTTTGGCAGAGGATAAATGGAGAGGTTTGAATAAGTCTCCATTGCCTGCA	6	26278247	2	0	2	0	0	0	0	2	0	0	2	0	0	0	0	0	0	2	0	0	0	0	0	0	2	0	0	0	0	0	0	0	0	2	0	0	0	0	0	2	0	0	0	0	0	0
S_Vung_CA1611	TGCAGTTTTTGACATCATTGTTCTTTCCATTTGTGTTATTCTGCTCCCAGGGTTGAACATGGTATCTTC	6	26407737	2	2	2	0	0	0	0	2	0	0	2	2	0	0	0	1	0	0	0	0	0	2	0	0	2	0	0	0	0	0	2	0	0	2	1	0	0	1	0	2	0	0	0	0	0	0
S_Vung_CA1612	TGCAGAATCTTTGCCATCCAATGAATACGAATCATTTTCATGGGGACATTCTGGTGATACAGTCGTTAC	6	26443652	2	0	0	0	0	0	0	0	0	0	0	0	0	0	0	2	0	0	0	0	0	2	0	0	0	0	0	0	0	0	0	0	0	0	0	0	0	0	0	0	0	0	0	0	0	0
S_Vung_CA1613	TGCAGCAATGGCCATGAAGCCAAAGACTTTTCGTGTGCTTTTCGTCATTACTACTCTGGCCTGGATGAG	6	26492294	2	2	2	0	0	0	2	2	2	2	2	2	0	1	0	2	0	0	0	2	2	2	0	0	2	0	0	2	2	0	2	1	0	2	1	0	0	0	2	2	0	0	2	0	0	0
S_Vung_CA1614	TGCAGCAGAAACCTGGGAAGAAAGACTCCTAAATTCTATTTTCTTATCCGATAGAGTCTCCTTCAGTTG	6	26533359	0	0	0	0	0	0	0	0	0	0	0	0	0	0	0	0	0	0	0	0	0	0	0	0	0	0	0	0	0	0	0	0	0	2	1	0	0	0	0	0	0	0	0	0	0	0
S_Vung_CA1615	TGCAGTGAATAATATATCTGCCCAAGTGTAGCTCATGAAACCTTTCTTTTTGTTAC	6	26622823	0	0	0	0	0	0	0	0	0	0	2	0	0	0	0	0	1	0	0	0	0	0	0	1	0	0	0	0	0	0	0	0	1	0	0	0	0	0	0	2	0	1	0	0	0	0
S_Vung_CA1616	TGAACGTTCTTTCTTGGGTGTCTTGTACTGACTTGAATTCCTCCATCACATAAATTTTGCCTATCTGCA	6	26647594	0	0	2	0	0	0	2	2	0	0	0	0	0	1	0	0	0	0	0	2	2	0	0	0	2	0	0	2	2	0	0	0	0	0	0	0	0	0	2	0	0	0	0	0	0	0
S_Vung_CA1617	GAGGAAGAATCGAAACTCCATTTCGTGCTTCAGGGCTACGTCCCCACCTCCCTAGACGAGGTTCCTGCA	6	26650117	0	0	0	2	0	2	0	0	2	2	2	2	2	1	2	1	0	2	2	2	2	0	2	0	0	1	2	0	0	2	0	2	2	0	1	2	2	2	0	2	2	2	2	2	2	2
S_Vung_CA1618	CCTACTTCAGCTGCAATAGCCAAAATATCAGCACAAGAAACTGTTTCTGGACAACTATCTTCCACTGCA	6	26722880	0	0	0	2	0	2	0	0	2	2	0	2	1	1	2	0	0	0	2	0	0	0	1	0	0	1	2	2	0	2	2	2	0	0	1	2	2	2	0	0	2	2	2	2	2	0
S_Vung_CA1619	TGCAGCAGAAGCACCCCACCTTCCCGGTGCTGGAACCGCCCAGCAGTTCTTCAGTGAAGTTTGCCAGAC	6	26833365	2	0	0	0	0	0	0	0	0	0	0	0	0	0	0	1	0	0	0	0	0	2	0	0	0	0	0	0	0	0	2	0	0	0	0	0	0	0	0	0	0	0	0	0	0	0
S_Vung_CA1620	AACTCTGATCCTCAACTAGAAATATTTGTGAGGCTTCTAAGAAGCACTAGCCTGTTTCTAAAGGCTGCA	6	26881048	0	0	0	0	0	0	0	0	0	0	0	0	0	0	0	2	0	0	0	0	0	0	0	0	0	0	0	0	0	0	0	1	0	0	0	0	0	0	0	0	0	0	2	0	0	0
S_Vung_CA1621	TGCAGAATCAAACTGATCTGGTTCTCTAGGTAACAAGTAGATACTGGATGCTTGAATCGTGTACAATTT	6	26916969	0	0	0	0	0	0	0	0	2	0	0	0	0	0	0	1	0	0	0	0	0	0	0	0	0	0	0	0	0	0	0	1	0	0	0	0	0	0	0	0	0	2	2	0	0	0
S_Vung_CA1622	TGCAGAGGCTGATGATGGGGTCGAGGAAGACGCAGGAGTATCACTGGTTGGGTGCGGTGCATGTGAAAG	6	27015883	0	0	0	0	0	0	0	0	0	0	0	2	0	0	0	0	0	0	0	0	0	0	1	0	0	0	0	0	0	0	0	0	2	0	0	0	0	0	0	0	0	0	0	0	0	0
S_Vung_CA1623	TGCAGAGGCTGATGATGGGGTCGAGGGAGACGCAGGAGTATCACTGGTTGGGTGCGGTGCATGTGAAAG	6	27015888	0	0	0	0	2	0	0	0	0	0	0	0	0	0	0	0	2	0	0	0	0	0	0	0	0	0	0	0	0	0	0	0	0	0	0	0	0	0	0	0	0	0	0	0	0	0
S_Vung_CA1624	GTAATGACAATAAAGGTTTTGATACTTGGTGGCTAAGTACTGCA	6	27019814	0	0	0	0	0	0	0	0	0	0	0	0	0	0	0	0	0	0	0	0	0	0	1	0	0	0	0	0	0	0	0	0	2	0	0	0	0	0	0	0	0	0	0	0	0	0
S_Vung_CA1625	AGACATTTTAGAGCTAAAAAGTTTCGGAGGAATTTGTCCTGAAAGCTTATTCTTCCCAAGATGACTGCA	6	27028186	0	0	0	0	0	0	0	0	0	0	0	0	0	0	0	0	0	0	0	0	0	0	1	0	0	0	0	0	0	0	0	0	2	0	0	0	0	0	0	0	0	0	0	0	0	0
S_Vung_CA1626	TGCAGACAATCTTACATGTCATTATCTGGCTACAACATGTACAGAAGATATCTACTTGCCACATAGTTG	6	27040864	0	0	0	0	2	0	0	0	0	0	0	0	0	0	0	0	2	0	0	0	1	0	1	0	0	0	0	0	0	0	0	0	2	0	0	0	0	0	0	0	0	0	0	0	0	0
S_Vung_CA1627	CATGGTTCGAATTCCACATGGAGCTTCCCTCCGAAACAGAGCCATTCCAGTTGGAGCAAGCAATCTGCA	6	27041372	0	0	0	0	0	0	0	0	0	0	0	2	0	0	0	0	0	0	0	0	0	0	1	0	0	0	0	0	0	0	0	0	2	0	0	0	0	0	0	0	0	0	0	0	0	1
S_Vung_CA1628	GTGGGGTGGGCCGTTGGAGATCAATGCGACGGACTCCGCCACGGAGGAGGAGAGGAGCCGGAACCTGCA	6	27064326	2	0	0	0	2	0	0	0	0	0	0	0	0	0	0	1	2	0	0	0	0	2	0	0	0	0	0	0	0	0	0	0	0	0	0	0	0	0	0	0	0	0	0	0	0	0
S_Vung_CA1629	TTCTCCGGCCGACGCTCGCAAGGCTCCCGGCAAGGAGCAGCAAGCAGCCGGCGTCGGAATCCTTCTGCA	6	27101728	2	0	0	0	1	0	0	0	2	0	0	2	0	0	0	2	2	0	0	0	1	2	1	0	0	0	0	0	0	0	1	0	2	0	0	0	0	0	0	0	0	2	2	0	0	1
S_Vung_CA1630	AGTGTTGGAAAATATGATTTAGTGTCTTGTAGTAAATGGTAATAAGAATTTGTTTTCTTTCGGTCTGCA	6	27199027	2	2	0	2	2	2	2	0	2	2	0	2	2	2	2	2	2	2	2	2	2	0	1	0	0	1	2	2	2	2	2	1	2	0	1	2	2	2	2	2	2	2	2	2	2	2
S_Vung_CA1631	ACAAAAAGAAGTGAAAGAACTAGCCTCTTCATTTCATTTACAAGAACAGTACAGTTAGCATTCTCTGCA	6	27223505	2	2	0	2	2	2	2	0	2	2	0	2	0	2	2	2	2	2	2	2	2	2	1	0	0	1	2	2	2	2	2	0	2	0	0	2	2	2	2	0	2	2	2	2	2	2
S_Vung_CA1632	TGCAGGTTTTTGCAAGTTCAAAAAATAGGAATGTAAAATGGTAAGACGTATACAGAAAGAATTGTAAAG	6	27223554	0	0	0	0	0	2	0	0	0	0	0	0	1	0	0	0	0	0	1	0	0	0	0	0	0	0	2	0	0	0	0	0	1	0	0	0	0	0	0	1	0	0	0	0	0	2
S_Vung_CA1633	ATTGGTCTTAGGGTTATGTCCTCTGTTTGTTCATGGATAATATGGGATGGGGTTCACCTTTCTGCTGCA	6	27370676	0	2	2	2	2	2	2	2	2	2	0	2	1	2	2	0	2	2	2	2	2	0	1	0	2	1	2	2	2	2	2	1	2	0	1	2	2	2	2	1	2	2	2	2	2	2
S_Vung_CA1634	TGCAGCATCACTAAAAGAGATTCAAAATTGTACGAGCAGAAATTAC	6	27433816	0	0	0	0	0	2	0	0	0	2	0	0	2	0	0	0	0	0	0	0	0	0	0	0	0	0	0	0	0	0	0	1	0	0	0	0	0	0	0	1	2	0	0	0	2	2
S_Vung_CA1635	TGCAGCCATTTAGATCTTCAGCGTCACTTTCACCTTCCTTTGTTGTGCACTATAGGAAAAAAATCAAAT	6	27443618	0	0	0	0	2	0	2	0	0	0	2	0	0	0	0	0	2	2	0	2	2	0	1	0	0	0	0	2	2	0	0	0	2	0	0	0	0	0	2	1	0	2	0	0	0	2
S_Vung_CA1636	TGCAGATAGAACCACATTTTGTTTAGGGAGGTTAGTAGTTGCCAATAAAAAAATATTGCTTTTGGAAAA	6	27455401	0	0	0	0	0	2	0	0	0	2	0	0	1	0	0	0	0	0	1	0	1	0	0	0	0	0	2	0	0	0	0	2	0	0	0	0	0	0	0	1	2	0	0	0	2	1
S_Vung_CA1637	CTTTCGCGGGATTCAGAGTTCCGATCAACGACGAGTAGAAGATCTCTGGTGTGACGAACTACATCTGCA	6	27822397	2	0	0	0	0	0	0	0	0	0	2	0	0	0	0	0	1	0	0	0	0	0	0	0	0	0	0	0	0	0	0	0	0	0	0	0	0	0	0	1	0	0	0	0	0	0
S_Vung_CA1638	TGCAGGAGTGCGAGGTTTAGACTTGAAGAGACCCTTCATCTTCTCAAAGTGCTGTGTTTATTCTTCTCT	6	27822489	2	0	0	0	0	0	0	0	0	0	2	0	0	0	0	0	0	0	0	0	0	0	0	0	0	0	0	0	0	0	0	0	0	0	0	0	0	0	0	1	0	0	0	0	0	0
S_Vung_CA1639	TGCAGCTGAAGGGTGGCAAACATGGAGGTACGACCACATGGTTTAGTTGAGAATAGGTCTTATTTGTCT	6	27850476	0	0	2	2	2	2	2	0	2	2	0	2	1	2	2	1	2	2	2	2	2	0	1	0	0	1	2	2	2	2	0	2	2	2	1	2	2	2	2	1	2	2	2	2	0	2
S_Vung_CA1640	TGCAGAGAAAGAATTTTAGATCTTCACATAAATATTCAAGTTTTACTGCTGATAAATATGCTATCTTAC	6	27889164	2	0	0	0	0	0	0	0	0	0	2	0	0	0	0	0	0	0	0	0	0	0	0	0	0	0	0	0	0	0	0	0	0	0	0	0	0	0	0	1	0	0	0	0	0	0
S_Vung_CA1641	TGCAGAGCCTGATTCACTTTTTCATGGATCCATATTTCTGACTTGCAATCCTAGTATGTGTATTTCTTT	6	27889422	2	0	0	0	0	0	0	0	0	0	2	0	0	0	0	0	0	0	0	0	0	0	0	0	0	0	0	0	0	0	0	0	0	0	0	0	0	0	0	1	0	0	0	0	0	0
S_Vung_CA1642	AAACAATAGGCAATACTTGGATTCCTTGAGCTCTCAGTTTGCCAGCAACCTTATCAACATTTTGCTGCA	6	27970186	0	0	2	2	2	2	2	0	0	2	0	2	1	1	2	0	2	0	2	0	1	0	1	0	0	1	2	0	0	2	0	0	2	2	1	2	2	2	0	1	2	0	0	2	0	2
S_Vung_CA1643	TGCAGTATATGCCTAGAGTCCTTCACCATTCACGAACCATCCACTGTACGTTGTGACCCATCACTGTTT	6	28625506	0	0	0	0	0	0	0	0	0	0	0	0	0	0	0	0	0	0	0	0	0	2	0	0	2	0	0	0	0	0	0	0	0	0	0	0	0	0	0	0	0	0	0	0	0	0
S_Vung_CA1644	AGGTAAGTTTTGTGTAAGTTTTCTCTCCTGTTTTCTTTTAGAATGTGCTTACCTTTATTTGTTCCTGCA	6	28714784	0	0	0	0	0	0	0	0	0	0	0	0	0	0	0	2	0	0	0	0	0	0	0	0	0	0	0	0	0	0	0	0	0	0	0	0	0	0	0	0	0	0	0	0	2	0
S_Vung_CA1645	GTAATCATTCAGGGAACCCAAAGTAAGACAGGGCTAACTGTGAAGAAATCTGCA	6	28885658	0	0	2	0	0	0	0	0	0	0	0	0	0	0	0	2	0	0	0	0	1	0	1	0	0	0	0	0	0	0	0	1	2	0	0	0	0	0	0	0	0	0	2	0	0	0
S_Vung_CA1646	GTGATATGGGGAACTTTATTAGCGGCATGTAGAACTCATGGAAATGTCCATATAGGAGAGAGGGCTGCA	6	28910827	0	0	2	0	0	0	0	0	0	0	0	0	0	0	0	1	0	0	0	0	0	0	1	0	0	0	0	0	0	0	0	0	2	0	0	0	0	0	0	0	0	0	1	0	0	0
S_Vung_CA1647	TGCAGCCGCTGAGTAAAACAAAGCCAATGGGCAGGCCTGATAAAGAAAAAAAGAAATAAGCTGTGCAAT	6	28932448	0	0	2	0	0	0	0	0	0	0	0	2	0	0	0	1	0	0	0	0	0	0	1	0	0	0	0	0	0	0	0	0	2	0	0	0	0	0	2	0	0	0	1	0	0	0
S_Vung_CA1648	TGCAGTGCCGTCAGAGATTTGTAGTCCGTGGTCTCTGTCAGCAAAGGTCCATGCCCCTTTAGAAATGTG	6	29070490	0	2	2	2	2	0	2	0	2	2	1	2	0	1	2	1	2	2	1	2	2	1	1	0	1	1	2	1	2	2	2	1	2	2	0	2	2	2	0	1	0	2	2	0	2	2
S_Vung_CA1649	TGCAGTTCAATTTTCTATAAAATCATACATAACCGTAGGGTGGGAAACTGGGAATATCATTATTTCAAA	6	29770637	2	2	2	0	2	2	0	2	0	0	2	0	1	0	0	0	2	2	1	0	2	2	0	0	0	0	2	0	1	0	2	1	0	0	1	0	0	0	2	2	2	0	0	2	2	2
S_Vung_CA1650	TGCAGAGCGAGGTGTTCTAAGGTAGAGAAAGGGCCAAAGAGAGTTGAGGATAGATTGACGGGTGAAGCA	6	29893657	2	0	2	0	0	0	2	2	0	2	0	2	0	0	0	1	0	0	0	0	0	0	0	0	0	0	0	0	1	0	0	0	0	0	0	0	0	0	2	0	0	0	1	0	0	0
S_Vung_CA1651	ACAATTCGAGACGTGGGTCCAGGCCCTGAAGTCAGGCTTCACCCCCTCTGACGTTGCCCAGGCCCTGCA	6	30030359	2	0	0	0	0	0	0	0	0	0	0	0	0	0	0	0	0	0	0	0	0	0	0	0	0	0	0	0	0	0	0	0	0	0	1	0	0	0	0	0	2	0	0	2	2	0
S_Vung_CA1652	TGCAGTCTATGTAAATTACATGAAGAATTATGTGGCTATATACTGTTTCTCTGGATGATGAATATGACA	6	30224079	2	0	2	0	0	2	2	2	0	2	0	2	2	0	0	1	0	0	2	0	0	0	0	0	0	0	2	0	1	0	2	0	0	0	0	0	0	0	2	2	0	0	2	0	0	2
S_Vung_CA1653	CATGCTTAGATATGATGCTAAGAATATGTTGTATGTTACTATTTATGGAAAAATCTGTTTGCTGCTGCA	6	30237744	0	0	2	0	0	2	2	0	0	2	0	0	1	0	0	0	0	2	1	0	0	0	0	0	0	0	2	0	1	0	0	0	0	0	0	0	0	0	2	2	0	0	2	0	0	2
S_Vung_CA1654	GTGATGAGGGCAGATCTTATAGCAGCAGTGGTCCAAGTAGGGTGTATGGCTTTGAGAAGAACAGCTGCA	6	30269748	0	0	2	0	0	2	2	0	0	2	0	0	0	0	0	0	0	0	1	0	0	0	0	0	0	0	0	0	1	0	0	0	0	0	0	0	0	1	2	2	0	0	1	0	0	0
S_Vung_CA1655	AATATTTGTGAGAGTGCTTTGAAAGTGGCACTTCTGTGTGTCGTTGCTTTAGGTTATGCCCTTGCTGCA	6	30403169	2	0	0	0	0	0	0	2	2	0	2	0	0	0	0	0	0	0	0	0	0	0	0	0	0	0	0	0	0	0	0	0	0	0	0	0	0	0	0	0	0	0	0	2	0	0
S_Vung_CA1656	TGCAGTGCTCCATCCCAAGAAAAATGAAAGTCAACAAAGAACAATATCAAATAAATGTAAAAGCATTTT	6	30410456	2	2	2	0	0	0	0	2	2	0	2	0	0	0	0	0	0	0	0	0	0	0	0	0	0	0	0	0	0	0	0	0	0	0	1	0	0	0	0	0	0	0	0	2	0	0
S_Vung_CA1657	GTCAACGGTAACATCAAAGAGCTTTGCAAAAGCATCAACCCTGACGAGGCCGTGGCGTACGGTGCTGCA	6	30420812	2	0	0	0	0	0	0	2	0	0	2	0	0	0	0	0	0	0	0	0	1	0	0	0	0	0	0	0	0	0	0	0	0	0	0	0	0	0	0	2	0	0	0	2	0	0
S_Vung_CA1658	TGCAGATTTGTAATATGTCAGTAATATAAAATAAGAATGATAGAACGAAAAGTTTGCAGTCGTTGCACG	6	30446842	2	0	0	0	0	0	0	2	0	0	2	0	0	0	0	0	1	0	0	0	0	0	0	0	0	0	0	0	0	0	2	1	0	0	2	0	0	0	0	1	0	0	0	2	0	0
S_Vung_CA1659	TGCAGTGGTAATGGAGAAACTATACCTAAACTAGGATTTATGACAAACTGATTAC	6	30484234	2	2	2	0	0	0	2	2	2	2	2	2	0	0	0	0	0	0	0	0	0	0	0	0	0	0	0	0	1	0	0	0	0	0	1	0	0	0	0	1	2	0	0	2	2	0
S_Vung_CA1660	TAGAGAAATCCATTTTTGTGGTAAGTTGAATGGAAAAGAAAGGATTAGGAGGGGTAAACACCTTCTGCA	6	30490508	2	2	2	2	0	2	2	2	2	2	2	2	1	2	2	2	0	0	2	0	2	0	0	0	1	1	2	0	1	2	2	1	0	2	2	2	2	2	2	2	2	2	2	2	2	0
S_Vung_CA1661	TGCAGCCGCTGCCATAAAATTTTTGTTGATAAATATCCAAACCTGGATTTTGATTCCATTAGTGAGTAT	6	30525069	2	2	2	0	0	0	2	2	0	2	2	0	0	0	0	2	0	0	2	0	2	0	0	0	0	0	2	0	1	0	2	0	0	0	1	0	0	0	0	2	2	0	0	2	2	0
S_Vung_CA1662	TGCAGTGTAATGAAGGACAGTGTTATGGTCCTTGTCTATTTTTCCAGCAAGACTTCTCACCATTTTCAG	6	30538041	2	2	0	0	0	0	2	0	0	2	0	0	0	0	0	0	0	0	0	0	0	0	0	0	0	0	0	0	1	0	0	0	0	0	0	0	0	0	0	0	2	0	0	0	2	0
S_Vung_CA1663	ACAGAAAGGAAAAAGCTTTTTTTGAAAACAAATGGGTGTTCCTCATATCATATGGAGATTGTTACTGCA	6	30585450	2	0	0	0	0	0	0	0	0	0	0	0	0	0	0	0	0	0	0	0	0	0	0	0	0	0	0	0	0	0	0	0	0	0	0	0	0	0	0	0	0	0	0	0	0	0
S_Vung_CA1664	TGCAGCTGGCAAGATAATTGCGTCTGAGTCTGCCATAATTCCGTTTAC	6	30606123	2	0	0	0	0	0	0	0	0	0	0	2	0	0	0	0	0	0	0	0	0	0	0	0	0	0	0	0	0	0	0	0	0	0	0	0	0	0	0	0	0	0	0	0	1	0
S_Vung_CA1665	AGAGGGGTAAAATCGTAAACAACTCTCTCAGTAGTTCCTTCTAGTAAAAAACCGGGTGCTTTTGCTGCA	6	30684944	0	2	0	2	2	0	2	0	2	2	2	0	2	2	2	2	2	2	2	2	1	2	1	0	2	1	2	2	2	2	2	2	2	2	1	2	2	2	2	2	0	2	1	0	0	2
S_Vung_CA1666	ATCTCAAGGCTCCCACTTCCCCCATATCCCAACATCCTGATAATTTATTTTCCATGAAAACGTACTGCA	6	30718776	0	2	0	2	2	0	2	0	2	2	0	2	0	2	2	1	2	2	2	0	0	2	1	0	2	1	2	2	1	2	2	2	2	2	1	2	2	2	2	0	0	2	2	0	0	2
S_Vung_CA1667	GTTTTTTCAGAAGACTGTCCAGTTGAGAGATATTCTGGAGCAATGTGACCTACTGTCCCTCGCACTGCA	6	30730979	0	2	0	2	2	0	2	0	0	2	0	2	0	2	2	2	2	2	2	2	0	2	1	0	2	1	2	2	1	2	2	2	2	2	1	2	2	2	2	2	0	2	1	0	0	2
S_Vung_CA1668	CTTTCCTTCTCTGCATCATCAACATATTCGCGTCCGTGTTGGGACGTCCAATCCTGGAATGCTTCTGCA	6	30931525	0	0	0	2	2	2	2	0	0	2	0	0	0	2	2	2	2	2	2	0	0	0	0	0	2	1	2	2	1	2	2	2	2	2	1	2	2	2	2	0	2	2	2	0	2	2
S_Vung_CA1669	TGCAGTTTTCTTTTGTGTGAATTGTTTTGGGCTAATATAACGCATAGGGTTTTAGTTGATGTTGTCTTC	6	31290735	0	0	0	2	2	0	2	0	0	2	0	0	2	2	2	2	2	0	2	0	2	0	1	0	2	1	2	2	1	2	0	0	2	2	2	2	2	1	0	1	2	2	2	0	2	2
S_Vung_CA1670	CTGTAAACTGGAATGAAACTGAACAGCCTCTGCTTTTGTTATCTGTGAATGCTTAGTCCATTTCCTGCA	6	31377290	0	0	0	2	2	2	2	0	0	2	0	0	2	2	2	2	2	0	2	0	2	0	2	0	2	1	2	2	1	2	0	2	2	2	1	2	2	2	0	1	2	2	2	0	2	2
S_Vung_CA1671	TGCAGATCTTTACGACCCTCTTCGAGATAGCATAGACATACCTAACATAGGGGATGGGTCTTTGAAGGC	6	31435922	0	0	0	0	2	0	2	0	0	2	0	0	1	0	0	2	2	0	1	0	0	0	2	0	2	0	2	2	1	0	0	0	2	0	0	0	0	0	0	1	2	0	2	0	2	0
S_Vung_CA1672	TGCAGGTTGCACTTGACTATATTGGGAAAAGAGGTGCAACTGTTGGTGTAACCAAGGAAAAGAGAATTA	6	31673557	0	0	0	2	2	2	2	0	0	2	0	0	2	0	0	2	2	2	2	0	0	0	2	0	2	0	2	2	2	0	2	1	2	0	0	2	2	2	0	2	2	2	2	0	2	2
S_Vung_CA1673	TATAAAACATGAGGATGATCTGTGTTCAACCTTTATTGAGTTAGGGTTACACTTGTATCATAATCTGCA	6	31673681	0	2	0	2	2	2	2	0	0	2	0	0	2	0	0	2	2	2	2	0	2	0	2	0	2	0	2	2	2	0	0	2	2	0	0	2	2	2	0	2	2	2	2	0	2	2
S_Vung_CA1674	TGCAGTCGTCCTTTATTCATTGTGGATAAGCAAAGGCTTCTCATAAAGAAGAGGGACATTCATGCTTTA	6	31675972	0	2	0	2	2	2	2	0	0	2	0	0	2	0	0	2	2	2	2	0	2	0	2	0	2	0	2	2	2	0	2	1	2	0	0	2	2	2	0	2	2	2	2	0	2	2
S_Vung_CA1675	TGCAGGAGTGAAGCGTGTTGTAGATTTATGTGCTGCCCCGGGTAGCTGGAGTCAGGTAATTGTGATGAA	6	31691367	0	2	0	2	2	2	2	0	0	2	0	0	0	0	0	2	2	2	2	0	1	0	2	0	2	0	2	2	2	0	0	1	2	0	0	2	2	2	0	2	2	2	2	0	2	2
S_Vung_CA1676	TGCAGTTTGTGCATCTCAGAATTATGATATATAGAACAAAGGCATGAATACATAACACATGCAAGTGAA	6	31819125	0	2	0	2	2	2	2	0	0	2	0	0	2	0	0	2	2	2	2	0	2	0	2	0	2	0	2	2	2	0	2	0	2	0	0	2	2	2	0	2	2	2	2	0	2	2
S_Vung_CA1677	TGCAGTACACATGTACTTCACTGCCTTCACAAAGTACAGCAGTACACAAGTAATGCCTCACAATTACAG	6	31893574	0	2	0	2	2	2	2	0	0	2	0	2	0	0	0	2	2	2	2	0	2	0	2	0	2	0	2	2	2	0	2	2	2	0	0	2	2	2	0	2	2	2	2	0	2	2
S_Vung_CA1678	TGCAGCCACCACCAAAACACTCTCTCCCAATCATTTCTGGTGAGAAGATCACTATTAC	6	31995805	0	2	2	2	0	2	2	2	2	2	2	2	2	0	0	2	0	2	2	2	2	0	2	0	2	0	2	2	2	0	2	2	2	0	0	2	2	2	2	2	2	2	2	0	2	0
S_Vung_CA1679	GGGGGGAAAATGCAGAGTAAAGACGCAGTAGTGGAGGATGGGGAAATAACGTCGTCTGTGACTGCTGCA	6	32307732	0	2	0	2	2	2	0	0	2	2	2	2	1	0	0	2	2	2	2	2	2	0	2	0	2	0	2	0	1	0	2	2	2	0	0	2	2	2	2	2	2	2	2	0	2	2
S_Vung_CA1680	GTAATTTTGCTAGTATCTATTTTCTACGAATGTACTAAAAGAAACCTATGTTTCAAAGAGGACACTGCA	6	32363930	0	0	0	0	0	0	0	0	0	0	0	0	0	0	0	0	0	0	0	0	0	0	0	0	0	0	0	0	0	0	0	0	0	0	0	0	0	0	0	0	0	0	0	0	0	0
S_Vung_CA1681	CTTCCCTCTCTGCCATAATGTTATATTACGAATACAACATAATATGTCTGAAATCATTGTAATTCTGCA	6	32597008	0	0	2	0	0	0	0	2	0	0	0	0	0	2	2	0	0	0	0	0	0	0	0	0	0	1	0	0	0	2	0	0	0	0	2	0	0	0	0	0	0	0	0	0	0	0
S_Vung_CA1682	TGCAGCCACAAAGGATATCAACAGTGGTATAGGAGGTTTACTGCTTCCATTCTCCTCTATAATGGAGAT	6	32644724	0	0	2	0	0	0	0	0	0	0	0	0	0	2	2	0	0	0	0	0	0	0	0	0	0	1	0	0	0	2	0	0	0	0	1	0	0	0	0	0	0	0	0	0	0	0
S_Vung_CA1683	TGCAGTTGAAAAGACCTGAAACAATGATGCAATTTAGAAAAGATTCAACAACATAGCAATAATTACAGA	6	32700915	0	0	2	0	0	0	0	0	0	0	0	0	0	2	2	0	0	0	0	0	0	0	0	0	0	1	0	0	0	2	0	1	0	0	1	0	0	0	0	0	0	0	0	0	0	0
S_Vung_CA1684	TGCAGTGCAAGCCTGTCCTTTGAAAGGTCAATGCTCTCGGTTCTTTTAC	6	32701667	0	0	0	2	0	0	0	0	0	0	0	0	0	0	0	0	0	0	1	0	1	0	0	0	0	0	0	0	0	0	0	0	0	0	0	2	2	2	0	0	0	2	0	0	0	0
S_Vung_CA1685	GTTCCACCTCCAAGGTCAAAAACGGCAATGAGACCCTCCTTGTTGTTCATTCCATAGGAAAGTGCTGCA	6	32701958	0	0	2	0	0	0	0	0	0	0	0	0	0	2	2	0	0	0	0	0	0	0	0	0	0	1	0	0	0	2	0	1	0	0	1	0	0	0	0	0	0	0	0	0	0	0
S_Vung_CA1686	TGCAGTTTCCTTCATCTTCGTGAGAACAAAAGCACCAATTTGGCTAGGAGAGTATTGTTGTCCATTAGC	6	32702129	0	0	2	0	0	0	0	2	0	0	0	0	0	2	2	0	0	0	0	0	0	0	0	0	0	1	0	0	0	2	2	1	0	0	1	0	0	0	0	0	0	0	0	0	0	0
S_Vung_CA1687	TGCAGCCCTAGCTTTCGGATTTACTCTCCCCACTAGCATCATCACTGCCACCACAAACCAGGTTAGAGA	6	32729042	0	0	0	0	0	0	0	0	0	0	0	0	0	0	0	0	0	0	0	0	0	0	1	0	0	0	0	0	1	0	0	0	2	0	0	0	0	0	0	1	0	0	0	0	0	0
S_Vung_CA1688	TATACGCTTGATTTTATACTAACTACAGATATAGTTCTGGTTCATGTCATATTTAGTGTTGCATCTGCA	6	32786603	0	0	0	0	2	2	2	0	2	2	0	2	1	0	0	2	2	2	1	0	0	0	1	0	0	0	2	0	1	0	0	2	0	0	0	0	0	0	2	1	2	0	2	0	2	2
S_Vung_CA1689	TGCAGTGATAAAACTCTTTTAGCGTTTCGAAAAATAAACCAATAAGCTGAGTTAGAGAATTTAGTACGA	6	32820847	2	2	2	2	2	2	2	0	2	2	2	2	2	2	2	2	2	2	2	2	2	2	2	2	2	2	2	0	2	2	2	2	2	0	0	2	2	2	2	2	2	2	2	0	2	2
S_Vung_CA1690	ATACTAGCGTATTCATTCTGACCTGTCCGTGGAGCAGGACGTGGAGCTGAACGGCCAGATCCACCTGCA	6	32828504	2	2	2	0	0	0	0	2	0	0	2	0	2	2	2	0	0	0	0	2	0	2	1	2	0	2	0	2	1	2	2	0	2	2	2	0	0	0	0	0	0	0	0	2	0	0
S_Vung_CA1691	TGCAGTTCAGTAACCATACAGTGATGGCTGATCTGAAGAGAAGGGGTGTTGTTTAGGCACATACTTGAT	6	32833755	2	2	2	0	0	0	0	2	0	0	2	2	2	2	2	0	0	0	0	2	0	2	1	2	0	2	0	2	1	2	2	0	2	2	2	0	0	0	0	1	0	0	0	2	0	0
S_Vung_CA1692	CAACTGGACAAAGAAGACAGTGCAGAACTCCTTAGCGGAAGACGATCTATAGTTTCATGTGGTACTGCA	6	32887694	2	2	2	0	0	0	0	2	0	0	2	0	2	2	2	0	0	0	0	2	1	2	1	2	0	2	0	2	1	2	2	0	2	2	2	0	0	0	0	1	0	0	0	2	0	0
S_Vung_CA1693	TTGTTTGTATGTATTATGAATTGATAATGCACAAATTTGCTTCTTAGTCGTGTTTTTTCTGTTTCTGCA	6	32903523	2	2	2	0	0	0	0	2	0	0	2	2	0	2	2	0	0	0	0	2	2	2	1	2	0	2	2	2	1	2	2	0	2	2	2	0	2	0	0	2	0	0	0	2	0	0
S_Vung_CA1694	CTGTCCCCCAAAACTATCTTTAGGGAAGATGTAAGATAAGTTGAAAATGGTGGTAATGAGTAGGCTGCA	6	32912285	2	2	2	0	0	0	0	2	0	1	2	2	2	2	2	0	0	2	0	2	2	2	1	2	0	2	0	2	1	2	2	0	2	2	2	0	0	0	0	1	0	0	0	2	0	0
S_Vung_CA1695	TGCAGTTGCTTTAGGCTCAATCCTTGCAATTCTTCTCCATTCAGTTGTCTAAGATCAAATTGTAAATTT	6	32932552	2	2	2	0	0	2	0	2	0	0	2	2	2	2	2	1	0	0	0	2	0	2	2	2	0	2	2	2	1	2	2	0	2	2	2	0	0	0	0	0	0	0	1	2	0	2
S_Vung_CA1696	TGCAGGAAAATCAGATGAACGGCTAGTAATTGACTCATAACACTGCCTTTGTTCTCGAACCAACTTCTG	6	32939130	2	2	2	0	0	2	0	2	0	2	2	2	1	2	2	2	0	2	0	2	1	2	2	2	0	2	2	2	1	2	2	0	2	2	2	0	2	0	0	1	0	0	1	2	0	2
S_Vung_CA1697	TGCAGTTGCTTGCTTCATCACCTGGGTTTGCTGTGTCACTGATCAATCCCGGTATCCACTTAGTAGCGT	6	33032515	0	0	0	2	2	0	0	0	2	0	0	2	0	0	0	1	2	2	1	0	1	0	1	0	2	0	0	2	0	0	0	2	0	0	0	2	2	2	0	0	0	2	1	0	0	2
S_Vung_CA1698	TGCAGCGCATCTTAGCCCTGAGATGTTGCCTGCTGTTAC	6	33032960	2	2	2	2	2	0	0	2	2	0	2	2	1	2	2	2	2	2	2	2	2	2	2	2	2	2	2	2	1	2	2	2	2	2	2	2	2	2	2	1	0	2	1	2	0	1
S_Vung_CA1699	TTTGTCCGCTCATATGCGTAGCTTTTCTATATACATAATCTCAGACCAATGTTTATGGAGAATTCTGCA	6	33057775	2	2	2	0	0	0	0	2	0	0	2	2	2	2	2	0	0	0	0	2	1	2	1	2	0	2	2	0	0	2	2	0	2	2	2	0	2	0	2	1	0	0	0	2	0	0
S_Vung_CA1700	ACCAAGACAGAAGGTACTTTCCATTGTAGGACTGTGACCTTTTCATTGAAGAACTAGGAGCACCCTGCA	6	33058885	2	2	2	0	0	0	0	2	0	0	2	2	2	2	2	0	0	0	0	2	0	2	1	2	0	2	0	0	0	2	2	0	2	2	2	0	2	0	2	2	0	0	0	2	0	0
S_Vung_CA1701	TGCAGAAAGCAGGTTCTAAACAAAAAGATAACATAAATATGCTAACAATGAATTATATTACATAATCCA	6	33076733	2	0	2	0	0	0	0	2	0	0	2	0	1	2	2	0	0	0	0	2	0	0	2	2	0	2	0	0	0	2	0	0	2	0	2	0	0	0	0	1	0	0	0	2	0	2
S_Vung_CA1702	TGCAGGCCTTGAAAGAGCATGCCCCTCAGGACCATTTATTCCAAGTTCTATCATTTTTTTCTGCCCTTC	6	33093411	0	0	0	2	2	0	0	0	2	0	0	0	0	0	0	2	2	2	0	0	0	0	1	0	2	0	0	2	1	0	0	2	0	0	0	2	2	2	0	0	2	2	2	0	2	0
S_Vung_CA1703	TGCAGACATAACAGTGATGCTGCCAAAATTCACATAAACTACGGATCCGGGTTCCTGGGATTCAAGCCA	6	33150921	0	0	0	2	2	0	0	0	2	2	0	0	0	0	0	2	2	2	1	0	0	0	1	0	2	0	2	2	1	0	0	2	0	0	0	2	2	2	0	0	2	2	2	0	2	2
S_Vung_CA1704	TGCAGAAAATCCAACGCGGAATGCTACTTTTCCGAGGGTACAGATTAC	6	33193989	0	1	0	2	2	2	0	0	2	1	0	0	0	0	0	2	2	2	2	0	1	0	2	0	2	0	2	2	1	0	0	2	2	0	0	2	2	2	2	0	2	2	2	0	2	1
S_Vung_CA1705	TGCAGAAGTTATCACCAGAGGTGCTACTGAAACGCAAACTCCAGGATCATCTGCTGTTTTGGTTGCTCA	6	33301810	0	0	0	2	2	0	0	0	2	2	0	0	0	0	0	2	2	2	1	0	0	0	1	0	2	0	2	2	1	0	0	1	0	0	0	2	0	2	0	0	2	2	2	0	2	2
S_Vung_CA1706	ACGGAGGAGGTAGTGACGGAGGATGCAGTGAGAACCATTGTGGTGATGATGAATCCATTGGGGCCTGCA	6	33638194	2	0	0	0	0	0	0	0	0	0	0	0	0	2	2	0	0	0	0	0	0	0	0	0	0	1	0	0	0	2	0	0	0	2	2	0	0	0	0	0	0	0	0	0	0	0
S_Vung_CA1707	TGCAGTTCGAGTGATCATAGTAAAAATACAAATTAGATGAGAACATATAGTTCGAGTATTAC	6	33680237	0	0	0	0	0	2	0	0	0	0	2	0	1	0	0	0	0	0	1	0	2	0	0	0	0	0	2	0	0	2	0	0	0	0	0	0	0	0	2	2	0	0	0	0	0	0
S_Vung_CA1708	GTAAGCACTGTTTTCTTCCTTTCATCAAATCCATCTCCATTGTTTTTAGGCACGAAGCTGCA	6	33691687	0	0	0	0	0	0	0	0	0	0	2	0	0	2	2	0	0	0	0	0	2	0	0	0	0	0	0	0	0	2	0	0	0	2	1	0	0	0	2	0	0	0	0	0	0	0
S_Vung_CA1709	TGCAGAAGTCGCTGAAAGAATATTGCTTGAGGTAACAACTAATCTTAC	6	33725369	0	0	0	0	0	0	0	0	0	0	2	0	1	2	2	0	0	0	1	0	2	0	0	0	0	1	0	0	0	2	0	0	0	2	1	0	0	0	2	1	0	0	0	0	0	0
S_Vung_CA1710	TTTCAGTTCGAGAGACCTCACAGATGAAGCTATATAACGAACAATGATGGCCACCAAGAACTACCTGCA	6	33780437	0	0	0	0	0	0	0	0	0	0	0	0	0	2	2	0	0	0	0	0	0	0	0	0	0	1	0	0	0	2	0	0	0	2	1	0	0	0	0	0	0	0	0	0	0	0
S_Vung_CA1711	GTGAATATATTGCTTCTCTGGTTCAATTTCTGGACGAATTTAGAGGACAAGTATTTCCATTTTCCTGCA	6	33847768	0	0	2	0	2	0	0	0	2	0	2	0	0	2	2	0	2	0	0	2	2	0	0	2	0	2	0	0	1	2	0	2	0	2	0	0	0	0	2	0	0	0	0	0	0	0
S_Vung_CA1712	TTCTGTTAGCTCGAAACCATATTTTTAGGGTATATTTTTCCATTGAACATACCGAGTTTGGATCCTGCA	6	33990944	2	0	2	2	0	0	0	0	0	0	2	0	0	2	2	0	0	2	0	2	2	0	1	0	0	1	0	2	0	0	0	2	2	0	2	2	0	2	2	0	0	2	0	0	0	0
S_Vung_CA1713	AATTCATACACACAGAGGGAAGGTACATTGGTAATTTCATCAAATTTCACAATTCAACAAAGCACTGCA	6	34130450	0	2	0	2	0	2	2	2	2	0	2	2	2	2	2	2	0	2	2	2	2	0	1	0	0	0	2	2	2	0	2	2	2	0	2	2	2	2	2	2	0	2	0	0	0	2
S_Vung_CA1714	TGAAAGCTTCTTCACCTCTTCAGCAGTATAGATGAAAATTTTCCTCACAATGCTACAAAACTCACTGCA	6	34369095	0	0	0	2	0	0	2	0	2	0	2	0	0	2	2	0	0	0	0	2	2	0	0	0	2	0	0	0	2	0	0	2	0	0	1	2	0	2	2	1	0	1	0	0	0	0
S_Vung_CA1715	TGCAGTATTTTTTCAAAAACGCACACATTGCTGCCAACACTGTTTTTATGTGGACCATTCAAAGATAGC	7	17892	0	0	0	0	2	0	0	2	0	0	0	0	1	2	0	0	2	0	0	0	0	0	1	2	0	1	0	2	0	2	0	0	0	2	2	0	0	0	0	2	0	0	0	2	0	1
S_Vung_CA1716	TTTCTGATTTCTGCAACTGGAGTGTTGTCTTGCCCTTATTTTTCAAATGTTGTAGCTGATGTCTCTGCA	7	382678	0	0	0	0	0	2	2	0	0	0	0	0	0	0	0	0	0	0	0	0	0	2	1	0	0	1	0	0	0	0	0	0	0	0	0	0	0	0	0	0	2	0	2	0	0	0
S_Vung_CA1717	TGCAGTTTCAAGCCTCACACATGATAACATGTTACTGGAAGGCTAAGTTGATTGCATTACTGTTACAGA	7	389110	0	0	0	0	0	2	2	0	0	0	0	0	2	0	0	0	0	0	0	0	0	2	0	0	0	1	0	0	0	0	0	0	0	0	0	2	0	0	0	0	2	0	2	0	0	2
S_Vung_CA1718	TGCAGTCTGAGGAAAAGATCCAATTGTAGTGGTTGGAAGAATAGGAAGATTCAGTTTCTTTTGTTGAGC	7	585664	0	0	0	0	0	0	0	0	0	0	2	0	0	0	0	0	0	0	0	0	2	0	0	0	0	0	0	0	0	0	0	0	0	0	0	0	0	0	0	2	0	0	0	0	0	0
S_Vung_CA1719	TGCAGCATTAGCAGAAAAGTAAACCTGTAAAAAGATAGGCCATAAAAAAACAAAATGATGTAAGTTTGT	7	586803	0	0	0	0	0	0	0	0	0	0	2	0	0	0	0	0	0	0	0	0	2	0	0	0	0	0	0	0	0	0	0	0	0	0	0	0	0	0	0	2	0	0	0	0	0	0
S_Vung_CA1720	GTAAATCAACTACAGTATCAAGAGTGAACGTATGTGTGTGCTCCTGCA	7	588142	0	0	0	0	0	0	0	0	0	0	2	0	0	0	0	0	0	0	0	0	2	0	0	0	0	0	0	0	0	0	0	0	0	0	0	0	0	0	0	2	0	0	0	0	0	0
S_Vung_CA1721	TGCAGCTCCTCAGCACTACTCTTTCCATCCCAAAAGGATTCCAAGGCAAATTTAC	7	588584	0	0	0	0	2	1	0	0	0	2	2	2	0	0	0	0	2	0	0	0	2	0	0	0	0	0	2	0	1	0	2	0	0	0	2	2	2	2	2	2	2	0	0	0	0	0
S_Vung_CA1722	GTAATCACACAAGACTGTTTTCTCTGTCAAGACAAGGTGAAGAAGATCCATCTGCA	7	784515	2	2	2	2	0	2	2	2	2	2	2	2	2	2	2	2	0	2	2	2	2	2	2	2	2	2	2	2	2	2	2	2	2	2	1	2	2	2	0	0	2	2	2	2	2	2
S_Vung_CA1723	TGCAGGACTCTCAGCAGCATCTGAGCCAAGAGGGTTAGAGGAGGCAGTTATCAGGTTAC	7	784548	2	2	2	2	0	2	2	0	2	2	2	2	2	2	2	2	0	2	2	2	2	2	2	2	2	2	2	2	2	2	2	2	2	2	0	2	2	2	0	0	2	2	2	2	2	0
S_Vung_CA1724	TGCAGCCTCAAATGTTTTCGTTATGGTCTGCTACGCCTATTTCTCTTCTCTCCATTGTCTACCCTGTCG	7	817620	0	0	0	0	2	0	0	0	0	0	0	0	0	0	0	0	2	0	0	0	0	0	0	0	0	0	0	0	0	0	0	0	0	0	0	0	0	0	0	0	0	0	0	0	0	0
S_Vung_CA1725	GTAACCAGTTCTGCAACTGATGGTGCATATGGCTCAGATTTGGACTTTGGATTCCATGTCTGCA	7	916163	2	2	2	2	2	2	2	2	2	2	2	2	2	2	2	2	2	2	2	2	2	2	2	0	2	1	2	2	1	2	2	2	2	2	2	2	2	2	1	2	2	2	2	2	2	2
S_Vung_CA1726	TGCAGATAAAGAAAGCGAGATGGAATATGGCTTCTGAATATGCACACACATACGCAAAAAACAATAAAA	7	1233291	0	0	2	2	0	2	2	0	0	0	0	0	2	2	0	2	0	2	2	0	2	2	2	0	0	0	2	0	1	2	0	2	2	0	0	2	0	0	0	0	2	0	2	2	2	0
S_Vung_CA1727	TGCAGATTAGCACTGAATTTATTATGGAAAAAAGAATGAAATTTCACAATACGTTAGGAGGCATGTGTA	7	1388708	0	2	2	2	0	2	2	0	0	2	0	2	1	0	2	0	0	2	2	2	2	2	2	0	2	1	2	2	2	0	2	2	2	2	2	2	2	2	0	0	2	2	2	2	2	2
S_Vung_CA1728	GGAAAGAAAGACATATTGGAAATGCTCTCCCCCACTGAGCTTTGGCACGAATCACCCATCACTGCTGCA	7	1729991	0	2	2	2	0	2	2	2	2	2	0	0	0	0	2	2	0	2	2	2	2	2	2	0	2	1	2	2	2	0	0	2	2	2	1	2	2	2	1	2	2	2	2	2	2	2
S_Vung_CA1729	AGAAGGAACAGCTCCATCAGAAGAGGGTAAGATCAAAAACATTCAACTTTCGTGATGTGTTGTTCTGCA	7	2481315	0	0	0	0	0	0	0	0	0	0	0	0	0	0	0	0	0	0	0	0	0	0	0	0	0	0	0	0	0	0	0	0	0	0	0	0	0	0	0	0	0	0	0	0	0	0
S_Vung_CA1730	TAATAATAAGCCACAAACACTGCCTTCACTGGTATCTTCTGATTGTAAAATCAATATGGCACAACTGCA	7	2511882	0	0	0	0	0	0	2	0	0	0	0	0	0	0	0	0	0	0	0	0	0	0	0	0	0	0	0	0	0	0	0	0	0	0	0	0	0	0	0	0	0	0	0	0	0	0
S_Vung_CA1731	TGCAGAGTAAAGTTTCCTCATTCAGCAAGAGTTATCAGAGCATCGAATTGTCAAAGCACTTTTCTTTGT	7	2511976	0	0	0	0	0	0	0	0	0	0	0	0	0	0	0	0	0	0	0	0	0	0	0	0	0	0	0	0	0	0	0	0	0	0	0	0	0	0	0	1	0	0	0	0	0	0
S_Vung_CA1732	TCTGTAAAGATGGAGGGTTTTCACGCATATTCTTCAAGTTTTGTATTACATCTCCCAAAGATCTCTGCA	7	2515034	0	0	0	0	0	0	2	0	0	0	0	0	0	0	0	0	0	0	0	0	0	0	0	0	0	1	0	0	0	0	0	0	0	0	0	2	0	0	0	1	0	0	0	0	0	0
S_Vung_CA1733	AGTGGGAAGAAGCAGCTAATGTTAGAGATATGATTAGTGATTTCGGGACAACAAAGCAGCCTGGCTGCA	7	2714270	2	2	0	0	2	2	2	0	2	2	2	2	2	0	2	2	2	2	2	2	2	2	2	0	2	1	2	2	2	2	2	2	2	2	2	2	2	2	0	2	2	2	2	2	0	2
S_Vung_CA1734	GTAACGATGAGACCAGAGGAGAAGAAGAGAAGGCCCAGTGGAACGACAACAGCTGCA	7	2821104	0	0	0	0	0	0	2	0	0	0	0	0	0	0	0	0	0	2	0	0	0	0	0	0	0	0	0	0	0	0	0	0	0	0	0	0	0	0	0	0	0	0	0	0	2	0
S_Vung_CA1735	TGCAGGGATGAACAGTATTCAATTACAAGCAGTTTGAGAAAAACCGCAGATGAAAGCCACTCAGGAAGC	7	2858757	1	0	2	2	0	0	2	0	0	0	0	0	0	0	0	0	0	2	0	0	0	0	0	0	0	0	0	0	2	0	0	0	0	2	0	0	0	0	0	2	0	0	0	0	2	0
S_Vung_CA1736	TGCAGCATCTTTCTTCTTTTCAATATTTTACAGAATCTCTTTTCCACGAATTGTGTTCCCTTGGTTTTT	7	2892623	0	0	0	0	0	0	2	0	0	1	0	0	0	0	0	0	0	2	0	0	0	0	0	0	0	0	0	0	0	0	0	0	0	0	0	0	0	0	0	0	0	0	0	0	2	0
S_Vung_CA1737	TGCAGATGTCATTGGAGATATCCTAAAAAAATAGTTACAATAACAAACTTTTCCTGTTTCATTGTGAAT	7	3018334	0	0	2	2	2	0	0	2	0	0	0	0	0	0	0	0	2	0	0	0	0	0	0	0	0	0	0	0	2	0	0	0	0	0	1	0	0	0	2	0	0	0	0	0	0	0
S_Vung_CA1738	TGCAGAGGGAAAGGAAGAGAGAACAAGTAGAAAAGGACTTGTTCCGGAAAGTCTTTTTCCAGAAAATAT	7	3088314	0	0	0	0	0	0	0	0	0	0	0	0	0	0	0	1	1	0	0	0	2	0	0	0	0	0	0	0	0	0	0	0	0	0	2	0	0	0	0	2	0	1	0	0	0	0
S_Vung_CA1739	TGCAGTTACTTTGGAGTAGAAATCAAGGGAGAGGGAGGTGTGATGTTGAGAAGAAGCAGAGACGATGCA	7	3110969	0	0	0	0	0	0	0	0	0	0	0	0	0	0	0	0	0	0	0	0	0	0	0	0	0	0	0	0	0	0	0	0	0	0	1	0	0	0	1	0	0	0	0	0	0	0
S_Vung_CA1740	TGCAGGAGTTTGTTACAAGCCAAAATAGGCCAAAATCTACTAGGATAACGAGGATTATTCAAGGTTACG	7	3169368	0	0	0	0	0	0	0	0	0	0	2	0	0	0	2	0	0	2	0	0	0	0	0	0	0	0	0	0	0	0	0	2	0	0	0	0	0	0	0	0	0	0	0	0	2	0
S_Vung_CA1741	TGCAGCATATCAGAAATTAGCTTACTGACATCATTTTTGTTGCGTCATGAAAACTTGATAGGTTATGCT	7	3677552	0	2	2	2	2	2	2	2	2	2	2	0	2	0	2	2	2	2	2	2	2	2	2	0	2	1	2	0	2	0	2	2	2	0	2	2	2	2	2	0	2	2	2	2	2	2
S_Vung_CA1742	TGCAGCTAATATGGATTCTGAAACATTAGGTGTGAACCATTTTCAAGTTACCCTCGGACATATGATCTT	7	3678377	0	2	0	0	2	2	2	0	0	2	2	0	1	0	2	1	2	2	0	2	2	0	2	0	2	1	2	2	0	0	0	0	2	0	2	2	2	2	2	1	2	0	0	0	0	2
S_Vung_CA1743	TGCAGCTAGTAGGTATGAGAATACTTGAAAAACACGCACTAAGAAAATAATATCCTTAC	7	3848098	0	0	0	2	0	0	2	0	2	0	0	0	0	0	0	1	0	0	0	0	0	0	0	0	2	0	0	0	0	0	0	2	0	0	0	0	0	2	0	0	0	0	0	0	0	0
S_Vung_CA1744	TGCAGGAATGTACTCGGAATTGCCTTATGCAATTGGTCAGGTAGAAAGAAAGCATCTATTAC	7	3851974	0	0	0	1	0	0	0	0	0	0	0	0	0	0	0	0	0	0	0	0	1	0	0	0	0	0	0	0	0	0	0	0	0	0	0	0	0	1	0	0	1	0	0	0	2	0
S_Vung_CA1745	ATGTATTCAAATTGCATATTATTAGATAGTAATATCTGAGTATATTTACTGCTACAGTTGTACTCTGCA	7	3874622	0	0	0	2	0	0	2	0	2	0	0	0	0	0	0	0	0	0	0	0	0	0	0	0	2	0	0	0	0	0	0	2	0	0	0	0	0	2	0	0	0	0	0	0	0	0
S_Vung_CA1746	TGCAGAGTTAGCTCTCTGAGTCTGAAAATTTGATGTCGGCCGATGGGTTAC	7	3966531	0	2	0	0	0	0	0	0	0	0	0	0	0	0	0	0	0	0	0	0	2	0	0	0	0	0	0	0	0	0	0	0	0	0	0	0	0	0	0	0	0	0	0	0	2	0
S_Vung_CA1747	GGTGAAAATCAAGGGACGCCACATGTGAAGTATGACCAATATGTACCTGTAAGGAAAACGTTGGCTGCA	7	4171514	0	2	0	0	0	0	0	0	0	0	0	0	1	0	0	0	0	0	0	0	2	0	0	0	0	0	0	0	0	0	0	0	0	0	0	0	0	0	0	1	2	0	0	0	2	0
S_Vung_CA1748	GTAACTTTTAGTTTGAAACTGGCTACTGTCTTTGATAATCACTTGTATACTGCA	7	4389775	0	0	0	0	0	0	0	0	0	0	0	0	2	0	0	0	0	0	0	0	0	0	0	0	0	0	0	0	0	0	0	0	0	0	0	0	0	0	0	2	2	0	0	0	0	0
S_Vung_CA1749	TGCAGATTTCTTCTGTAGCACTGCTTTGCATGGAGGTGGTCAAGAAACTACCCCGTGAGTCGCTGAATT	7	4587288	0	0	0	0	2	0	0	0	0	0	0	0	0	0	2	0	2	0	2	0	0	0	1	0	0	0	0	0	0	0	0	0	0	0	0	0	0	0	0	0	0	0	0	0	0	0
S_Vung_CA1750	TTTTCAGTGATTATTGTCGGTTTTTCTGTTTGGAATGAAAAAATTTGTGTGCATGAATGAAATACTGCA	7	4789113	0	0	0	0	0	0	0	0	0	0	2	0	0	0	0	0	0	2	0	0	2	0	0	0	0	1	2	2	0	0	0	0	2	0	0	2	0	0	0	2	0	0	0	0	0	0
S_Vung_CA1751	TGCAGGGGCTTCAGAATGACTGCAATTGCGTTAGAGTCTTGATTTGTTCTTTAGGTTAC	7	4968143	0	0	0	2	1	2	2	0	2	1	0	0	0	0	0	0	0	0	0	2	0	2	2	0	2	0	0	0	2	0	0	2	0	0	1	0	0	2	0	0	0	1	1	0	2	0
S_Vung_CA1752	TTTTTATTCAAGTTATCATCAGAATTGTGAACGGGGCTAGAGTTTGAAGTCTTCTTGGCTCGCTCTGCA	7	5200161	0	0	0	2	0	0	0	0	0	0	0	0	0	0	0	1	0	0	2	0	0	0	1	0	2	0	0	0	0	0	0	2	0	0	0	0	0	2	0	0	0	2	0	0	0	2
S_Vung_CA1753	TGCAGGTCTAGAGCTTGATGATATTGATCTTTTTGAAATAAATGAGGTACTTGACCAATGTGTTTGTGT	7	5394763	2	0	0	0	2	2	2	0	0	0	0	0	2	0	2	0	2	0	0	0	0	2	1	0	0	1	0	2	2	0	0	0	2	0	0	0	0	0	0	0	2	0	1	0	2	0
S_Vung_CA1754	TGCATTATGATTTTGAGCGGTGAAGTCTTCATTACCTGATCAGATGTTCTTGATAGGGAACTTCCTGCA	7	5449965	2	0	0	0	2	2	2	0	2	1	0	2	2	0	2	1	2	0	2	0	2	2	1	0	0	1	0	2	2	0	0	0	2	0	1	0	2	0	0	1	2	0	1	0	2	2
S_Vung_CA1755	TGCAGCTCAGTCATTGCTACAGGTGAAAGAATATCAGGTCGAATGCTCAATGCTTGCCCAAGTTTACAG	7	5456820	2	0	0	0	2	2	2	0	2	0	0	0	2	0	2	0	2	0	0	0	2	2	1	0	0	1	0	2	2	0	0	0	2	0	1	0	0	0	0	0	2	0	2	0	2	0
S_Vung_CA1756	TGCAGGCATTGAGAGGCAATGGTGGTGAAGTTTCCAGAAAATTCAGTGTACTCAGCGAGAATCATGGTG	7	5463097	2	2	2	0	2	2	2	0	1	2	2	2	2	0	2	2	2	2	2	2	2	2	1	0	0	1	2	2	2	2	2	2	2	2	0	2	2	2	2	2	2	2	2	2	2	2
S_Vung_CA1757	GTAATTCTATTGTAAATAGAAATCTTTTTCAGCAAATATATTATGCAGCCTTTAGAAAGTTTGGCTGCA	7	5535552	2	0	0	0	2	2	2	0	2	2	0	2	2	0	2	0	2	0	0	2	0	2	1	0	0	1	0	2	2	0	0	0	2	0	0	0	0	0	0	1	2	0	1	0	2	0
S_Vung_CA1758	TGCAGACTTCAAAGTCCTATCAATGTTCTCGTGAGCTTTCCTAATAGAATGTGTTCTGATCTGCAAAAC	7	5766161	2	2	0	0	2	2	0	0	2	2	2	2	1	0	2	1	2	2	2	2	0	2	1	0	0	1	2	0	2	0	0	0	2	0	2	2	2	0	1	1	2	2	1	0	2	2
S_Vung_CA1759	TGCAGCAGCAGATCTGCATCCAAAATCACTGGTCCCTTCACACTTGCAGCAGCTTTTTCAGCATAAGCA	7	5959148	2	0	0	0	2	2	0	0	0	2	2	2	2	0	2	1	2	2	2	2	0	2	1	0	0	0	2	0	2	0	0	2	2	0	2	2	2	2	1	1	2	2	1	0	2	2
S_Vung_CA1760	TGCAGCGATTCGGAGACATGCTAAGGGGAACCCTATCGGGATCCAGAGAATGGTGAGGAGTGCAATGAG	7	5995819	0	0	0	0	2	2	2	0	0	2	2	0	1	0	2	1	2	2	2	2	0	2	1	0	0	0	0	0	2	0	0	2	0	0	1	2	2	2	1	1	2	2	1	0	2	0
S_Vung_CA1761	TGCAGGTAGACCATGATGATCCAGAGAACCTTGCTCTTCTCAAGTTCAATGCGCTGTGGGAAGCTTATT	7	6006474	2	2	0	0	2	2	2	0	2	2	2	2	1	0	2	1	2	2	2	2	0	2	2	0	0	1	2	0	2	0	2	2	2	0	1	2	2	2	1	2	2	2	2	0	2	2
S_Vung_CA1762	TGCAGAAATGTTCAACGGCTAATTTGTCCCCTTGTTTTTTAGGCTAATAAGAGGTGGTGATCAATTCTT	7	6014487	0	0	0	0	0	0	0	0	0	0	0	0	0	0	0	0	0	0	0	0	0	0	0	0	0	0	0	0	0	0	0	0	0	0	0	0	0	0	0	0	0	0	0	0	0	0
S_Vung_CA1763	TGACAAGTTCCCCGATACAGTCAGGAAGAGAACCGGTGAAATTATTGTTGGAAAGCACCAAATTCTGCA	7	6031207	2	2	0	0	2	2	2	0	2	2	2	2	0	0	2	1	2	2	2	2	2	2	1	0	0	1	2	0	2	0	0	2	2	0	1	2	2	2	1	1	2	2	1	0	2	1
S_Vung_CA1764	TGCAGATTGACGAGTTTTGTTATTACAGCACAAGGAAGTGATCCCACCAAATTACTGTCAGTCATAATC	7	6031257	2	2	0	0	2	1	0	2	2	2	2	2	1	0	2	1	2	2	2	2	2	2	1	0	0	1	1	0	2	0	2	2	2	0	1	2	2	2	2	2	2	2	0	0	2	2
S_Vung_CA1765	TGCAGATTGACGAGTTTTGTTATTATAGCACAAGGAAGTGATCCCACCAAATTATTGTCAGTCATAATC	7	6031286	2	2	2	0	2	1	2	0	2	2	2	2	0	0	2	0	2	2	2	2	2	2	1	0	0	0	0	0	2	0	2	2	2	0	1	2	2	2	2	2	2	2	1	0	2	2
S_Vung_CA1766	TGCAGGGTTTGAATGGATTCTGGTATTGAAGTATTATGAAAATTGTTTCCACTCAAATCTAAATAAGTT	7	6072523	0	1	2	2	0	1	0	2	0	0	0	0	1	2	0	1	0	0	0	0	0	0	2	2	2	1	2	2	0	2	2	0	0	2	1	0	0	0	2	1	0	0	1	2	0	1
S_Vung_CA1767	TGCAGAAAGTAAAAGACCAACATCCTTGGAAGTCATAGAATAATCCCTTTTCAAGTGTTGATAACTAAG	7	6137805	2	0	0	0	2	2	0	0	1	2	2	2	0	0	2	1	2	2	2	2	2	2	1	0	0	1	2	0	2	0	0	2	2	0	0	2	2	2	1	0	2	2	1	0	2	2
S_Vung_CA1768	TGCAGAGCAGTGGCTAGCTCTTGCCTCCCAGTAGTCCGATCTCCAACCACCTTAC	7	6366785	2	2	0	0	2	2	0	0	2	2	2	2	1	0	2	0	2	2	0	2	2	2	1	0	0	1	1	0	2	0	0	2	2	0	1	2	2	2	1	2	2	2	1	0	2	1
S_Vung_CA1769	GTAATTATTATAGAGAATACATAGAAAACATACATTGAGTACGTAGTTGCACTGCA	7	6377525	2	2	0	0	2	2	0	0	2	2	2	2	1	0	2	0	2	2	0	2	2	2	1	0	0	1	2	0	2	0	0	2	2	0	1	2	2	2	1	1	2	2	1	0	2	1
S_Vung_CA1770	TCTGGTCGGTCCGGATGGCAGAGACTTCGGGGACGAAGTCCATGCGGCGCTCACGCTCCTCCTCCTGCA	7	6395854	0	0	2	2	0	0	1	0	0	0	0	2	0	0	0	1	0	0	2	0	0	0	1	0	2	0	0	0	0	2	2	0	0	2	1	0	0	0	1	0	0	0	1	0	0	2
S_Vung_CA1771	CGTACCATAGGCCAAAAGAGTCGTCCTGATCGAAGTCTTTGAGTCTCTCGAGCAGAGCTTGTAACTGCA	7	6481330	0	0	0	0	0	0	2	0	0	1	2	0	0	0	0	1	0	0	0	1	1	0	0	0	0	0	0	0	2	0	0	0	0	0	0	2	0	0	0	0	2	0	0	0	1	0
S_Vung_CA1772	GTAATAGATCTTATCCAGCTCCAATCAAATGTACCTTACCATACTAGCATATGTTTTATCTAGTCTGCA	7	7565740	2	2	2	2	2	2	2	2	2	2	2	2	1	0	2	2	2	2	2	2	2	2	2	0	2	1	2	0	2	2	2	2	2	2	2	2	2	2	1	2	2	2	2	2	2	2
S_Vung_CA1773	TGCAGAACTGGAAGCCTGTTCTCTTGTAGAACTCGCATTAGGAGATGACTCCACAGCCCCAGAAGTTTC	7	7566299	2	2	2	2	2	2	2	2	2	2	2	2	1	0	2	2	2	2	2	2	2	2	2	0	2	1	2	0	2	2	2	2	2	2	2	2	2	2	1	2	2	2	2	2	2	2
S_Vung_CA1774	TCTCATCCATGGCCGCCTCCGTGTAGTGCTGAGCACTCTTCTGAACCTTCAAAGCCACATACCTCTGCA	7	7566881	2	2	2	2	2	2	2	2	2	2	2	2	2	0	2	2	2	2	2	2	2	2	2	0	2	1	2	0	2	2	0	2	2	2	2	2	2	2	1	2	2	2	2	2	2	2
S_Vung_CA1775	ACTCTTTTCCTGGGTCATTCCCATCCAAGTCACTCTCCACTGAATTACCAATACCATATATCTCCTGCA	7	8494745	2	0	0	0	0	0	0	0	2	1	0	0	0	0	2	1	0	2	0	0	2	0	0	0	0	1	0	0	2	0	0	1	2	0	0	0	0	0	1	2	2	2	0	0	0	0
S_Vung_CA1776	TGCAGCAACTTGATATATTTGTTTGTTTTCATCTCAACTTCTGAAGTTTTTTTCCACTTAC	7	8589186	0	0	0	0	0	0	0	0	2	0	0	0	0	0	0	0	0	2	0	0	0	0	0	0	0	0	0	0	0	0	0	0	0	0	0	0	0	0	0	0	0	0	0	0	0	0
S_Vung_CA1777	TTCATCTAATCATAGTATATATATATATAGAGAGAGAGAGAAGATATGGATCAGATTCCATATTCTGCA	7	8675741	0	2	0	0	0	0	0	1	2	2	2	2	0	0	0	2	1	2	2	2	0	0	1	0	1	1	2	1	1	0	0	1	1	0	2	0	2	1	0	0	0	0	0	1	0	2
S_Vung_CA1778	GTAAGATATCCTAGAAGCCTTGTAGATCACGCAAGTAATGCCAGCAACCCAATTTTGCTGCA	7	9369135	2	2	2	2	0	2	2	0	2	2	2	2	1	0	2	2	0	2	2	2	2	2	2	0	2	1	2	0	2	2	2	2	2	2	1	2	2	2	1	1	2	2	2	1	2	0
S_Vung_CA1779	TGCAGAAAAGAGGGATAAGACCCAGATCTACATGAAGCTTGAGACCGAATCGCTGATCCGAAAGAACAG	7	11136189	2	0	2	0	0	2	2	0	2	2	2	0	0	0	2	1	0	2	0	2	0	2	1	0	0	1	2	1	2	0	0	2	2	0	0	2	2	2	0	0	0	2	2	0	0	0
S_Vung_CA1780	TGCAGGGAATCCAGAAGAAACAAAAGCATTGTTGCCTGCCTTGCCCTTACTTATTGCTCATATTGGGGG	7	11324485	2	0	2	0	0	2	2	0	0	2	0	0	0	0	2	1	0	2	0	2	0	2	2	0	0	1	0	0	2	0	0	0	2	0	0	2	2	0	0	0	0	0	2	0	0	0
S_Vung_CA1781	TGCAGTTGTTGTTGCCAATAATTTCTTCACAAACCACAAATTGTTGATTCCACCAACTTAGCACATGAA	7	12222858	2	0	0	0	0	0	0	0	0	0	0	0	0	0	0	1	0	2	0	0	0	0	0	0	0	1	0	0	0	0	0	0	2	0	0	0	0	0	0	0	0	0	1	0	0	0
S_Vung_CA1782	TGCAGAAACTTTGCTAAACAAGAGAAGCAGGTCTTTTTTTTATTGAAGTTGTAGAAGTATTTCATGTTT	7	12436113	0	2	2	2	2	2	2	2	2	2	2	2	2	2	2	1	2	0	2	2	2	2	2	2	2	1	2	2	2	2	2	2	0	2	2	2	2	2	2	2	2	2	1	2	2	2
S_Vung_CA1783	TGCAGAATGATTTGAAGCTATTGTTTGGCGATAAAGCACCCACAGTTGATTCCTTCGTCTGATCAATTC	7	12469184	2	2	2	2	0	1	0	0	0	1	2	0	0	0	0	1	0	0	0	2	0	0	1	0	2	1	0	0	0	0	2	2	2	2	1	0	2	0	0	0	0	0	1	0	2	0
S_Vung_CA1784	CAAGATGATTTATGCGAGCTCCAAAGAGAGATTCAAGAGTGAGCTTGATGGAATTCAGGTTGAGCTGCA	7	12860943	0	0	0	0	0	0	0	0	0	0	2	0	0	0	0	0	0	0	0	0	0	0	0	0	0	0	0	0	0	0	0	2	0	0	0	0	0	0	0	0	0	0	0	0	0	0
S_Vung_CA1785	TGCAGCACTGTAGAGTGTGGATGAATTGGGAAGAGGGTTTGCCACTTGGTGGTGAAGAAGAAACAGTGA	7	12876554	2	2	0	0	0	2	2	0	2	2	2	2	0	0	2	2	0	2	0	2	2	2	1	0	0	1	2	0	2	0	2	2	2	0	0	2	2	2	2	0	2	2	2	0	2	0
S_Vung_CA1786	ATAAAATGCATTTCGTGAAAAACCTTATCTTTTGAAAAGAACCTTATCTCTTTTTTTTCTTCCTCTGCA	7	13803251	2	2	2	2	0	2	2	0	2	2	2	2	2	0	2	2	0	2	2	2	2	2	1	0	2	1	2	0	2	0	2	2	2	0	0	2	2	2	2	2	2	2	2	0	2	2
S_Vung_CA1787	TGCAGCAATGGCAAGCAACGGCAATGGTGAAAGCAGTGACAACGACGATGAAAGGAAGTTATTTTTATT	7	13803288	2	2	2	2	0	2	2	0	2	2	2	2	2	0	2	1	0	2	2	2	2	2	1	0	2	1	2	0	2	0	2	2	2	0	0	2	2	2	2	2	2	2	2	0	2	1
S_Vung_CA1788	AAATAGAGAGAGAGAGAGGGAGCTTACAACGACGGCGTTTTGAGGATCGGAGGACATGGTGACCCTGCA	7	13814124	2	1	2	2	1	2	2	0	2	2	2	2	1	1	2	2	1	2	2	2	2	2	1	1	2	1	2	1	2	1	2	2	2	0	0	2	2	2	2	2	2	2	2	1	2	1
S_Vung_CA1789	TGCAGTTATGGGCAGCACACAATCCAATTTTTCCAAATATTAC	7	14221513	2	2	2	2	0	2	2	0	2	2	2	2	2	0	2	2	0	2	2	2	2	2	1	0	2	1	2	2	2	0	2	2	2	2	0	2	2	2	2	2	2	2	2	0	2	1
S_Vung_CA1790	TAATAGGTCCAGGATGTTGAAGGCGTCGAACTTTGTGGAACTCTGAAAAATGTTGTGGCCATAGCTGCA	7	14438285	0	0	2	2	0	0	0	0	0	0	0	0	0	0	0	0	0	0	1	0	0	0	0	0	0	0	0	0	0	0	0	0	0	0	0	0	0	0	0	0	0	0	0	0	0	0
S_Vung_CA1791	TGCAGTATCACACCGCGCCGGCTACCATCTCCGCAGCAACATCCCTGCAACTTCGAACCATTCTCCGCA	7	16080648	0	0	2	2	0	0	0	0	0	0	0	0	0	0	0	0	0	0	0	0	0	1	0	0	0	0	0	0	0	0	0	0	0	0	0	0	0	0	0	0	0	0	0	0	0	2
S_Vung_CA1792	TGCAGCATTAGGTAACATTTGTTCATTCATTGCCACTGTATCGATATCTTTCATGTATGACTCTCAATT	7	17160025	0	0	2	2	0	0	0	0	0	0	0	0	0	0	0	0	0	0	0	0	0	0	0	0	0	0	0	0	0	0	0	0	0	0	0	0	0	0	0	0	0	0	0	0	0	0
S_Vung_CA1793	TGCAGAAGCTTTCTTCTTCCACTCTTGGATTTCCTTCTCACATTCTTCTGACTTTGATTTCCACTCTTC	7	17788768	2	2	2	2	0	2	2	2	2	2	2	2	2	0	2	2	0	2	2	2	2	2	1	0	2	1	2	2	2	0	2	2	2	2	0	2	2	2	2	2	0	2	2	0	0	2
S_Vung_CA1794	TGCAGATCAAAAGAAGCAACACCATTTCATAAATATCATCAGTAATGTGCTTAC	7	17796069	0	0	2	2	0	0	0	0	0	0	0	0	0	0	0	0	0	0	0	0	0	0	0	0	0	0	0	0	0	0	0	0	0	0	0	0	0	0	0	0	0	0	0	0	0	0
S_Vung_CA1795	TAGGTAGAGACTTTTTTGGGAAACTTTATGAGAATGATATACAGCTATAAACAAAATGATAAAACTGCA	7	17865211	2	2	2	2	0	2	2	2	2	2	2	2	0	0	2	2	0	2	2	2	2	2	1	0	2	1	2	2	2	0	2	2	2	2	0	2	2	2	2	2	0	2	2	0	0	2
S_Vung_CA1796	TGCAGTAATTATTATTATTATTTTCTGAGAAATGATTATCAAACAGCTTGTGATTAGTGAGTATCTAAT	7	17865239	2	2	0	0	0	2	2	0	2	2	2	2	2	0	2	2	0	2	2	2	2	2	1	0	2	1	2	2	2	0	2	2	2	2	0	2	2	2	2	0	0	2	2	0	0	2
S_Vung_CA1797	GCTAGTTGCTGCATATGCTGTACAATTTTACAAGTCCTCTCATGAGCTCAGTAACAGTACCCTGCTGCA	7	18603668	0	0	0	0	2	0	0	0	2	0	0	2	0	0	0	2	2	2	0	0	0	2	2	0	2	0	0	1	2	0	0	0	0	0	0	2	0	2	2	0	0	0	2	2	0	2
S_Vung_CA1798	TGCAGACATAGTTCGCAATTTGAATGGGATAGTATACTAAGCAGTACCTATTCTCCAATTATAAATCAT	7	19152731	2	2	0	0	0	2	2	0	2	2	0	2	0	0	2	1	0	2	0	2	2	2	0	0	0	1	0	2	2	0	2	2	2	2	0	2	0	0	2	0	0	2	2	0	0	0
S_Vung_CA1799	TGCAGCGTGGAAGCCTTTGAGGTATCCTTTCCTTTCTGGCATTGCTGCTTCTCCAGTAACAGAAAAATG	7	19378486	0	0	0	0	0	0	2	0	0	0	2	0	0	0	2	0	0	0	0	0	0	0	0	0	0	0	0	0	2	0	0	2	0	0	0	0	0	0	0	0	0	2	0	0	0	0
S_Vung_CA1800	TGCAGCAATGAATTCAATTCTAAAAGGGAAGGAGTTGTTCACTCAACAGGTAATTGCTGAGCTGTGCTC	7	19569536	0	0	0	0	0	0	2	0	0	0	0	0	0	0	2	0	0	0	0	0	0	0	0	0	0	0	0	0	2	0	0	0	0	0	0	0	0	0	0	0	0	0	0	0	0	0
S_Vung_CA1801	TGCAGTAGATTCATACAACATTATCAAATTGTTCTCCATTGTTGGCTAAACTGATTTTTAC	7	19714864	0	0	2	2	0	1	0	2	2	1	0	0	1	0	0	1	0	0	2	2	0	0	1	0	0	0	2	0	0	0	0	0	0	0	0	0	0	2	0	1	2	0	0	0	2	0
S_Vung_CA1802	CAGACTGCCGTGGCTCCACTAAACATTCTCTATCTGAGATAGAGAATGTTTTAGTCCAAGCAGGCTGCA	7	19720415	0	0	0	0	0	0	2	0	0	0	0	0	0	0	2	0	0	0	0	0	0	0	0	0	0	0	0	0	2	0	0	2	0	0	0	0	0	0	0	0	0	0	0	0	0	0
S_Vung_CA1803	TGCAGAATGCAGCATATCAGAAAATGGTGATGATGTCAACTACAACAATAAGATTAGAAGCTGAGCTAC	7	19735390	0	0	0	0	0	2	2	0	0	1	0	0	0	0	2	0	0	0	0	0	0	2	0	0	0	0	0	0	2	0	0	2	0	0	0	2	0	0	0	0	0	0	1	0	0	0
S_Vung_CA1804	TGCAGAGACAAGTTTGCAGTATGTTATAATGGATATGAGTGGTGAGTGATGGACCTGAAAACTATGGTA	7	19814018	2	0	0	0	0	2	0	0	0	0	0	0	0	0	0	0	0	0	0	0	0	2	0	0	0	0	0	0	0	0	0	0	0	2	0	2	0	0	0	0	0	0	1	0	0	0
S_Vung_CA1805	TGCAGCCACGTGCATGGAGCTGAACCTCGTGTTTTCCTCCGTGCAAGTTTTTTCCATTCTGAGTTACTG	7	19963489	0	0	0	0	0	2	0	0	0	0	0	0	0	0	0	0	0	0	0	0	0	2	0	0	0	0	0	0	0	0	0	0	0	0	0	2	0	0	0	0	0	0	1	0	0	0
S_Vung_CA1806	TGCAGTTCCAAACACTTGTTTTATGCTTCCAAAAATTTTTTAC	7	19966448	0	0	0	0	0	2	0	0	0	0	0	0	0	0	0	0	0	0	0	0	0	2	0	0	0	0	0	0	0	0	0	0	0	0	0	0	0	0	0	0	0	0	1	0	0	0
S_Vung_CA1807	GGAGCTGAGCTGAGGAACAACTTGGACATGAAAACTACCCCTGGTGGGGTCGCTGCGTCCATGGCTGCA	7	20173811	0	1	0	2	0	0	0	0	0	0	2	2	0	0	0	1	0	2	0	0	2	0	0	0	0	1	2	2	0	0	0	2	2	0	0	0	2	0	2	0	0	2	1	0	0	0
S_Vung_CA1808	CATATGTTCGTGCTGCATTTGTATCTTGGTCATCCAAAGGAAAGAAGAAGCACTAGTCTCAGCCCTGCA	7	20195078	0	0	0	0	0	0	0	0	0	0	0	0	0	0	0	0	0	0	0	0	0	2	0	0	0	0	0	0	0	0	0	0	0	0	0	2	0	0	0	0	0	1	1	0	0	0
S_Vung_CA1809	GTAAAGAATTGACTATGAAGTTTTATATTAGGTCTGCATTAGGCTCTGAACCTTTCTGCTGCA	7	20369806	0	2	0	2	0	0	2	0	0	2	2	2	0	0	2	0	0	2	0	0	2	0	0	0	0	1	0	2	2	0	0	2	2	0	0	0	2	0	2	0	0	2	1	0	0	0
S_Vung_CA1810	TGCAGTAAAAGGAGAGAGACACGCTTCAAGATGAATCCACTAAACAAATACAGGTGTAATGAAGATTTG	7	20369897	2	2	2	0	2	2	0	2	2	1	0	2	2	2	0	2	2	0	2	2	0	2	2	2	2	1	2	0	0	2	2	0	0	2	2	2	0	2	0	2	2	0	2	2	2	2
S_Vung_CA1811	TGCAGGAATATATGAGGAACAGATATCAGAAGATCCAAAACCATCAGCAAATGCGACATCTTGGTCCTC	7	20510483	0	2	0	2	0	0	2	0	0	0	2	2	0	0	2	2	0	2	0	0	2	0	0	0	0	1	0	2	2	0	0	2	2	0	0	0	2	0	2	0	1	2	1	0	0	0
S_Vung_CA1812	GAAATTTCTAAAAACTAACATAATAAGGCATGTTGTATCAATACACCCTGCAACACAGGAAGAACTGCA	7	20589368	0	0	0	2	0	0	2	0	0	0	2	2	0	0	2	2	0	2	0	0	2	0	0	0	0	1	0	2	2	0	0	2	2	0	0	0	2	0	0	0	0	2	1	0	0	0
S_Vung_CA1813	TGCAGCAGAATACCCTATTACTTCAACTCTTCAACATTACAAATTGATCAACAACGGCACTCCCTTTAT	7	20590555	0	2	0	2	0	0	2	0	0	1	2	2	0	0	2	0	0	2	0	0	2	0	0	0	0	2	0	2	2	0	0	2	2	0	0	0	2	0	0	0	0	2	1	0	0	0
S_Vung_CA1814	TGCAGAATCTTTTCAGAATCATCCTCGTGGTCACTACAAAATTGAGGAGGCTAATATACAAAAAGCAGC	7	20728777	0	0	0	2	0	2	2	0	0	2	2	2	0	0	2	1	0	2	0	2	2	2	0	0	0	1	0	2	2	0	2	2	2	0	0	2	2	2	0	0	0	2	2	0	0	0
S_Vung_CA1815	GTAAACTCAGCTGCCACTGCTTGAAACCACTCTTTATCCCTCTCCTCTTCTAAGAGACACACTGCTGCA	7	20809286	0	0	0	2	0	0	2	0	0	2	2	2	0	0	2	1	0	2	0	0	2	0	0	0	0	1	0	2	2	0	0	2	2	0	0	2	2	0	0	0	0	2	1	0	0	0
S_Vung_CA1816	TATGGCTGCGGCAACGTGCTAGTTTTCTAGATGCGGTTTTATTCAGTCAAGATTTTGTTCTTTTCTGCA	7	20838708	0	2	0	2	0	0	2	0	0	1	2	2	0	0	0	1	0	2	0	0	2	0	0	0	0	1	0	2	2	0	0	2	2	0	0	2	2	0	0	0	0	2	1	0	0	0
S_Vung_CA1817	TGCAGAGCAGGCCAGTATGGATGCTGCTACTGGAGGGTCTAATATTCTGGCCATGGTAGAAGGATATAA	7	20870857	0	0	0	2	0	0	2	0	0	2	2	2	0	0	0	0	0	2	0	0	2	0	2	0	0	1	0	2	2	0	0	2	2	0	0	0	2	0	2	0	0	2	1	0	0	0
S_Vung_CA1818	TGCAGCCAACGCCATCATCGACGCCCTCTGCGCTCACCTCGCCACCTTTACCCACGACTATGATGCTGC	7	21012038	0	0	0	2	0	0	2	0	0	1	2	0	0	0	0	1	0	2	0	0	2	0	0	0	0	1	0	2	2	0	0	2	2	0	0	0	2	2	0	0	0	2	1	0	0	0
S_Vung_CA1819	AGAACAACGTGAGCTGCACATGAAATCTGAAGAGGATATGATTAGAAGGAAGGCTGCTAGGGATCTGCA	7	21123804	0	2	0	2	0	2	1	0	0	2	2	2	0	0	0	0	0	2	0	2	1	2	1	0	0	1	0	2	2	0	2	2	2	0	0	2	2	2	0	0	0	1	2	0	0	0
S_Vung_CA1820	TGCAGGTATGTGAGGTTCCATCCATTTTGGCCTCTTCAAGTGCATCAAATTATTTTGATTTGGACAATC	7	21124586	0	2	0	2	0	2	2	0	0	2	2	2	0	0	0	1	0	2	0	2	2	2	1	0	0	1	0	2	2	0	0	2	2	0	0	2	2	2	0	0	0	2	2	0	0	0
S_Vung_CA1821	ATCAGCGTTTTTTGTGAATAGGAATTAGAAATCACTGAGTTATATCATATATATTTGTCTTCCACTGCA	7	21210190	0	2	0	2	0	0	2	0	0	0	2	0	0	0	0	1	0	2	0	0	2	0	0	0	0	1	0	2	2	0	0	2	2	0	0	0	2	2	0	0	0	2	1	0	0	0
S_Vung_CA1822	ATTTTTACTATTGTTTATTTTTTTACAAAATCAACAACAAGATTGAATCTTACCACTGGCCATGCTGCA	7	21230100	0	2	0	2	0	0	2	0	0	1	2	0	0	0	0	1	0	2	0	0	2	0	0	0	0	1	0	2	2	0	0	2	2	0	0	0	2	2	0	0	0	2	1	0	0	0
S_Vung_CA1823	TGCAGTACCTCTCACTGGCCTGGAACCAGCTTACCGGCCCAATGGACCGCCTCCTGGGCCGCCTCGACC	7	21235284	0	0	0	2	0	0	2	0	0	1	2	0	0	0	0	1	0	2	0	0	0	0	0	0	0	1	0	2	2	0	0	2	2	0	0	0	2	2	0	0	0	2	1	0	0	0
S_Vung_CA1824	ACTTTGGAAACTTTCTGGGATACCGATGAGGACGCGCCTGGTCCTCGTTGTGGGCACACCCTCACTGCA	7	21290347	0	0	0	2	0	2	2	0	0	2	2	0	0	0	0	0	0	2	0	2	0	2	1	0	0	0	0	2	2	0	0	2	0	0	0	2	0	2	0	0	0	2	0	0	0	0
S_Vung_CA1825	TGCAGCAGTGCTTGAGCTATACAAGGAGAAAACCGTGATTATTTCAGCTAGGTCAGATAATGGAAAAAT	7	21399572	0	0	0	0	0	0	0	0	0	0	0	0	2	0	0	0	0	0	2	0	0	0	1	0	0	0	2	0	0	0	0	0	0	0	0	0	0	0	0	1	0	0	0	0	0	0
S_Vung_CA1826	TGCAGGTTACTTGAGCAGGTCCCCATAACATGTACATAAGCCTCTTTTAC	7	21430072	0	0	0	0	0	0	0	0	0	0	0	0	0	0	0	0	0	0	0	0	0	0	0	0	0	0	0	0	0	0	0	0	0	0	0	0	0	0	0	0	0	2	0	0	0	0
S_Vung_CA1827	TTCTTGCTTAGGCAATGAGGTGAATTTGTCTGCCCTAGAGCGTCTGGTTAGTAGGTGTCCCAATCTGCA	7	21489414	0	0	0	0	0	1	0	0	0	0	0	0	0	0	0	0	0	0	0	0	0	0	0	0	0	0	0	0	0	0	0	2	0	0	0	0	0	0	0	0	0	2	0	0	0	0
S_Vung_CA1828	AACATGCACTGAAAGTTGTGTTTGACTGAGAGCATCACAAATTTTTTATTGGATTTCTTCCTCTCTGCA	7	21797049	0	0	0	2	0	0	2	0	0	2	2	0	0	0	0	0	0	2	0	0	0	0	0	0	0	0	0	0	2	0	0	2	0	0	0	0	0	2	0	0	0	2	0	0	0	0
S_Vung_CA1829	TGCAGTACAATTTGAGTAGAGATTGATTTTAGTACCAAGATGCCATTTTCTTTCATTTATGGGATGGCA	7	21819997	0	0	0	2	0	0	2	0	0	1	2	0	0	0	0	0	0	2	0	0	0	0	0	0	0	0	0	0	2	0	0	2	0	0	0	0	0	2	0	0	0	2	0	0	0	0
S_Vung_CA1830	TGCAGGATGCATAGTTGACTGTTGCGTAATTACTGCCTGAGGTATTTATCATACTATACTGAATAATTA	7	21871174	0	0	0	2	0	0	0	0	0	1	0	0	0	1	0	0	0	2	0	0	0	0	0	0	0	0	0	0	2	0	0	2	0	0	0	0	0	2	2	0	0	2	0	0	0	0
S_Vung_CA1831	TCCCTTACTGACGAGGAAACAAAACTACATGAGAAATCCAACGTTACTGGCTTTGCTTCAGCATCTGCA	7	21947968	0	0	0	2	0	0	2	0	0	1	2	0	0	0	0	0	0	2	0	0	0	0	0	0	0	0	0	0	2	0	0	2	0	0	0	0	2	2	0	0	0	2	0	0	0	0
S_Vung_CA1832	CCCCTTATTGATGAGGAAACAAAACTACATGAGAAATCCAACCTTACTGGCTTTTCATCAGCTTCTGCA	7	21993440	0	0	0	2	0	0	2	0	0	2	2	0	0	0	0	0	0	2	0	0	0	0	0	0	0	0	0	0	2	0	0	2	0	0	0	0	2	2	0	0	0	2	0	0	0	0
S_Vung_CA1833	TGCAGTAACAAAATTCACCAGTTAGTAAACACCCTATTCATTCCAAAAAGAATCCCCTTAC	7	22266030	2	0	2	0	2	0	0	2	0	0	0	0	0	0	2	1	2	0	0	0	0	0	1	0	0	0	0	2	0	2	0	0	0	2	2	0	0	0	0	1	0	0	0	1	0	0
S_Vung_CA1834	TGCAGTGCCTCAGTCTCCCCTCCTACCATAGAAGCATTAGTACCAGCCTTCCCATCCTGCGAAATACAG	7	22266318	0	0	0	0	0	0	0	0	0	0	0	0	0	0	0	0	0	0	0	0	0	0	0	0	0	0	0	0	0	0	0	0	0	0	0	0	0	0	0	0	0	0	0	0	0	0
S_Vung_CA1835	AATCTTGTAATCCTGCCAGTCTTCTGGAGCATAAAAAGTGTACATGAAGTGATTTTTCTACAACCTGCA	7	22567356	2	0	2	0	2	0	0	2	0	0	0	0	0	2	2	1	2	0	0	0	0	0	2	0	0	0	0	2	0	2	2	0	0	2	2	0	0	0	0	0	0	0	0	0	0	0
S_Vung_CA1836	TGCAGAGATTTATATAAGGAAAGAGAAAGAACACAGATGCTGAAGTGTAGGATTCGGGAATTCTCTTTT	7	22754537	0	2	0	2	0	2	2	0	0	2	2	0	0	0	0	1	0	2	0	2	2	2	0	0	0	1	0	0	2	0	0	2	2	0	0	2	2	2	2	0	2	2	2	0	2	0
S_Vung_CA1837	TATGATTTCGACGACGACGATGATGATGTTGAATATGATACCGGGAGAAAGAGTGTTCTCACGGCTGCA	7	22812400	0	0	0	0	0	0	0	0	2	0	0	2	0	0	0	0	0	0	0	0	0	0	0	0	0	0	0	0	0	0	0	0	0	0	0	0	0	0	0	0	0	0	0	0	0	0
S_Vung_CA1838	GTAAATGCATCCTGGTGCTAAAATGGCAGAACAATATACCTCTGCA	7	22819466	0	0	0	2	0	2	2	0	0	1	2	0	0	0	0	0	0	2	0	0	2	2	0	0	0	1	0	0	2	0	0	2	2	0	0	2	2	2	2	0	2	2	2	0	2	0
S_Vung_CA1839	CATAGTTGTACTTTATTGAAGGGTGGTTCGGAAAACTGGGTTTTCAATGCATCACAACCAAGCTCTGCA	7	22946112	0	0	0	2	0	0	2	0	0	0	2	0	0	0	0	1	0	2	0	0	2	2	0	0	0	1	0	0	2	0	0	2	2	0	0	2	2	2	2	0	2	2	2	0	2	0
S_Vung_CA1840	TGCAGGCCGTTGATCTGAAACAATAGCCATTGAAGAGACTTGTATAGCCTTTCAAGGATTATTTTTTTG	7	22946212	0	2	0	2	0	1	2	0	0	1	2	0	0	0	0	1	0	2	0	0	2	2	0	0	0	1	0	0	2	0	0	2	2	0	0	2	2	2	2	0	2	2	2	0	2	0
S_Vung_CA1841	TGCAGCACACGTTCCGGTGATAAGAATCAACGGATAAAAATCAAACTATTCAACTTAC	7	23046528	0	2	0	2	0	2	2	0	2	2	2	2	0	0	0	1	0	2	0	2	2	2	0	0	0	0	0	0	2	0	0	2	0	0	0	2	2	2	2	0	2	2	2	0	2	0
S_Vung_CA1842	TGCAGCGTCCAAGGAGTAGAAAGCAGAGGGTGGTTTAC	7	23088479	0	2	0	2	0	0	2	0	0	0	2	0	0	0	0	2	0	2	0	0	2	2	0	0	0	1	0	0	2	0	0	2	0	0	0	2	2	2	2	0	2	2	2	0	2	0
S_Vung_CA1843	TGCAGATAGAAGCGCTGCTTGTTGTCGATCGCTGGCTTTAGCTGTAAGCATTATTTACTTGTAAAAATA	7	23108204	0	0	0	0	0	0	0	0	0	0	0	0	0	0	0	1	0	2	0	0	0	0	0	0	0	1	0	0	0	0	0	2	0	0	0	0	0	0	0	0	0	2	1	0	0	0
S_Vung_CA1844	TGCAGATTGTTTCCAAAATTTCTCCCAGAAATAAAAATTGCTTCACAATGTAAATCACCAGATGCATGT	7	23263114	0	0	0	0	0	0	0	0	2	0	0	0	0	0	0	0	0	2	0	0	0	0	0	0	0	0	0	0	0	0	0	0	0	0	0	0	0	0	0	0	0	0	0	0	0	0
S_Vung_CA1845	TGCAGAATTGTGTAAGCTCAAGGGGGACAGGTGCGGCTAGAAGGTGGCGGGCGGAGGCGACGGTGGATA	7	23298218	0	0	0	0	0	2	2	0	0	1	0	0	0	0	0	1	0	2	0	0	2	2	0	0	0	1	0	0	2	0	0	2	0	0	0	2	2	0	2	0	2	2	2	0	2	0
S_Vung_CA1846	TGCAGAATTGTGTAAGCTCAATGGGGACAGGTGCGGCTAGAAGGTGGCGGGCAGAGGCGACGGTGGATA	7	23309284	0	0	0	0	0	0	0	0	2	0	0	2	0	0	0	0	0	2	0	0	0	0	0	0	0	0	0	0	0	0	0	0	0	0	0	0	0	0	0	0	0	0	0	0	0	0
S_Vung_CA1847	TGCAGAATTGTGTAAGCTCAGGGGGGACAGGTGCGGCTAGAAGGTGGCGAGCGGAGACGACGGTGGATA	7	23314938	0	0	0	0	0	0	0	0	0	0	0	0	0	0	0	0	0	0	0	0	2	2	0	0	0	0	0	0	0	0	0	0	0	0	0	2	0	0	2	0	2	0	1	0	2	0
S_Vung_CA1848	CTTTCCATCAACAATGCTACGTCGTCCCAGCATCGGGTTGTTGGGATAGTTTTTGACAGACTCGCTGCA	7	23514911	0	2	0	0	0	0	2	0	0	2	0	0	0	0	0	0	0	0	0	0	2	2	0	0	0	1	0	0	2	0	0	2	0	0	0	2	0	0	2	0	2	2	2	0	2	0
S_Vung_CA1849	TGCAGCTTTTTCCCGTTCGCTTTAGACCTGATGCATGATAACAAACACGGTTAC	7	23582947	0	0	0	0	0	0	0	0	2	0	0	2	0	0	0	0	0	0	0	0	0	0	0	0	0	0	0	0	0	0	0	0	0	0	0	0	0	0	0	0	0	0	0	0	0	0
S_Vung_CA1850	CCTAACACAGATCCTAATGAAGACGAATATTTCAAAGTCCGATTGCTTGAAGCAGCATCTATCACTGCA	7	23797873	2	2	0	2	0	0	2	0	2	1	2	2	0	0	0	2	0	2	0	0	0	0	1	0	0	1	0	0	2	0	2	2	0	2	0	0	2	2	0	0	0	2	1	0	0	0
S_Vung_CA1851	ACTTATATTTTATAATTTGTTTATAAATGTAAGTACATATGTTCCTAATTCAATTTATATATGGCTGCA	7	23815294	0	0	0	0	0	0	0	0	0	0	0	0	0	0	0	0	0	0	0	0	0	0	0	0	0	0	0	0	0	0	0	0	0	0	0	0	0	0	0	0	0	0	0	0	0	0
S_Vung_CA1852	TGCAGAAGAAAAAGAACAATCGATCAACAAAATAAGCAATTTAGGGCAACGGAAGACATGTTCACTGTT	7	23815459	0	0	0	0	0	0	0	0	0	0	0	0	0	0	0	0	0	0	0	0	0	0	0	0	0	0	0	0	0	0	0	0	0	0	0	0	0	0	0	0	0	0	0	0	0	0
S_Vung_CA1853	TCCACTAGGAACAGGTTCATGATTAGTTTTCCTTCTTCGTTTATTATGTCCCGCCAAGCGTCTTCTGCA	7	23835316	2	2	0	0	2	0	0	2	0	0	0	0	0	2	2	1	2	0	0	0	0	0	2	0	2	0	0	2	0	2	2	0	0	2	2	0	0	0	0	1	0	0	0	1	0	0
S_Vung_CA1854	TACCCATCAAGACCAGAAGAACTGATATTTGGTGGATTCTCTCTTCGTATAGCAGGTGGTACAACTGCA	7	23947056	0	2	2	2	0	2	2	0	2	2	2	0	2	0	0	2	0	2	2	2	0	2	0	0	0	1	2	0	2	0	0	2	2	0	0	2	2	2	0	1	2	2	2	0	2	2
S_Vung_CA1855	TGCAGCGTTAGTTGGACAAAGTGGAAGTGGAAAGTCTACAGTTATCAGCTTGGTAGAAAGATTCTACGA	7	23947087	0	0	2	2	0	2	2	0	2	2	2	2	0	0	0	2	0	2	2	2	0	2	0	0	0	1	2	0	2	0	0	2	2	0	0	2	2	2	0	1	2	2	2	0	2	1
S_Vung_CA1856	TGCAGCTAATAGCAACTTTCGTTGGGGGATTTACTGTGGCATTTGTCAAAGGGTGGCTTCTTACTTGTG	7	23972452	0	0	0	0	0	0	0	0	0	0	0	0	0	0	0	0	0	0	0	0	0	2	0	0	0	0	0	0	0	0	0	0	0	0	0	2	0	0	0	0	2	0	2	0	2	0
S_Vung_CA1857	TGATTCTTATATTTTTCAAATCATAGGTCTCTTGGACAAGCATCCCCTAGCATGAGTGCTTTTGCTGCA	7	23973140	0	2	2	2	0	2	2	0	2	2	2	2	2	0	0	2	0	2	2	2	0	2	0	0	0	1	2	0	2	0	2	2	2	0	0	2	2	2	0	1	2	2	2	0	2	2
S_Vung_CA1858	CGCCTACAAGAAATAAGCAAGGAGACTGAACAGAATGCAGAGCATCTTGGAAAGAGTCAACTTTCTGCA	7	23974298	0	0	0	0	0	0	0	0	0	0	0	0	0	0	0	0	0	0	0	0	0	2	0	0	0	0	0	0	0	0	0	0	0	0	0	2	0	0	0	0	2	0	2	0	2	0
S_Vung_CA1859	GTAAAAGTAACTATTATCCAGGCAATGAGATAAATTTTCAGTAATGAATGCTTGTCGCTGCA	7	23975139	0	0	0	0	2	0	0	2	0	0	0	0	0	2	2	0	2	0	0	0	0	0	1	0	2	0	0	2	0	2	0	0	0	0	2	0	0	0	0	1	0	0	0	1	0	2
S_Vung_CA1860	GGAGATAAGCCTGCTTCTGTGCTTTCTGCTTTCAACAGCCAACTTCCTGGAACCTTTTCTATAGCTGCA	7	24248575	0	2	0	0	0	0	0	0	0	0	0	0	0	0	0	0	0	0	0	0	2	0	0	0	0	0	0	0	0	0	0	0	0	0	0	0	0	0	0	0	0	0	0	0	0	0
S_Vung_CA1861	GTAACTGCAGAAGGCCCAATCTTTGTGCTTCACTTCCCGTTTTGCAGTCTGCA	7	24254729	0	1	0	0	2	0	0	2	0	0	0	0	0	2	2	0	2	0	0	0	0	0	1	0	0	0	0	2	0	2	0	0	0	0	2	0	0	0	0	0	0	0	0	1	0	2
S_Vung_CA1862	TGCAGCCTGATACGAGAAAATGCCCGCATTTCAATTTCTGCACTTATCATATTCTTTTCTCTTTCAAGC	7	24254799	2	0	2	2	2	2	2	2	2	2	2	2	2	2	2	2	2	2	2	2	0	2	2	2	2	2	2	2	2	2	2	2	2	2	2	2	2	2	2	2	2	2	2	2	2	2
S_Vung_CA1863	AAACATGTTATGTGAGAGCTTTATTATTATCATAGTTGATGATCATCCCTTACTCCTGAACTTTCTGCA	7	24318392	0	0	0	0	0	0	0	0	0	0	0	0	0	0	0	0	0	0	0	0	2	0	0	0	0	0	0	0	0	0	0	0	0	0	0	0	0	0	0	0	0	0	0	0	0	0
S_Vung_CA1864	CTGATTTTCCTTGATAGCATTCCATTGAGATCAAAATACCAAGGAACACTATTAGCAGCGACTGCTGCA	7	24593709	0	0	0	0	0	2	0	0	0	0	0	0	0	0	0	0	0	2	0	0	0	0	1	0	0	0	0	0	0	0	0	0	2	0	0	0	0	0	0	0	0	0	0	0	0	0
S_Vung_CA1865	TGCAGAGAAGCTGGGCCCACCAGTCCCAGGCGGCACTACTGAAGTTGCAAAACTTGGTGAATTTAGAGA	7	24620629	0	2	0	2	0	2	2	0	0	2	2	2	0	1	0	2	0	2	0	2	2	2	1	0	0	1	0	0	2	0	0	2	2	0	0	2	2	2	2	0	2	2	2	0	2	0
S_Vung_CA1866	TGCAGCATGACCCACCTAAAAATATTATTCTTCTTCTCAATATCTTCCCAAAAGTGCATCCCTTCTTCT	7	24737254	0	2	0	2	0	0	2	0	0	2	2	2	0	0	0	0	0	0	0	2	2	0	1	0	0	1	2	0	2	0	0	2	0	0	0	0	2	2	2	0	0	2	0	0	0	0
S_Vung_CA1867	CCGCTACAATTGCATGTGCACTAAACAACTTGCTCCCAGCATTCACTTTCGTTCTTGCAGTTCTCTGCA	7	24742501	0	2	0	2	0	0	2	0	0	2	2	0	0	0	0	0	0	2	0	2	2	0	2	0	0	1	0	0	2	0	0	2	0	0	0	0	2	2	2	0	0	2	0	0	0	0
S_Vung_CA1868	TGCAGCCTAGTCCTAGCCGACTAATTGCTATACAAATATCCTAACATAGCCCTTCCCTTGAAAGAATCC	7	24781924	0	0	2	0	0	2	0	0	2	0	0	2	0	1	0	2	0	2	2	0	0	2	0	0	2	0	0	0	0	0	0	0	2	0	0	2	0	0	0	1	2	0	2	0	2	0
S_Vung_CA1869	TGCAGTTTTGTTGTTGGATTGTTGCAAAACTTTTGTAAAAGAGGTAAAAACAATCAAATTTTATATGAT	7	24787009	0	0	0	2	0	0	2	0	0	0	2	0	0	0	0	0	0	0	0	0	2	0	1	0	0	2	0	0	2	0	0	2	0	0	0	0	0	2	2	0	0	2	0	0	0	0
S_Vung_CA1870	TGCAGAAACTTGACTCATTTTTTCTCTTCTTTTCTGATGTTATAATCGGTTAC	7	24793314	0	1	0	2	0	0	2	0	0	2	2	0	0	0	0	0	0	2	0	2	2	0	1	0	0	1	0	0	2	0	0	2	0	0	0	0	2	2	2	0	0	2	0	0	0	0
S_Vung_CA1871	TGCAGAACTTGTAGAGAAAATACCTCATAACCAGTTTCTGTGATGAGAACCTCATCCTCAATCCGTATC	7	24800969	0	0	0	0	2	0	0	0	0	0	0	0	0	0	0	0	2	0	0	0	0	0	0	0	0	0	0	0	0	2	0	0	0	0	1	0	0	0	0	0	0	0	0	1	0	0
S_Vung_CA1872	TGCAGTCTTACGAATCTACAAGACAATTATTTTTCTCATGGCTACATATTGCACACTTTGTTAGTAAGC	7	24807026	2	0	0	0	0	0	0	0	0	0	0	0	0	0	0	0	0	0	0	0	0	0	0	0	0	0	0	0	0	0	0	0	0	2	0	0	0	0	0	0	0	0	0	0	0	0
S_Vung_CA1873	TCTCAGATTGGTGCTGAAGTTCGGGGAAAAGTTGATGGAGCCTTTGATTCAGGTTTACTCATGACTGCA	7	24903991	2	0	2	0	2	2	0	2	2	0	0	0	2	1	2	1	2	2	2	0	0	2	1	2	2	1	2	2	0	2	2	0	0	2	2	2	0	0	0	2	0	0	2	2	0	2
S_Vung_CA1874	TGCAGACTGAAAGCTTCCTGGCCATAAAAAGAGAATGACTTTTTATTTGTAAACATGAAATTGAAGTTT	7	24932206	0	0	0	2	0	0	2	0	0	2	2	2	0	0	0	1	0	0	0	2	2	0	1	0	0	1	0	0	2	0	0	2	2	0	0	0	2	2	2	0	2	2	0	0	2	0
S_Vung_CA1875	TGCAGAGTACTGGGTTTATTGGCCATTACTTTTGTAATATTCATATGAAATCATTTGAGATAAAGATGT	7	25066146	0	0	0	0	0	0	0	0	0	0	0	0	0	0	0	0	0	0	0	0	0	0	0	0	0	0	0	0	0	0	0	0	0	0	0	0	0	0	0	0	0	0	0	0	0	0
S_Vung_CA1876	TCACATGAATAATCTTTTGTGAGAAGTTCATCGATGACCTCATCCACATGCGTCAATGAAAACTCTGCA	7	25290108	1	2	0	2	0	2	2	0	0	2	2	2	0	1	0	1	0	2	2	2	2	2	1	0	0	1	0	0	2	0	0	2	2	0	0	2	2	2	2	0	2	2	2	0	2	0
S_Vung_CA1877	TGCAGATTTTGAATGGCGTGGACTTGAAATTGGAGGCTACTGTGCTTCTGCCAACCCGAGTGCCCTATG	7	25322813	0	2	0	2	0	2	2	0	0	2	2	2	1	1	2	1	0	2	2	2	2	0	2	0	0	1	0	0	2	0	2	2	2	0	1	0	2	2	2	1	0	2	0	0	0	1
S_Vung_CA1878	TGCAGCTTCGACTTCGGGAGACATATGGGCTACGGCTGACACTTCTAGAATAGCTCCTCCCTGAATCAA	7	25487950	0	2	0	2	0	2	2	0	0	1	2	2	0	1	0	1	0	2	0	0	2	2	1	0	0	1	0	0	2	0	0	2	2	0	0	2	2	2	2	0	2	2	2	0	2	0
S_Vung_CA1879	TGCAGAATTAGTGATGCTGATGGTCCACCGGAAACTGGCCTGAATGGTCTCAGACTGTGCCAATGTTCT	7	25628472	0	0	0	0	2	0	0	0	0	0	0	0	0	0	2	0	2	0	0	0	0	0	1	0	0	0	0	0	0	2	0	0	0	0	1	0	0	0	0	0	0	0	0	0	0	0
S_Vung_CA1880	TGCAGGTCTCACAACATCGTGTTTCGGTTTTCTTGTCTACACATACTGCTTATGAGTTGCTTCCCGAGT	7	25731860	2	2	2	2	2	2	2	0	2	2	2	2	1	2	2	2	2	2	2	2	2	2	2	0	2	1	2	2	2	2	2	2	2	2	0	2	2	2	2	1	2	2	2	0	2	2
S_Vung_CA1881	ACATGGTATCACAGAGTGTCTGATCTCGCTATGCTTGTCTTTATCCGGTGATGTTCACTGCCATCTGCA	7	26285644	2	0	2	0	0	0	0	0	0	0	0	0	0	0	0	0	0	0	0	0	0	0	0	0	2	0	2	0	0	0	0	0	0	2	0	0	0	0	0	0	0	0	0	0	0	0
S_Vung_CA1882	TGCAGATATATGACAAGATGCACAGTCCAGGCTAATCACACAACAACAAAATGTGATTAC	7	26360897	2	0	2	0	0	0	0	0	0	0	0	0	0	0	0	0	0	0	0	0	0	0	0	0	2	0	0	0	0	0	0	0	0	2	0	0	0	0	0	0	0	0	0	0	0	0
S_Vung_CA1883	GTAATTTGTGTCTGCTACTTATTTGTTTGATAGATTGTTAGGCATGTCGAGAGTTGGGATGTTTCTGCA	7	26514969	0	2	0	2	0	2	2	2	2	2	2	2	0	2	2	1	0	2	0	2	2	2	2	0	2	1	2	2	2	0	2	2	2	0	1	2	2	2	0	0	2	2	2	0	2	0
S_Vung_CA1884	AAAGTGGTCTCCTTTCTGATTGATTCGTTGAAATCCGGAGAAGTTCAGACAAGAAGCAATGCAGCTGCA	7	27262162	0	0	0	0	0	2	2	0	0	2	0	2	0	0	0	1	0	0	0	2	0	2	0	0	0	0	0	0	2	0	0	0	0	0	0	2	0	0	0	0	0	0	2	0	0	0
S_Vung_CA1885	TCTGTAATAATTGGGAAGAATCATTTGCAGTAATGGATGATGTTCATGGCCAAGGAGGTTTCGGCTGCA	7	27462181	0	2	2	0	0	0	2	2	2	1	2	2	0	2	0	1	0	0	2	0	2	0	0	0	2	1	2	2	2	0	2	0	0	0	0	0	2	0	2	2	0	2	0	2	0	2
S_Vung_CA1886	CCACTTGCTACGATCTAGCGGTGCGTGAGCATGAAATTCACGCTGCATGCCACGTGTCGCCATGCTGCA	7	27514643	2	0	2	2	0	2	2	2	2	2	2	2	2	2	0	2	0	2	2	2	2	2	1	0	2	2	2	2	2	0	2	2	2	2	0	2	2	2	2	2	2	2	2	2	2	2
S_Vung_CA1887	GTAACTACTGTGTATGTCAATTTTCTGCTCAGAGCTAGTCACCTTTTTTTGTGATAAACCTGCA	7	27674107	2	0	2	0	0	0	0	0	0	0	0	0	0	0	0	2	0	0	0	0	0	0	0	0	2	2	0	0	0	0	0	0	2	2	0	0	0	0	0	0	0	0	0	1	0	0
S_Vung_CA1888	TGCAGGAATTTCAGACATGCAACGCAATCCACGGTGAGAAAGATAAAAAATTATGTGCTTCCCAGAATA	7	27703038	0	0	0	2	0	2	2	0	0	2	0	2	0	1	0	0	0	0	0	2	0	2	1	0	0	0	0	0	2	0	0	0	0	0	0	2	2	2	0	0	2	0	2	0	2	0
S_Vung_CA1889	TGCAGGCAATCACTCGATGTCTCCTAGTTGGTTGTTTGCCATCCTTTCCGATTGAGTTTGGGGGAAAAT	7	27747535	0	0	0	2	0	2	2	0	0	2	0	0	0	1	0	0	0	0	0	2	0	2	1	0	0	0	0	0	2	0	0	0	0	0	0	2	0	2	0	0	2	0	2	0	2	0
S_Vung_CA1890	TGCAGCTTCAACAGTCCTAGTTACCCATTCCTTGAGAGGGTCTTCATTCAAATCTAGCCTTAC	7	27753600	0	0	0	2	0	2	2	0	0	2	0	0	0	1	0	0	0	0	0	2	0	2	1	0	0	0	0	0	2	0	0	0	0	0	0	2	0	2	0	0	2	0	2	0	2	0
S_Vung_CA1891	TGCAGGAGCAAAACTAAATTCAGCTTGCAAGCAAAAGCTGCTCTTATCTTTTTTCTATAGAGATAAAAG	7	27765036	0	0	0	2	0	2	2	0	0	2	0	0	0	1	0	0	0	0	0	2	0	2	1	0	0	0	0	0	2	0	0	0	0	0	0	2	0	2	0	0	2	0	2	0	2	0
S_Vung_CA1892	TGCAGAATCGAAAAGCTTCGAAATATTCATGCCAAATGTTGTTTACATACACGTTCAAACACATTCGAG	7	28378310	0	0	0	0	0	2	2	0	0	1	0	0	0	0	0	0	0	0	0	0	0	2	0	0	0	1	0	0	0	0	0	0	0	0	0	2	0	0	0	0	2	0	2	0	2	0
S_Vung_CA1893	CAATTAGAGAGAATAGGGTCATTTTTCACCCTATCAGAAAACGGAGTCATGAAAAGGATTCGAACTGCA	7	28483520	0	2	2	2	0	1	0	2	0	0	2	0	1	1	0	1	0	0	0	0	0	0	1	0	2	2	2	0	0	0	2	2	0	2	0	0	2	2	0	2	2	0	0	2	2	2
S_Vung_CA1894	ACTTGAATTTTCCAAAACTTACCTAATAAAATCTGGCTATCATAGACCAATGTTAGGAGAAACTCTGCA	7	28594606	2	2	0	2	2	1	0	0	2	1	0	2	0	1	0	0	0	0	2	2	0	0	0	0	0	0	2	2	0	2	0	0	0	0	1	0	0	2	0	0	2	0	0	1	2	2
S_Vung_CA1895	CGTGATCTTCTTGTTGGATTTCATAACCTATTACACAACTCATTCATAGCATATGCTAAACAAACTGCA	7	28639454	0	0	0	0	0	0	0	0	0	0	0	0	0	0	0	0	0	0	0	0	0	0	0	0	0	0	0	0	2	0	0	0	2	0	0	0	0	0	0	0	0	2	0	0	0	0
S_Vung_CA1896	GTAATCTGCACCTATGAAGCATCATGGCAATAAGGAAATGTTGAAATTTCCCTGCA	7	28659499	2	2	0	2	2	1	0	0	2	1	2	2	0	1	0	1	0	0	2	2	0	0	0	0	0	0	2	2	2	2	2	0	2	0	1	0	0	2	0	0	2	2	0	0	2	2
S_Vung_CA1897	TGCAGGCCTATTCTACAGTTGGAACACCTGACTATATTGCCCCCGAAGTTCTTCTGAAGAAAGGATATG	7	28749107	0	0	0	0	0	2	2	0	0	0	2	0	0	0	0	1	0	2	0	0	0	2	0	0	0	1	0	0	2	0	0	2	2	0	0	2	0	1	2	1	0	2	2	0	0	0
S_Vung_CA1898	GTTCCTTGCAATTGTCATAATCAAAACCCTTGCAACTCAATTCTTCTTGTTTTGCCAACAAAAACTGCA	7	28778168	0	0	0	0	0	2	2	0	0	0	2	0	0	0	0	0	0	2	0	0	0	2	0	0	0	0	0	0	2	0	0	2	2	0	0	2	0	0	2	1	0	2	2	0	0	0
S_Vung_CA1899	TGCAGCTGGTGTTGTCTTGGTTTCCTTTGAGAAACCAGCTCCAGCTAGCATCTACAGAAGAAGAGCAAG	7	28778498	0	0	0	0	0	0	0	0	0	0	0	0	0	0	0	0	0	0	0	0	0	0	0	0	0	0	0	0	2	0	0	0	2	0	0	0	0	0	2	0	0	2	0	0	0	0
S_Vung_CA1900	TCCATGGAGGATCCTAGCACTAGAAATAGTGAGTATGGTAAAGCAGCACCCACAAGTTCAGAGCCTGCA	7	28824281	0	0	0	0	0	2	2	0	0	1	2	0	0	0	0	0	0	2	0	0	0	2	0	0	0	1	0	0	0	0	0	2	0	0	0	2	0	0	0	0	0	0	2	0	0	0
S_Vung_CA1901	TGCAGTATCCTCTCCTCCATTCTCTTCCTCTCCAATTCAACAAACTCGTTGGTCATTCTTTGGCACTCA	7	28858493	0	0	0	0	0	0	0	0	0	0	0	0	0	0	0	1	0	0	0	0	0	0	0	0	0	0	0	0	2	0	0	0	2	0	0	0	0	0	0	0	0	2	0	0	0	0
S_Vung_CA1902	CCTATTTTTCGCTGCAAATGGGGTTCTTTTCTTTGCTTCGCTGGGCAGCGAAGTGATGGTGTACCTGCA	7	28999808	0	0	0	0	0	0	2	0	0	2	2	0	0	0	0	0	0	0	0	0	0	2	0	0	0	0	0	0	0	0	0	0	0	0	0	2	0	0	0	0	0	0	2	0	0	0
S_Vung_CA1903	TGCAGAACCAGGTACTACTCCACTTACCCAACTGGGGTTTTCGCTTTTCGATTTTTGGTTTTTGTTTTT	7	29081003	0	0	0	0	0	1	2	0	0	1	2	0	0	0	0	1	0	0	0	0	0	2	0	0	0	0	0	0	0	0	0	0	2	0	0	2	0	0	0	0	0	0	2	0	0	0
S_Vung_CA1904	GTAATTCCTAATGTATTTTCACTGTCCTGGTGTTCTGCATTAGCCTCTGCA	7	29081880	0	0	0	0	0	0	0	0	0	0	0	0	0	0	0	2	0	0	0	0	0	0	0	0	0	0	0	0	0	0	0	0	2	0	0	0	0	0	0	0	0	0	0	0	0	0
S_Vung_CA1905	TGCAGAATTTTCAATTTTGACCCTGACTTCTATTTTCAATCTATTTCTCTCATTAC	7	29723514	0	0	0	2	0	2	2	0	0	0	0	2	0	1	0	2	0	0	0	0	0	2	2	0	0	1	0	0	0	0	0	0	2	0	0	2	2	0	0	0	2	0	2	0	2	0
S_Vung_CA1906	GTAATTTTCTCTGAAATTTTGGATTTTGGGAGTGATAGTTGACTGATAGTCAAAATTCTGCA	7	29734794	0	0	0	2	0	0	0	0	0	0	0	0	0	2	0	1	0	0	0	0	0	0	0	0	0	2	0	0	0	0	0	0	2	0	2	0	2	0	0	0	2	0	0	0	2	0
S_Vung_CA1907	TTGACAAAAACATGAGCATAAGTAGATGTGGAAAATAAATGGATCCACATATTCCTTTTATATTCTGCA	7	29789059	2	2	2	2	0	2	2	2	2	2	2	2	2	1	0	2	0	2	2	2	2	2	1	0	2	1	2	2	2	0	2	2	2	2	0	2	2	2	2	2	2	2	2	2	2	2
S_Vung_CA1908	CTCCACTGATATGAGCAAAAATATCTGAGGAATCAACCATATCATCTTCATCCTTCACAACTACCTGCA	7	29803576	0	0	0	2	0	0	0	0	0	0	0	0	0	1	0	1	0	0	0	0	2	0	0	0	0	1	0	0	0	0	0	0	2	0	0	0	0	0	2	0	2	0	0	0	2	0
S_Vung_CA1909	GTAATTCACCAGAAGCCACAAGAATTTATTTGGCACCTTTTTCTGCA	7	29853767	0	2	0	2	0	2	2	0	2	2	2	2	0	1	1	2	0	2	2	2	2	2	1	0	2	1	2	2	2	0	2	2	2	2	0	2	2	2	2	2	2	2	2	1	2	0
S_Vung_CA1910	TGCAGACTGAGATGGGTGAATTACCTGAGACCCGACCTAAAGAAGGGCCAGATAACACCACAAGAAGAA	7	29895111	2	0	2	0	0	0	0	0	0	0	0	0	0	0	0	0	0	0	0	0	0	0	0	0	0	0	0	0	0	0	0	0	0	0	0	0	0	0	0	0	0	0	0	1	0	0
S_Vung_CA1911	GAGAAGGACATGGTTATTTTGAATCGAGTAATATAAGTTTTCACTGAATTGTAATTTGCACTATCTGCA	7	29913616	0	0	0	0	0	0	0	0	0	0	0	0	0	0	0	0	0	0	0	0	2	0	0	0	0	0	2	0	2	0	0	0	0	0	0	0	0	0	2	0	0	2	0	0	0	0
S_Vung_CA1912	CATGCTATTTGGCTATGATTTCAAAACAGCAAGCAAAAGTTCAGAAAGGTTGTTCTATAAATGCCTGCA	7	30089106	0	0	0	0	0	0	0	0	0	0	0	0	0	0	0	0	0	0	0	0	2	0	0	0	0	0	0	0	2	0	0	0	0	0	0	0	0	0	2	0	0	2	0	0	0	0
S_Vung_CA1913	TCTGTAAATACTTGAATTTGCATCATAGTCCAAATATGAATTATATAGGAAGGTGAAAATGGAGCTGCA	7	30098335	0	0	0	2	0	1	0	0	0	0	0	0	0	1	0	1	0	0	0	0	0	0	0	0	0	1	0	0	0	0	0	0	2	0	0	0	0	0	0	0	2	0	0	0	2	0
S_Vung_CA1914	TGCAGAAATCAGACAAGCAAAAAAAAGTTTGGAATCGTAAGTTTCAACCTACTCGTATAATGTATAATG	7	30110757	0	0	0	0	0	0	0	0	0	0	0	0	0	0	0	0	0	0	0	0	2	0	0	0	0	0	0	0	2	0	0	0	0	0	0	0	0	0	2	0	0	2	0	0	0	0
S_Vung_CA1915	ATGTCAATAAACTTCATAAGAATCCGATATTCCAAAAGTAACAAAGAAAAAAATTATATACCAGCTGCA	7	30111796	0	0	0	2	0	0	0	0	0	0	0	0	0	1	0	1	0	0	0	0	0	0	0	0	0	1	0	0	0	0	0	0	2	0	0	0	0	0	0	0	2	0	0	0	2	0
S_Vung_CA1916	TTCGAAAGATTCTCTATGCTCTTTTCTCGTTCTTCATCAGAATTGCTAAGGTAGAATGCCACACCTGCA	7	30190263	0	0	0	2	0	1	0	0	0	2	0	0	0	1	0	0	0	0	0	0	2	0	0	0	0	1	1	0	2	0	0	0	0	0	0	0	2	0	2	0	2	2	0	0	2	0
S_Vung_CA1917	TGCAGAAAACTTCAAAAGTTCATCCCATACAAGTGTCATTAGCAAGGTAAACTGAATCAATTAC	7	30190333	0	0	0	2	0	1	0	0	0	0	0	0	0	1	0	0	0	0	0	0	0	0	0	0	0	1	0	0	0	0	0	0	0	0	0	0	0	0	0	0	2	0	0	0	2	0
S_Vung_CA1918	GTAATCGTATATAGATGCTGCACAGGCTCATGATAATAATGAAAAACTAGAAATCTGCA	7	30190380	0	0	0	2	0	0	0	0	0	0	0	0	0	1	0	0	0	0	0	0	0	0	0	0	0	1	0	0	0	0	0	0	0	0	0	0	0	0	0	0	2	0	0	0	2	0
S_Vung_CA1919	GTGTGTGTTGCGCTGAACTAACACTGAAGTGTTCTTCTTTCTGTTCGGAGCAATGTTGCTGAAGCTGCA	7	30214330	0	0	0	2	0	0	0	0	0	0	0	0	0	1	0	0	0	0	0	0	0	0	0	0	0	1	0	0	0	0	0	0	0	0	0	0	0	0	0	0	2	0	0	0	2	0
S_Vung_CA1920	ATAGCCATCACACCCAACCCACCGGAGACGAAGAATCCTATGCTCAGAACACCAACACCCATAACTGCA	7	30281090	0	2	0	0	2	0	0	0	2	2	0	0	0	1	1	0	2	2	0	2	2	0	2	0	0	1	0	0	2	2	0	2	2	0	1	2	0	2	2	0	0	2	0	0	0	1
S_Vung_CA1921	ATGTGATTGTTTATTGAGTCATATTCAAAGTGGTGGGTCAAGGTTGTTGGGCATATGCACTTTTCTGCA	7	30379717	0	2	0	2	2	2	2	0	0	2	0	2	0	2	1	1	2	2	0	2	2	2	2	0	0	2	0	0	2	2	2	2	2	0	2	2	2	2	2	0	2	2	2	0	2	2
S_Vung_CA1922	GTAAAGAAGAAATGGAATTTTCCAGGACTCTGGGAATAGAAACATTTATCTGCA	7	30407033	0	0	0	0	2	0	0	0	0	0	0	0	0	1	1	0	2	0	0	0	0	0	0	0	0	2	0	0	0	2	0	0	0	0	2	0	0	0	0	0	0	0	0	0	0	0
S_Vung_CA1923	GCGAGAGGTCACAGATTTGAAACACGCACGATACAAATCATCGCTACAGGGAAGTTTGCTACTACTGCA	7	30420765	0	0	0	0	0	0	0	0	2	2	0	0	0	0	0	1	0	0	0	2	2	0	0	0	0	0	0	0	0	0	0	2	2	0	0	2	0	2	2	2	0	0	0	0	0	0
S_Vung_CA1924	TGCAGAAGAGTCAAACCATCGCAGACAACGTCGTCACCATTCTAGGTTCCTTCGACCACCGTCTCTCGG	7	30459504	0	0	0	0	0	0	0	0	2	2	0	0	0	0	0	1	0	0	0	2	2	0	0	0	0	0	2	0	0	0	0	2	2	0	0	2	0	2	2	0	0	0	0	0	0	0
S_Vung_CA1925	GTAATTCAGCAGAAGAGTCCCGTGAACTGCCACCAAGAAGAAGTAGTTTCTCCCCCCACCTAATCTGCA	7	30770150	2	2	2	2	2	2	2	2	2	2	2	2	1	2	1	2	2	2	0	2	2	2	2	0	2	2	2	0	2	2	2	2	2	2	2	2	2	2	2	2	2	2	2	2	2	2
S_Vung_CA1926	TGCAGGATGTTTGTTGATTCCATTGATGCTCTACGCAGAGACTCCAGTAAGTATGGCTTGTGCTTGTTA	7	30827563	0	0	0	0	2	0	0	0	0	0	0	0	0	1	1	0	2	0	0	0	0	0	1	0	0	1	0	0	0	2	0	0	0	0	2	0	0	0	0	0	0	0	0	0	0	0
S_Vung_CA1927	TGCAGAGAATCGTGGGATGGAGCAGCTAAGAATTCCGGAAAGCGAGAACTCAACCCTCTTTTAGCTGCT	7	30832989	0	0	0	0	2	0	0	0	2	0	0	0	0	0	0	1	0	0	0	0	0	0	0	0	0	0	0	0	0	0	0	2	2	0	2	2	0	2	0	0	0	0	0	0	0	0
S_Vung_CA1928	TGCAGGGACAGGATAACTGAAGCTGTACCAAATCCAGTGAAGGGTCATTCTTGCCACATCGTTCCTCTG	7	30930765	0	0	0	0	0	0	0	0	0	0	0	0	2	1	2	2	0	0	2	0	2	0	1	0	0	1	2	2	0	0	2	0	2	0	1	0	0	0	2	0	2	0	0	0	2	0
S_Vung_CA1929	CTCAACAAACCTGAATACGATTGCGATGAGCAAAATCAGAAACAGCTCGATGCTCCAGCAATCCCTGCA	7	30936956	0	0	0	2	0	0	0	0	0	0	0	0	2	1	2	2	0	0	2	0	2	0	1	0	0	1	2	2	0	0	2	0	2	0	0	0	0	0	2	0	2	0	0	0	2	2
S_Vung_CA1930	ATGCTATGTCATCAAGGGCCTGTTTCAGCGCTGGCTTTTCACTCAAATGGCCACTTGATGGCCACTGCA	7	31009223	0	0	0	2	0	0	0	0	0	0	0	0	0	0	0	0	0	0	0	0	0	0	0	0	0	0	0	0	0	0	0	2	0	0	0	0	0	0	0	0	2	0	0	0	2	0
S_Vung_CA1931	TGCAGGAACTGCTATCTGATATCCGCCAAAAAAGCCTTGACGGCGAAGTGGTGGATGTCGGAAGAGCAG	7	31094749	0	0	0	2	0	2	0	0	0	0	0	0	0	0	0	0	0	0	0	0	0	0	0	0	0	0	0	0	0	0	0	2	0	0	0	0	2	0	0	1	2	0	0	0	2	1
S_Vung_CA1932	AATCATTCTAAACATATACCCCTGATACTTGGTTCTCCCAGATATTGGGCTGGTGGAAATGCATCTGCA	7	31204936	0	0	0	0	0	0	0	0	0	0	0	0	0	0	0	0	0	0	0	0	0	0	0	0	0	0	0	0	0	0	0	0	0	0	0	0	0	0	0	0	0	0	0	0	0	0
S_Vung_CA1933	TGCAGACATTATGGTCATTACTTTTAGGGAAAGGAGAAATCCAATAATAATTGCAAAAGAACTAGAATT	7	31371092	0	0	0	0	0	2	0	0	0	0	0	0	0	0	0	0	0	0	0	0	0	0	0	0	0	0	0	0	0	0	0	0	0	0	0	0	0	0	0	0	0	0	0	0	0	0
S_Vung_CA1934	CACCAATGACTGACATCACTGATGATGTGGCTGAGGAAATCTCCTTCCAGAGCTTCGACGATGACTGCA	7	31618065	0	2	0	2	2	2	2	2	2	2	2	2	1	2	1	2	2	2	2	2	2	2	2	0	2	2	2	0	2	2	0	2	2	2	2	2	2	2	2	2	2	2	2	0	2	2
S_Vung_CA1935	TGCTTAGAAGAGTAGTGTAAAATGGCATCACTCAAAGCTGAGAAACCTGTTGAGAAATCTCACTCTGCA	7	31657870	0	0	0	0	2	2	0	0	0	2	2	0	0	2	1	0	2	0	0	2	0	0	0	0	2	0	0	0	0	2	0	2	0	2	2	0	0	0	0	2	0	0	0	0	0	0
S_Vung_CA1936	TGCAGATGAAGTGAAAAGATCCAGTGAAAAGGCTCACAGAAGTTCTCATTCCAATGGAAAGCAAAATTT	7	31779932	0	2	0	0	0	0	2	0	0	2	0	2	0	0	0	0	0	2	0	2	2	2	1	0	0	1	2	0	2	0	0	2	2	0	0	2	2	2	2	0	2	2	2	0	2	0
S_Vung_CA1937	TGCAGACTGGGGAAGAGTTATGAACATCTGAATTCCCACTGAATCCAGGGGAGTAATTGGAAAAGCGAC	7	31795190	0	0	0	0	0	1	2	0	2	2	0	2	0	0	0	0	0	2	0	2	2	2	1	0	0	1	0	0	2	0	0	2	2	0	0	2	0	2	2	1	2	2	2	0	2	0
S_Vung_CA1938	TGCAGCAACATTGACGTTGATGATAGTGGCAATAACAAATGTTGCCAGAGACAATGAAGGAGAAGACAA	7	31850731	0	2	0	0	0	2	2	0	2	2	0	2	0	0	0	0	0	2	0	2	2	2	0	0	0	1	0	0	2	0	0	2	2	0	0	2	2	2	2	1	2	2	2	0	2	0
S_Vung_CA1939	TGCAGGTGCATCAAATTAGCTGTTGTTTATGATTATTGAATAGTTTATTGTGTTTAC	7	32023499	0	0	0	2	0	2	2	0	2	1	2	2	0	0	0	0	0	2	0	2	2	0	1	0	0	1	0	0	2	0	0	2	2	0	0	0	2	2	2	0	1	2	0	0	2	0
S_Vung_CA1940	ACTGCATCTTCTGCTAATCTTCGAGCAAATATGCATTCAAGTGGAAATGCAACAAGTTTGCCAACTGCA	7	32063594	0	0	0	2	0	0	0	0	2	0	0	2	0	0	0	0	0	2	0	0	2	0	0	0	0	0	0	0	0	0	0	0	2	0	0	0	0	0	2	0	0	0	0	0	0	0
S_Vung_CA1941	TGCAGAAGGTCTAAAGACAGTTTTCCTAGCAAAACATGAATTCTTCGTCTTTGCGTTTGTTTTCTTCCG	7	32429985	2	2	0	2	2	0	2	2	2	2	2	2	2	2	2	2	0	2	2	2	2	0	2	2	0	2	2	2	2	2	2	2	2	2	2	2	2	2	2	2	0	2	0	0	0	2
S_Vung_CA1942	GTAATTTTTCAAAGGAGGACCTGTGTATTTGTTGTTCTTCTCCCGAGAGGTTCCTGCA	7	32441572	2	2	0	2	2	1	2	0	2	2	2	2	2	2	2	2	0	2	2	2	2	0	2	2	0	2	2	2	2	2	2	2	2	2	2	2	2	2	2	2	0	2	0	0	0	2
S_Vung_CA1943	AGCTTCAAGATACACTATACTCAAGTGAGTTTTTCCTGATTCATAACCAGATTTGGAGTCGTTCCTGCA	7	32482394	2	2	0	2	0	2	2	2	2	2	2	2	2	1	0	2	0	2	2	2	2	2	2	0	2	1	2	0	2	0	2	2	2	2	0	2	2	2	2	2	2	2	2	0	2	2
S_Vung_CA1944	TGCAGGTACTATTTTGTTTGATGTAGGTAGCATTTATAGAAAAACTAACATGACGAGATCTGAGTAAAA	7	32483161	2	2	0	2	2	2	2	0	2	2	2	2	2	1	0	2	0	2	2	2	2	2	2	0	2	1	2	0	2	2	2	2	2	2	1	2	2	2	2	2	2	2	2	0	2	0
S_Vung_CA1945	TGCAGGGTACACCACAGCAGTACTAAGCAGCATTCCAGATACACGAGCACCTTCATCACTTAGTTTAGG	7	32704650	0	0	0	0	0	0	0	0	2	0	0	2	1	0	0	2	0	2	2	0	2	0	2	0	0	1	2	0	2	0	0	2	2	0	0	2	2	2	2	0	0	2	0	0	0	0
S_Vung_CA1946	TGCAGACGTTACATCACATGAAAATGGAAGGCGGAGAAGAAAGTGGTCCCCACACCTCATCTGGAAGTC	7	32716337	2	0	2	0	0	1	2	2	0	2	2	0	0	0	0	1	0	0	0	0	0	2	0	0	2	0	0	0	0	0	0	0	0	2	0	0	0	0	0	2	2	0	2	0	2	0
S_Vung_CA1947	TGCAGGGTACACCACAGCAGTACTAAGCAGCATTGCAGATACACGAGCACCTTCATCACTTTTTTGAGG	7	32717701	0	0	0	2	0	2	0	0	0	0	0	0	0	0	0	0	0	0	0	0	0	0	0	0	0	0	0	0	0	0	0	0	0	0	0	2	0	0	0	0	0	0	0	0	0	0
S_Vung_CA1948	GAAATGGTACCCTTCCGATCAGTAATGAACTCTGGAAGCAATCATAATTCAGTGACTATTTCTGCTGCA	7	32795417	0	0	0	0	0	2	0	0	2	0	0	0	0	0	0	0	0	0	0	0	2	2	1	0	0	1	0	0	0	0	0	2	2	0	0	0	0	2	2	0	2	0	2	0	2	0
S_Vung_CA1949	TGCAGCAAAATCCCGCTCTTCACTGCATCAAGATTGTCTCCATGTCGTATGGAACCTTTTTGCTGAATT	7	32804316	0	0	0	0	0	2	0	0	2	0	0	2	0	0	0	2	0	2	0	2	2	2	2	0	0	1	0	0	2	0	0	2	2	0	0	2	0	2	2	0	2	2	2	0	2	0
S_Vung_CA1950	TGTTATATTGCAAGTGCAGGGATGTTAGGGAACCGGTTGAAGTCCCCTTTACTTACTATTGATTCTGCA	7	32833674	0	0	0	0	0	0	0	0	0	0	0	0	0	0	0	0	0	0	0	0	0	0	0	0	0	0	0	0	2	0	0	0	0	0	0	0	0	2	0	0	0	2	0	0	0	0
S_Vung_CA1951	TGCAGGGGTTTGTTATTCTGTCCCCTGGTTGAATTCAATTCTTCGCGAAAAGTAACTAGATAGAAGAGA	7	32891582	0	0	0	2	0	2	0	0	0	1	0	0	0	0	0	0	0	2	0	2	0	0	0	0	0	0	0	0	2	0	0	2	0	0	0	2	0	2	0	0	0	2	0	0	0	0
S_Vung_CA1952	AGAACCTAGATTACCTCCTCACCCATTTACCCAGGCCACCTCGCCGCACACAGCAGCATTGTGACTGCA	7	33085284	0	0	0	0	0	0	0	0	2	0	0	0	0	0	0	0	0	0	0	0	2	0	0	0	0	0	0	0	0	0	0	0	0	2	0	0	0	0	2	0	0	0	0	1	0	0
S_Vung_CA1953	CCATCTTGCAATAAAAGGAAAACATCATCAGCATTATAGATGAAAATATAGGGATGGTAATTTACTGCA	7	33107890	0	0	0	0	0	0	0	0	0	0	0	0	0	0	0	1	0	0	0	0	0	0	0	0	0	0	0	0	0	0	0	0	0	0	0	0	0	0	0	0	2	0	0	0	2	0
S_Vung_CA1954	TGCAGGTACTCCACCGGATTTTCCACATTTGCAAACGTAGATTCATTATCAATGAGATCATTAC	7	33240330	2	0	2	0	0	0	0	0	0	0	0	0	0	0	0	0	0	0	0	0	0	0	0	0	0	1	0	0	0	0	1	0	0	0	0	0	0	0	0	0	0	0	0	1	0	0
S_Vung_CA1955	TGCAGTTCGGTTCAGATTTTCAAAACTCATATGGGTGCTACATATTAC	7	33274872	0	0	0	0	0	2	0	0	0	0	0	0	0	0	0	0	0	2	0	2	0	2	0	0	0	0	0	0	2	0	0	0	0	0	0	2	0	0	0	0	0	2	2	0	0	0
S_Vung_CA1956	TTAGAACAATAACCTATGAGCCTCACTATGTTCCTATGCCGAATGTATCCAAGAATCTGTATCTCTGCA	7	33349476	2	0	2	0	2	2	0	0	0	0	0	0	1	0	0	0	2	2	2	2	0	2	1	0	0	1	2	0	2	2	0	2	0	0	2	2	0	2	0	1	0	2	2	1	0	2
S_Vung_CA1957	TCCCATAAACAAATAATGATTTATTAGTTTATTGTCGAAACAAAGATTGATGGTTCTCTTGACACTGCA	7	33438013	0	0	0	0	0	2	0	0	0	0	0	0	0	0	0	0	0	2	0	2	0	2	0	0	0	1	0	0	2	0	0	2	0	0	0	0	0	2	0	0	0	2	2	0	0	0
S_Vung_CA1958	TGCAGTGGCTGATGCCTATGGTGTGGCCACCGGAGAGGGATACCACATCGGTGGGGTCAAGGTTTTTGG	7	33520256	0	2	0	0	0	0	0	0	0	0	0	0	0	0	0	0	0	0	0	0	0	0	0	0	0	0	0	0	0	0	0	0	0	0	0	0	0	0	0	0	2	0	0	0	2	0
S_Vung_CA1959	TGGGTTTTGGGATTTGCAATTTGGAATTTGGAAGTGAAGAAGTTAGAATAGAAGACTGTGCAAGCTGCA	7	33796565	0	0	0	0	0	0	0	0	0	0	0	0	0	0	0	1	0	0	0	0	2	0	0	0	0	0	2	0	0	0	0	2	2	0	0	0	0	2	2	0	0	0	0	0	0	0
S_Vung_CA1960	GTAAGCTCATGAAGTACTTGATGAAGACATCATGGTTTTGTGTCACTGCA	7	33799963	0	2	2	2	0	2	2	2	2	2	2	2	0	1	1	1	0	2	0	2	2	2	2	0	2	2	2	0	1	0	0	0	2	0	1	2	2	0	2	2	2	1	2	2	2	0
S_Vung_CA1961	TGCAGCAGCTGGTGCTTACGCCTTGGTAATAATTTTTAC	7	33838411	0	0	2	2	0	2	2	2	2	2	2	2	0	1	1	1	2	2	0	0	0	2	0	0	2	2	0	0	2	0	0	0	0	0	1	2	2	0	0	2	0	2	2	1	0	0
S_Vung_CA1962	AAGGCAGAGAAAGACCCAGAGCACGAACACAAACACAAGATAGGAGAGGAGGTTGCAGCAGCTGCTGCA	7	33838550	0	2	2	2	0	2	2	2	2	2	2	2	0	1	1	1	2	2	0	2	0	2	0	0	2	2	0	0	2	0	0	0	0	0	1	2	2	0	0	2	2	2	2	2	2	0
S_Vung_CA1963	GTAATCAACCGGATCCTGGCTCGGTAATCGGTTTTCCCCTCTGCA	7	33863672	0	0	1	0	0	0	2	2	0	0	0	0	0	2	0	1	0	0	0	0	2	0	0	0	2	0	2	0	0	0	0	2	0	0	0	2	2	2	1	0	0	0	0	0	0	2
S_Vung_CA1964	TGCAGAGTTTTATCTATGAAGCCTGCCATTTTTCATGAATGTTAC	7	34055581	0	0	2	0	2	0	0	0	0	0	0	0	0	1	2	0	2	0	0	0	0	0	0	0	0	1	0	2	0	2	0	0	0	0	2	0	0	0	0	0	0	0	0	2	0	2
S_Vung_CA1965	TGCAGAGTAGTTTGAACCACAGGCAATATATTTCACATGTCTATCTTTCAAGGCTTCAACCAAAGTTGG	7	34134715	0	2	0	0	0	0	0	0	2	0	2	2	0	0	0	1	0	2	0	0	2	0	1	0	0	0	0	1	2	0	0	2	2	0	0	0	2	2	2	0	0	2	0	0	0	0
S_Vung_CA1966	ACTCTGAGCATGTTTACATGCTTATATACTATTTCAATCACTGAAGATATCCTTCTAATATTACCTGCA	7	34215049	0	0	0	0	0	0	0	0	0	0	0	0	0	0	0	0	0	0	0	0	2	0	1	0	0	0	0	0	0	0	0	0	0	0	0	0	0	2	2	0	0	0	0	0	0	0
S_Vung_CA1967	TGCAGTGATAGTTTCGTTTCTAGAGAGGCCGCTTGAGAATCTGGAACGGTGAGTGGGTGCAAACGCAAT	7	34221753	0	0	0	0	0	0	0	0	0	0	0	0	0	0	0	0	0	0	0	0	2	0	1	0	0	0	0	0	0	0	0	0	0	0	0	0	0	2	2	0	0	0	0	0	0	0
S_Vung_CA1968	ATGTTCCAAATATAAAATATGTTCTTAGTATCATTACATCTAGAAGGACAAACTAAGTTGGATTCTGCA	7	34272652	0	0	0	2	0	0	0	0	0	0	0	0	0	0	1	1	0	0	0	2	2	0	1	0	0	0	2	2	1	0	0	2	0	0	0	0	0	0	2	0	0	2	0	0	0	0
S_Vung_CA1969	TGCAGCATAGATAGCTATATTTGAACCTGGAATCCTGTTACTAGTAGATTTTATCTAGTCATGGAGGAA	7	34354273	0	0	0	2	0	0	0	0	0	0	0	0	0	0	0	0	0	0	0	0	0	0	1	0	0	0	0	0	0	0	0	0	0	0	0	0	0	0	2	0	0	0	0	0	0	0
S_Vung_CA1970	GTCTGCGTCGTCGGCAGTGGTCGGAGTTGGTTCCCCGGCGAGTAGGAGCGATGATACGCTGCTGCTGCA	7	34380411	0	0	0	2	0	0	0	0	0	0	0	0	0	0	0	0	0	0	0	0	2	0	1	0	0	0	0	0	0	0	0	0	0	0	0	0	0	0	2	0	0	0	0	0	0	0
S_Vung_CA1971	TGCAGCCCAGCTCTGTGCAATCTCGTTTTCATGATGAGGAAATATTAC	7	34431559	0	2	0	0	0	2	2	2	0	0	0	0	0	2	1	1	0	0	2	0	1	0	1	0	0	0	2	0	0	0	0	0	0	0	1	0	2	0	2	1	0	2	0	0	0	2
S_Vung_CA1972	TGCAGATCGCAGAGGATGCAAATGAAGCAACAATTCTCTTCTAATGGAAATGCTGAAATCGCATTGTTT	7	34480441	0	0	0	0	0	0	0	0	0	0	0	0	0	0	0	0	0	0	0	0	0	0	2	0	0	1	0	0	0	0	0	0	0	0	0	0	0	0	0	0	2	1	0	0	2	2
S_Vung_CA1973	TGCAGAAATTTCTGTTCGCGGGTCACTGTCGAATTAC	7	34537834	0	0	0	0	0	2	2	0	0	1	0	2	1	0	0	0	0	0	0	2	0	2	1	0	0	1	0	0	1	0	0	0	0	0	0	1	0	2	0	1	2	0	2	0	2	1
S_Vung_CA1974	TGCAGGAACTAAAACCTTTCCAGGAAACACCTGTACAGCTGGAGAAACTACTGATGGAGCAGGAATACC	7	34650516	0	0	0	0	0	2	2	0	0	2	0	2	2	0	0	0	0	0	0	2	0	2	1	0	0	1	0	0	1	0	0	0	2	0	0	2	0	2	0	1	2	0	2	0	2	1
S_Vung_CA1975	GTAATCATAAGAGCTGCTTGTTTGCAGATTCTGGTGTAGACCCGACTGCA	7	34709641	0	0	2	2	2	0	0	2	2	0	0	0	0	0	0	1	2	2	0	0	2	0	1	0	2	0	0	0	1	2	0	2	0	0	2	0	0	0	2	0	0	2	0	0	0	0
S_Vung_CA1976	TGCAGTGAATGAAAATCTGATTGCATCCCCAGGTACTGCTGCTTCTACAACACGCTGTTCTAATGTCTC	7	34767321	0	0	0	0	0	2	2	0	0	2	0	0	2	0	0	0	0	2	0	2	0	2	1	0	0	1	0	0	2	0	0	2	2	0	0	2	0	2	0	0	2	2	2	0	2	0
S_Vung_CA1977	TGCAGTAACCTCAGTTCAGAAGATAGAAGGACCCACAGCTAAAAAATCTATGGTATGTAGAAGGATACA	7	34832017	0	0	0	0	0	2	0	0	0	1	0	2	1	0	0	0	0	2	0	2	0	2	1	0	0	1	0	0	1	0	0	2	2	0	0	2	0	2	0	0	2	2	2	0	2	0
S_Vung_CA1978	TGCAGGTTTAGTTCTGAGATAGATTTTGGCTCCTCCTGCACATTCATTCTTGCAAAAGATTCCTCAACC	7	34899034	0	2	2	2	2	2	2	2	2	2	2	2	1	0	1	2	2	2	2	2	2	2	2	2	2	2	2	0	2	2	2	2	2	2	2	2	2	2	2	2	2	2	2	2	2	2
S_Vung_CA1979	TGCAGTACTGAAATCGTGTCCTTCCATAATAACCAGACAGTTCATTTCTTCATTTTAC	7	35004701	0	0	0	0	0	2	1	0	0	2	0	0	1	0	0	0	0	2	0	2	0	2	0	0	0	1	0	0	2	0	0	2	2	0	0	2	0	2	0	1	2	2	2	0	2	0
S_Vung_CA1980	TGCAGGGCAGTTTTTTCTCCTATAGATATCCCGAGTTCCACCTTTGGAGGCTGATTAC	7	35038840	0	2	0	2	0	1	2	0	0	2	0	2	2	0	0	0	0	2	0	2	0	2	0	0	0	1	0	0	2	0	0	2	2	0	0	2	2	2	0	1	2	2	2	0	2	2
S_Vung_CA1981	TGCAGTTATTTCAAATCAATCTTAGCCATTTTTCATCATAGGAACGAGTCTTCTCCTATTGTTAGTATT	7	35039949	0	0	0	2	0	2	2	0	0	2	0	2	2	0	0	0	0	2	0	2	0	2	0	0	0	1	0	0	2	0	0	2	2	0	0	2	2	2	0	1	2	2	2	0	2	2
S_Vung_CA1982	TGCAGGAATGAACGAATAATCACATAGTAGGGGGTTTTCGATAAATAAGCACAACTTATGTGCAATTAT	7	35049567	0	0	0	2	0	2	2	0	0	2	0	0	1	0	0	0	0	2	0	2	0	2	0	0	0	1	0	0	2	0	0	2	2	0	0	2	2	2	0	1	2	2	2	0	2	0
S_Vung_CA1983	GTAAGCGCATGATCACACAGAAATCCAACACGGTCAAACTTCATACAACTGCA	7	35087807	0	2	0	2	0	2	2	0	2	2	0	2	1	0	0	0	0	2	0	2	0	2	0	0	0	1	0	0	2	0	0	2	2	0	0	2	2	2	0	1	2	2	2	0	2	0
S_Vung_CA1984	GTGCCGCTTGTACCCTAGAGACCGTTGAGGATCCTCGCAGGGCGTGTACTCACTGAAGTTGGCCCTGCA	7	35096304	0	2	0	2	0	0	2	0	0	2	0	0	2	0	0	0	0	2	0	2	0	2	0	0	0	1	0	0	2	0	0	2	2	0	0	2	2	2	0	2	2	2	2	0	2	0
S_Vung_CA1985	TGCAGGGTCATGGAATCACAGTGGTTTTGGATCGGCAATGGGTGGGTCAAGAGATGGCAGATAATCCAA	7	35234934	0	0	0	0	0	0	0	0	0	0	0	0	0	0	1	1	0	0	0	0	0	0	1	0	0	0	0	0	0	0	0	0	0	0	1	1	0	0	0	0	0	0	0	0	0	0
S_Vung_CA1986	TGCAGTGCTTGGGTGGCTACCAAAAATGCAATATTTTCGTCCAGAAAACAAAAATAGTATTAGAGTCTT	7	35248242	0	2	2	2	2	2	2	2	2	2	0	2	1	0	1	0	2	2	2	2	2	2	2	2	2	2	2	0	2	2	2	2	2	2	2	2	2	2	2	1	2	2	2	2	2	2
S_Vung_CA1987	GTAAAGAAGGTGAGGGGCAAAAGCCACTGCA	7	35458837	0	0	0	2	0	2	0	0	0	1	0	0	1	0	0	0	0	0	0	2	0	2	0	0	0	0	0	0	0	0	0	0	0	0	0	2	0	0	0	1	2	0	2	0	2	0
S_Vung_CA1988	AGTTCCATCAATATCTTCTCCGATGCCGGTCCTGATGTGAGGTGGGTGGGAGAAGAAACAGGTTCTGCA	7	35464583	0	0	0	2	0	2	0	0	0	1	0	0	1	0	0	2	0	0	0	2	0	2	0	0	0	0	0	0	0	0	0	0	0	0	0	2	0	0	0	2	2	0	2	0	2	0
S_Vung_CA1989	ACTTGTGACTGTTTTTTCAACTGAATCCAAATTTTACTAATGTTTCCCATTCATCCACAAATAACTGCA	7	35620516	0	0	0	0	0	0	2	0	0	2	2	0	0	0	0	0	0	2	0	0	2	0	0	0	0	0	0	0	2	0	0	2	0	0	0	0	0	0	2	1	0	2	0	0	0	0
S_Vung_CA1990	TGATCATATATTCTGCCATTTTTAGTACCTTCTATTCTCATCATATGCTTGTTTTTGTCGATCTCTGCA	7	35646485	0	0	0	2	0	2	2	0	2	2	2	2	0	0	1	2	0	2	0	2	2	2	0	0	0	1	0	2	2	0	2	2	2	2	0	2	2	2	2	2	2	2	2	0	2	2
S_Vung_CA1991	GTAAATGTGCACATGCCAACAAGTGGTGTTTTCACCTCTGCA	7	35715471	0	2	0	2	0	2	2	0	0	2	0	0	1	0	0	1	0	2	0	2	2	2	1	0	0	0	0	0	2	0	0	2	0	0	0	2	2	2	2	1	2	2	2	0	2	2
S_Vung_CA1992	CCGCAAGTTTATTCCTGAGATTATTGGAAAAGAAATTGAGAAGGCAACATCTAGCATTTATCCTCTGCA	7	35781071	0	2	2	0	0	0	2	2	2	0	2	2	0	0	1	0	0	2	0	0	2	2	1	2	2	2	0	2	2	0	0	2	2	2	0	0	2	2	2	2	0	2	2	2	0	0
S_Vung_CA1993	TGTTTGACAACATGTGTTGCAATCCCTTTACCCCAGTATCTGGTGCCTAAAGCGTAGCCAAGTTCTGCA	7	35782822	0	2	2	0	0	0	2	0	2	1	2	2	0	0	1	0	0	2	0	2	2	2	0	2	2	2	0	2	2	0	0	2	2	2	0	0	2	2	2	2	0	2	2	2	0	0
S_Vung_CA1994	AGTGTGTCCATTCTGCATAGGTGCTTATTCAGGGTGTTTACTTGGTAGAGTTTGACAAGGGATTCTGCA	7	36071095	0	0	0	0	0	0	0	0	0	0	0	2	0	0	0	0	0	0	0	0	0	0	1	0	0	0	0	0	0	0	0	0	2	0	0	0	0	0	0	0	0	0	0	0	0	0
S_Vung_CA1995	TGCAGATTCCGCAAAGGAGTCAATTCGGGAATATTTGGGCAGTTGGACGGGAATTCAGACTCTTGTGCA	7	36106036	0	0	0	0	0	0	0	0	0	1	0	0	0	0	0	0	0	0	0	0	0	0	1	0	0	0	0	0	0	0	0	0	2	0	0	0	0	0	0	0	0	0	0	0	0	0
S_Vung_CA1996	TGCAGATGTTGTGCCTTACTCAGCTCACATTCCATCCTATGCTGATATTTGGGGATGGGTCATGGTAAA	7	36221809	0	0	0	2	0	2	2	0	0	0	0	0	0	0	0	0	0	2	0	0	0	0	0	0	0	1	0	0	2	0	0	0	0	0	0	0	0	0	0	0	0	0	0	0	0	0
S_Vung_CA1997	GTAATAACAAAGTTTTATGCTTAGTTTGCTTTATGAACTTTCGGTTTTCTGCA	7	36346157	2	0	2	2	2	2	2	0	0	0	0	2	0	0	0	1	0	2	0	2	0	2	0	2	0	2	0	0	2	0	0	1	2	0	2	2	0	0	0	2	2	0	2	2	2	0
S_Vung_CA1998	TGCAGATATCAAATGACTTTCTTTCATAACATAAAACCAGGGTAAGGGGCAACCAACAATAAATTTACA	7	36360423	0	0	0	2	0	2	2	0	2	1	0	2	1	0	0	0	0	2	0	2	0	2	0	0	0	2	0	0	2	0	0	2	2	2	0	2	2	2	0	1	2	2	2	2	2	2
[truncated: 1,122 more rows]
[truncated: 79 more columns]

## Sheet: Table S4.
Table S3: Admixture coefficient and distribution of the individulas in different clsuters
Accessions	V1	V2	V3	Clusters
C001	0	1	0	2
C002	0.32	0.28	0.39	admixture
C003	0	1	0	2
C004	0	0	1	3
C005	0	1	0	2
C006	1	0	0	1
C007	1	0	0	1
C008	0	1	0	2
C009	0	0	1	3
C010	1	0	0	1
C011	0.39	0.2	0.4	admixture
C012	0	0	1	3
C013	1	0	0	1
C014	0	1	0	2
C015	0	1	0	2
C016	1	0	0	1
C017	0	1	0	2
C018	0	0	1	3
C019	0.52	0.48	0	admixture
C020	1	0	0	1
C021	0	0	1	3
C022	0.54	0.46	0	admixture
C023	1	0	0	1
C024	0	1	0	2
C025	0.09	0.44	0.47	admixture
C026	0	1	0	2
C027	1	0	0	1
C028	0.28	0.23	0.49	admixture
C029	1	0	0	1
C030	0	1	0	2
C031	0	1	0	2
C032	0	0	1	3
C033	0	0	1	3
C034	0	1	0	2
C035	0	1	0	2
C036	1	0	0	1
C037	0	0	1	3
C038	0.52	0	0.48	admixture
C039	0	1	0	2
C040	1	0	0	1
C041	1	0	0	1
C042	1	0	0	1
C043	1	0	0	1
C044	0	1	0	2
C045	1	0	0	1
C046	0.44	0.48	0.08	admixture
C047	1	0	0	1
C048	1	0	0	1
C049	1	0	0	1
C050	0.25	0.36	0.39	admixture
C051	0	0	1	3
C052	1	0	0	1
C053	0	1	0	2
C054	1	0	0	1
C055	0	0	1	3
C056	0	1	0	2
C057	1	0	0	1
C058	1	0	0	1
C059	1	0	0	1
C060	0	0	1	3
C061	0	0	1	3
C062	0.28	0.2	0.52	admixture
C063	1	0	0	1
C064	0	0	1	3
C065	0	1	0	2
C066	0	1	0	2
C067	0	1	0	2
C068	0	1	0	2
C069	0	1	0	2
C070	0.48	0.52	0	admixture
C071	0	0	1	3
C072	0	1	0	2
C073	0	0	1	3
C074	1	0	0	1
C075	0.47	0	0.53	admixture
C076	0	1	0	2
C077	0	1	0	2
C078	0	1	0	2
C079	0	1	0	2
C080	0	1	0	2
C081	1	0	0	1
C082	1	0	0	1
C083	0	0	1	3
C084	0	1	0	2
C085	0	1	0	2
C086	0	0	1	3
C087	1	0	0	1
C088	1	0	0	1
C089	0	1	0	2
C090	0	0	1	3
C091	1	0	0	1
C092	0	0	1	3
C093	0	0	1	3
C094	1	0	0	1
C095	0.46	0.08	0.46	admixture
C096	0	1	0	2
C097	1	0	0	1
C098	0	0	1	3
C099	0.54	0.1	0.36	admixture
C100	0	0	1	3
C101	0	0	1	3
C102	1	0	0	1
C103	1	0	0	1
C104	0	1	0	2
C105	0	1	0	2
C106	0	0	1	3
C107	1	0	0	1
C108	0.51	0.11	0.38	admixture
C109	0	0	1	3
C110	1	0	0	1
C111	0	1	0	2
C112	0	0	1	3
C113	1	0	0	1
C114	0	0	1	3
C115	0	0	1	3
C116	0	1	0	2
C117	0	0	1	3
C118	1	0	0	1
C119	1	0	0	1
C120	1	0	0	1
C121	0	0	1	3
C122	0	1	0	2
C123	0	1	0	2
C124	0	0	1	3
C125	0	0	1	3
